# Supplementary material for: ABHD5 frameshift deletion in Golden Retrievers with ichthyosis
Source: G3 (Bethesda). 2021 Nov 15;12(2):jkab397. doi: 10.1093/g3journal/jkab397 (PMC9210301; doi:10.1093/g3journal/jkab397)
Supplement: jkab397_Supplementary_Data [file jkab397_supplementary_data.zip]

Archive with 7 entries (7 files):
- GENETICS-G3-2021-402919-s03.pdf
- GENETICS-G3-2021-402919-s04.xlsx
- GENETICS-G3-2021-402919-s05.xlsx
- GENETICS-G3-2021-402919-s06.xlsx
- GENETICS-G3-2021-402919-s07.xlsx
- GENETICS-G3-2021-402919-s01.zip
- GENETICS-G3-2021-402919-s02.pdf
