# Supplementary material for: ABHD5 frameshift deletion in Golden Retrievers with ichthyosis
Source: G3 (Bethesda). 2021 Nov 15;12(2):jkab397. doi: 10.1093/g3journal/jkab397 (PMC9210301; doi:10.1093/g3journal/jkab397)
Supplement: jkab397_Supplementary_Data [file jkab397_supplementary_data.zip › GENETICS-G3-2021-402919-s04.xlsx]

## Sheet: Combined linkage & homozygosity
Table S1. Critical interval of combined linkage analysis with homozygosity mapping.
Chromosome	Start	Stop	SNP Start	SNP Stop	Size (bp)
23	1	12734912	-	BICF2G630386992	12734912
				Total	12734912

## Sheet: Linkage summary
Genome regions ≥ 1 Mb that showed positive LOD scores for linkage
Linkage analysis	Chromosome	Start critical interval	Stop critical interval	Size (bp)	First SNV (critical interval)	Last SNV (critical interval)	Maximum LOD Score	Alpha
	1	41498052	48203222	6705171	CHR1_41498052	BICF2S2369957	0.43	0.6484
	1	69317885	69332109	14225	BICF2P1385963	BICF2P520964	3.4575	1
	1	105515954	106520393	1004440	BICF2P43238	CHR1_106520393	0.2317	0.6335
	13	57598948	63241923	5642976	BICF2S23150326	-	1.0728	0.7305
	23	1	12821471	12821471	-	TIGRP2P300209_RS9097403	2.7468	1
			Total	26188283

## Sheet: Linkage (raw Merlin output)
Raw output from the Merlin parametric linkage analysis. Positions are given in Mb with respect to the CanFam3.1 reference genome assembly.
CHR	POS	LABEL	MODEL	LOD	ALPHA	HLOD
1	0.0017	0.17	Ichthyosis2_recessive	-6.7627	0	0
1	0.0019	0.19	Ichthyosis2_recessive	-7.0953	0	0
1	0.0021	0.211	Ichthyosis2_recessive	-7.5776	0	0
1	0.0023	0.231	Ichthyosis2_recessive	-8.2985	0	0
1	0.0025	0.251	Ichthyosis2_recessive	-9.3142	0	0
1	0.0026	0.257	Ichthyosis2_recessive	-9.3967	0	0
1	0.0026	0.262	Ichthyosis2_recessive	-9.4985	0	0
1	0.0027	0.268	Ichthyosis2_recessive	-9.6315	0	0
1	0.0027	0.273	Ichthyosis2_recessive	-9.8239	0	0
1	0.0029	0.292	Ichthyosis2_recessive	-9.8251	0	0
1	0.0031	0.311	Ichthyosis2_recessive	-9.8269	0	0
1	0.0033	0.33	Ichthyosis2_recessive	-9.8293	0	0
1	0.0035	0.348	Ichthyosis2_recessive	-9.8323	0	0
1	0.0035	0.352	Ichthyosis2_recessive	-9.8328	0	0
1	0.0036	0.356	Ichthyosis2_recessive	-9.8333	0	0
1	0.0036	0.36	Ichthyosis2_recessive	-9.8339	0	0
1	0.0036	0.364	Ichthyosis2_recessive	-9.8345	0	0
1	0.0038	0.376	Ichthyosis2_recessive	-9.8354	0	0
1	0.0039	0.388	Ichthyosis2_recessive	-9.8366	0	0
1	0.004	0.4	Ichthyosis2_recessive	-9.8381	0	0
1	0.0041	0.413	Ichthyosis2_recessive	-9.8398	0	0
1	0.0041	0.414	Ichthyosis2_recessive	-9.84	0	0
1	0.0042	0.416	Ichthyosis2_recessive	-9.8401	0	0
1	0.0042	0.418	Ichthyosis2_recessive	-9.8403	0	0
1	0.0042	0.42	Ichthyosis2_recessive	-9.8405	0	0
1	0.0044	0.437	Ichthyosis2_recessive	-9.8412	0	0
1	0.0045	0.453	Ichthyosis2_recessive	-9.8423	0	0
1	0.0047	0.47	Ichthyosis2_recessive	-9.844	0	0
1	0.0049	0.486	Ichthyosis2_recessive	-9.8461	0	0
1	0.0049	0.492	Ichthyosis2_recessive	-9.8471	0	0
1	0.005	0.499	Ichthyosis2_recessive	-9.8481	0	0
1	0.0051	0.505	Ichthyosis2_recessive	-9.8491	0	0
1	0.0051	0.511	Ichthyosis2_recessive	-9.8503	0	0
1	0.0052	0.517	Ichthyosis2_recessive	-9.851	0	0
1	0.0052	0.523	Ichthyosis2_recessive	-9.8517	0	0
1	0.0053	0.529	Ichthyosis2_recessive	-9.8525	0	0
1	0.0054	0.536	Ichthyosis2_recessive	-9.8534	0	0
1	0.0055	0.545	Ichthyosis2_recessive	-9.8505	0	0
1	0.0055	0.555	Ichthyosis2_recessive	-9.8479	0	0
1	0.0056	0.564	Ichthyosis2_recessive	-9.8454	0	0
1	0.0057	0.574	Ichthyosis2_recessive	-9.8431	0	0
1	0.0058	0.581	Ichthyosis2_recessive	-9.8415	0	0
1	0.0059	0.588	Ichthyosis2_recessive	-9.8401	0	0
1	0.006	0.595	Ichthyosis2_recessive	-9.8388	0	0
1	0.006	0.603	Ichthyosis2_recessive	-9.8375	0	0
1	0.0061	0.612	Ichthyosis2_recessive	-9.8356	0	0
1	0.0062	0.621	Ichthyosis2_recessive	-9.8338	0	0
1	0.0063	0.63	Ichthyosis2_recessive	-9.8323	0	0
1	0.0064	0.64	Ichthyosis2_recessive	-9.8308	0	0
1	0.0064	0.642	Ichthyosis2_recessive	-9.8304	0	0
1	0.0065	0.645	Ichthyosis2_recessive	-9.83	0	0
1	0.0065	0.648	Ichthyosis2_recessive	-9.8296	0	0
1	0.0065	0.65	Ichthyosis2_recessive	-9.8292	0	0
1	0.0066	0.657	Ichthyosis2_recessive	-9.8282	0	0
1	0.0066	0.663	Ichthyosis2_recessive	-9.8273	0	0
1	0.0067	0.669	Ichthyosis2_recessive	-9.8265	0	0
1	0.0068	0.676	Ichthyosis2_recessive	-9.8257	0	0
1	0.0068	0.68	Ichthyosis2_recessive	-9.8252	0	0
1	0.0068	0.684	Ichthyosis2_recessive	-9.8247	0	0
1	0.0069	0.688	Ichthyosis2_recessive	-9.8243	0	0
1	0.0069	0.692	Ichthyosis2_recessive	-9.8238	0	0
1	0.007	0.698	Ichthyosis2_recessive	-9.8232	0	0
1	0.007	0.703	Ichthyosis2_recessive	-9.8226	0	0
1	0.0071	0.709	Ichthyosis2_recessive	-9.8221	0	0
1	0.0071	0.714	Ichthyosis2_recessive	-9.8216	0	0
1	0.0072	0.715	Ichthyosis2_recessive	-9.8216	0	0
1	0.0072	0.716	Ichthyosis2_recessive	-9.8215	0	0
1	0.0072	0.717	Ichthyosis2_recessive	-9.8214	0	0
1	0.0072	0.718	Ichthyosis2_recessive	-9.8213	0	0
1	0.0072	0.724	Ichthyosis2_recessive	-9.8188	0	0
1	0.0073	0.73	Ichthyosis2_recessive	-9.8163	0	0
1	0.0074	0.737	Ichthyosis2_recessive	-9.814	0	0
1	0.0074	0.743	Ichthyosis2_recessive	-9.8116	0	0
1	0.0075	0.746	Ichthyosis2_recessive	-9.8107	0	0
1	0.0075	0.748	Ichthyosis2_recessive	-9.8098	0	0
1	0.0075	0.751	Ichthyosis2_recessive	-9.8089	0	0
1	0.0075	0.753	Ichthyosis2_recessive	-9.8079	0	0
1	0.0076	0.763	Ichthyosis2_recessive	-9.8049	0	0
1	0.0077	0.772	Ichthyosis2_recessive	-9.8019	0	0
1	0.0078	0.781	Ichthyosis2_recessive	-9.7992	0	0
1	0.0079	0.79	Ichthyosis2_recessive	-9.7966	0	0
1	0.0079	0.793	Ichthyosis2_recessive	-9.7958	0	0
1	0.008	0.796	Ichthyosis2_recessive	-9.795	0	0
1	0.008	0.799	Ichthyosis2_recessive	-9.7942	0	0
1	0.008	0.802	Ichthyosis2_recessive	-9.7934	0	0
1	0.0081	0.807	Ichthyosis2_recessive	-9.7922	0	0
1	0.0081	0.812	Ichthyosis2_recessive	-9.791	0	0
1	0.0082	0.818	Ichthyosis2_recessive	-9.7898	0	0
1	0.0082	0.823	Ichthyosis2_recessive	-9.7887	0	0
1	0.0083	0.827	Ichthyosis2_recessive	-9.7878	0	0
1	0.0083	0.832	Ichthyosis2_recessive	-9.7869	0	0
1	0.0084	0.836	Ichthyosis2_recessive	-9.786	0	0
1	0.0084	0.841	Ichthyosis2_recessive	-9.7851	0	0
1	0.0085	0.846	Ichthyosis2_recessive	-9.7842	0	0
1	0.0085	0.851	Ichthyosis2_recessive	-9.7834	0	0
1	0.0086	0.856	Ichthyosis2_recessive	-9.7826	0	0
1	0.0086	0.861	Ichthyosis2_recessive	-9.7818	0	0
1	0.0086	0.864	Ichthyosis2_recessive	-9.7813	0	0
1	0.0087	0.867	Ichthyosis2_recessive	-9.7808	0	0
1	0.0087	0.871	Ichthyosis2_recessive	-9.7804	0	0
1	0.0087	0.874	Ichthyosis2_recessive	-9.7799	0	0
1	0.0088	0.878	Ichthyosis2_recessive	-9.7795	0	0
1	0.0088	0.882	Ichthyosis2_recessive	-9.779	0	0
1	0.0089	0.885	Ichthyosis2_recessive	-9.7786	0	0
1	0.0089	0.889	Ichthyosis2_recessive	-9.7782	0	0
1	0.0089	0.891	Ichthyosis2_recessive	-9.7781	0	0
1	0.0089	0.892	Ichthyosis2_recessive	-9.7779	0	0
1	0.0089	0.894	Ichthyosis2_recessive	-9.7778	0	0
1	0.009	0.896	Ichthyosis2_recessive	-9.7776	0	0
1	0.009	0.896	Ichthyosis2_recessive	-9.7776	0	0
1	0.009	0.896	Ichthyosis2_recessive	-9.7775	0	0
1	0.009	0.897	Ichthyosis2_recessive	-9.7775	0	0
1	0.009	0.897	Ichthyosis2_recessive	-9.7775	0	0
1	0.009	0.901	Ichthyosis2_recessive	-9.7772	0	0
1	0.009	0.905	Ichthyosis2_recessive	-9.7769	0	0
1	0.0091	0.909	Ichthyosis2_recessive	-9.7766	0	0
1	0.0091	0.912	Ichthyosis2_recessive	-9.7763	0	0
1	0.0091	0.915	Ichthyosis2_recessive	-9.7762	0	0
1	0.0092	0.917	Ichthyosis2_recessive	-9.776	0	0
1	0.0092	0.919	Ichthyosis2_recessive	-9.7759	0	0
1	0.0092	0.921	Ichthyosis2_recessive	-9.7758	0	0
1	0.0093	0.932	Ichthyosis2_recessive	-9.7754	0	0
1	0.0094	0.942	Ichthyosis2_recessive	-9.7751	0	0
1	0.0095	0.953	Ichthyosis2_recessive	-9.7751	0	0
1	0.0096	0.963	Ichthyosis2_recessive	-9.7752	0	0
1	0.0097	0.972	Ichthyosis2_recessive	-9.7754	0	0
1	0.0098	0.98	Ichthyosis2_recessive	-9.7757	0	0
1	0.0099	0.989	Ichthyosis2_recessive	-9.7761	0	0
1	0.01	0.998	Ichthyosis2_recessive	-9.7767	0	0
1	0.01	0.998	Ichthyosis2_recessive	-9.7768	0	0
1	0.01	0.999	Ichthyosis2_recessive	-9.7768	0	0
1	0.01	1	Ichthyosis2_recessive	-9.7769	0	0
1	0.01	1.001	Ichthyosis2_recessive	-9.777	0	0
1	0.01	1.004	Ichthyosis2_recessive	-9.7772	0	0
1	0.0101	1.007	Ichthyosis2_recessive	-9.7774	0	0
1	0.0101	1.009	Ichthyosis2_recessive	-9.7776	0	0
1	0.0101	1.012	Ichthyosis2_recessive	-9.7779	0	0
1	0.0102	1.016	Ichthyosis2_recessive	-9.7782	0	0
1	0.0102	1.019	Ichthyosis2_recessive	-9.7786	0	0
1	0.0102	1.023	Ichthyosis2_recessive	-9.779	0	0
1	0.0103	1.027	Ichthyosis2_recessive	-9.7794	0	0
1	0.0103	1.027	Ichthyosis2_recessive	-9.7795	0	0
1	0.0103	1.027	Ichthyosis2_recessive	-9.7795	0	0
1	0.0103	1.027	Ichthyosis2_recessive	-9.7795	0	0
1	0.0103	1.028	Ichthyosis2_recessive	-9.7795	0	0
1	0.0103	1.028	Ichthyosis2_recessive	-9.7795	0	0
1	0.0103	1.028	Ichthyosis2_recessive	-9.7795	0	0
1	0.0103	1.028	Ichthyosis2_recessive	-9.7795	0	0
1	0.0103	1.028	Ichthyosis2_recessive	-9.7795	0	0
1	0.0103	1.028	Ichthyosis2_recessive	-9.7797	0	0
1	0.0103	1.029	Ichthyosis2_recessive	-9.7798	0	0
1	0.0103	1.03	Ichthyosis2_recessive	-9.7799	0	0
1	0.0103	1.031	Ichthyosis2_recessive	-9.78	0	0
1	0.0103	1.032	Ichthyosis2_recessive	-9.7801	0	0
1	0.0103	1.034	Ichthyosis2_recessive	-9.7803	0	0
1	0.0103	1.035	Ichthyosis2_recessive	-9.7804	0	0
1	0.0104	1.036	Ichthyosis2_recessive	-9.7806	0	0
1	0.0104	1.039	Ichthyosis2_recessive	-9.781	0	0
1	0.0104	1.042	Ichthyosis2_recessive	-9.7815	0	0
1	0.0105	1.045	Ichthyosis2_recessive	-9.7819	0	0
1	0.0105	1.049	Ichthyosis2_recessive	-9.7824	0	0
1	0.0105	1.049	Ichthyosis2_recessive	-9.7824	0	0
1	0.0105	1.049	Ichthyosis2_recessive	-9.7825	0	0
1	0.0105	1.049	Ichthyosis2_recessive	-9.7825	0	0
1	0.0105	1.05	Ichthyosis2_recessive	-9.7825	0	0
1	0.0105	1.053	Ichthyosis2_recessive	-9.7831	0	0
1	0.0106	1.056	Ichthyosis2_recessive	-9.7836	0	0
1	0.0106	1.06	Ichthyosis2_recessive	-9.7841	0	0
1	0.0106	1.063	Ichthyosis2_recessive	-9.7847	0	0
1	0.0107	1.066	Ichthyosis2_recessive	-9.7852	0	0
1	0.0107	1.069	Ichthyosis2_recessive	-9.7857	0	0
1	0.0107	1.071	Ichthyosis2_recessive	-9.7862	0	0
1	0.0107	1.074	Ichthyosis2_recessive	-9.7867	0	0
1	0.0108	1.077	Ichthyosis2_recessive	-9.7872	0	0
1	0.0108	1.079	Ichthyosis2_recessive	-9.7877	0	0
1	0.0108	1.082	Ichthyosis2_recessive	-9.7882	0	0
1	0.0108	1.084	Ichthyosis2_recessive	-9.7888	0	0
1	0.0109	1.088	Ichthyosis2_recessive	-9.7896	0	0
1	0.0109	1.093	Ichthyosis2_recessive	-9.7905	0	0
1	0.011	1.097	Ichthyosis2_recessive	-9.7915	0	0
1	0.011	1.101	Ichthyosis2_recessive	-9.7924	0	0
1	0.011	1.104	Ichthyosis2_recessive	-9.793	0	0
1	0.0111	1.106	Ichthyosis2_recessive	-9.7936	0	0
1	0.0111	1.108	Ichthyosis2_recessive	-9.7942	0	0
1	0.0111	1.111	Ichthyosis2_recessive	-9.7948	0	0
1	0.0111	1.113	Ichthyosis2_recessive	-9.7954	0	0
1	0.0112	1.116	Ichthyosis2_recessive	-9.7961	0	0
1	0.0112	1.118	Ichthyosis2_recessive	-9.7967	0	0
1	0.0112	1.121	Ichthyosis2_recessive	-9.7974	0	0
1	0.0112	1.124	Ichthyosis2_recessive	-9.7981	0	0
1	0.0113	1.127	Ichthyosis2_recessive	-9.7989	0	0
1	0.0113	1.129	Ichthyosis2_recessive	-9.7997	0	0
1	0.0113	1.132	Ichthyosis2_recessive	-9.8005	0	0
1	0.0113	1.133	Ichthyosis2_recessive	-9.8008	0	0
1	0.0113	1.135	Ichthyosis2_recessive	-9.8011	0	0
1	0.0114	1.136	Ichthyosis2_recessive	-9.8014	0	0
1	0.0114	1.137	Ichthyosis2_recessive	-9.8017	0	0
1	0.0114	1.144	Ichthyosis2_recessive	-9.8038	0	0
1	0.0115	1.151	Ichthyosis2_recessive	-9.8059	0	0
1	0.0116	1.158	Ichthyosis2_recessive	-9.8081	0	0
1	0.0116	1.165	Ichthyosis2_recessive	-9.8104	0	0
1	0.0117	1.168	Ichthyosis2_recessive	-9.8116	0	0
1	0.0117	1.172	Ichthyosis2_recessive	-9.8127	0	0
1	0.0117	1.175	Ichthyosis2_recessive	-9.8139	0	0
1	0.0118	1.178	Ichthyosis2_recessive	-9.8151	0	0
1	0.0119	1.187	Ichthyosis2_recessive	-9.8184	0	0
1	0.012	1.197	Ichthyosis2_recessive	-9.8219	0	0
1	0.0121	1.206	Ichthyosis2_recessive	-9.8254	0	0
1	0.0121	1.215	Ichthyosis2_recessive	-9.8291	0	0
1	0.0122	1.219	Ichthyosis2_recessive	-9.8311	0	0
1	0.0122	1.224	Ichthyosis2_recessive	-9.8331	0	0
1	0.0123	1.229	Ichthyosis2_recessive	-9.8352	0	0
1	0.0123	1.234	Ichthyosis2_recessive	-9.8372	0	0
1	0.0124	1.238	Ichthyosis2_recessive	-9.8393	0	0
1	0.0124	1.243	Ichthyosis2_recessive	-9.8414	0	0
1	0.0125	1.247	Ichthyosis2_recessive	-9.8435	0	0
1	0.0125	1.252	Ichthyosis2_recessive	-9.8457	0	0
1	0.0126	1.255	Ichthyosis2_recessive	-9.8474	0	0
1	0.0126	1.259	Ichthyosis2_recessive	-9.8492	0	0
1	0.0126	1.263	Ichthyosis2_recessive	-9.851	0	0
1	0.0127	1.267	Ichthyosis2_recessive	-9.8529	0	0
1	0.0128	1.278	Ichthyosis2_recessive	-9.8588	0	0
1	0.0129	1.289	Ichthyosis2_recessive	-9.8649	0	0
1	0.013	1.301	Ichthyosis2_recessive	-9.8712	0	0
1	0.0131	1.312	Ichthyosis2_recessive	-9.8778	0	0
1	0.0131	1.314	Ichthyosis2_recessive	-9.8785	0	0
1	0.0131	1.315	Ichthyosis2_recessive	-9.8792	0	0
1	0.0132	1.316	Ichthyosis2_recessive	-9.8799	0	0
1	0.0132	1.317	Ichthyosis2_recessive	-9.8806	0	0
1	0.0132	1.319	Ichthyosis2_recessive	-9.882	0	0
1	0.0132	1.322	Ichthyosis2_recessive	-9.8833	0	0
1	0.0132	1.324	Ichthyosis2_recessive	-9.8847	0	0
1	0.0133	1.326	Ichthyosis2_recessive	-9.886	0	0
1	0.0134	1.345	Ichthyosis2_recessive	-9.8977	0	0
1	0.0136	1.363	Ichthyosis2_recessive	-9.9101	0	0
1	0.0138	1.382	Ichthyosis2_recessive	-9.9232	0	0
1	0.014	1.4	Ichthyosis2_recessive	-9.9369	0	0
1	0.014	1.403	Ichthyosis2_recessive	-9.9391	0	0
1	0.0141	1.406	Ichthyosis2_recessive	-9.9414	0	0
1	0.0141	1.409	Ichthyosis2_recessive	-9.9437	0	0
1	0.0141	1.412	Ichthyosis2_recessive	-9.9459	0	0
1	0.0141	1.413	Ichthyosis2_recessive	-9.9463	0	0
1	0.0141	1.413	Ichthyosis2_recessive	-9.9467	0	0
1	0.0141	1.413	Ichthyosis2_recessive	-9.947	0	0
1	0.0141	1.414	Ichthyosis2_recessive	-9.9474	0	0
1	0.0142	1.418	Ichthyosis2_recessive	-9.9506	0	0
1	0.0142	1.422	Ichthyosis2_recessive	-9.954	0	0
1	0.0143	1.426	Ichthyosis2_recessive	-9.9573	0	0
1	0.0143	1.43	Ichthyosis2_recessive	-9.9607	0	0
1	0.0144	1.438	Ichthyosis2_recessive	-9.967	0	0
1	0.0145	1.446	Ichthyosis2_recessive	-9.9735	0	0
1	0.0145	1.453	Ichthyosis2_recessive	-9.98	0	0
1	0.0146	1.461	Ichthyosis2_recessive	-9.9867	0	0
1	0.0146	1.464	Ichthyosis2_recessive	-9.9895	0	0
1	0.0147	1.467	Ichthyosis2_recessive	-9.9922	0	0
1	0.0147	1.47	Ichthyosis2_recessive	-9.995	0	0
1	0.0147	1.473	Ichthyosis2_recessive	-9.9978	0	0
1	0.0148	1.476	Ichthyosis2_recessive	-9.9983	0	0
1	0.0148	1.48	Ichthyosis2_recessive	-9.9988	0	0
1	0.0148	1.484	Ichthyosis2_recessive	-9.9994	0	0
1	0.0149	1.487	Ichthyosis2_recessive	-9.9999	0	0
1	0.0149	1.49	Ichthyosis2_recessive	-10.0004	0	0
1	0.0149	1.493	Ichthyosis2_recessive	-10.001	0	0
1	0.015	1.496	Ichthyosis2_recessive	-10.0015	0	0
1	0.015	1.499	Ichthyosis2_recessive	-10.002	0	0
1	0.0151	1.507	Ichthyosis2_recessive	-10.0036	0	0
1	0.0152	1.515	Ichthyosis2_recessive	-10.0052	0	0
1	0.0152	1.523	Ichthyosis2_recessive	-10.007	0	0
1	0.0153	1.532	Ichthyosis2_recessive	-10.0089	0	0
1	0.0153	1.535	Ichthyosis2_recessive	-10.0093	0	0
1	0.0154	1.538	Ichthyosis2_recessive	-10.0098	0	0
1	0.0154	1.541	Ichthyosis2_recessive	-10.0103	0	0
1	0.0154	1.545	Ichthyosis2_recessive	-10.0108	0	0
1	0.0155	1.549	Ichthyosis2_recessive	-10.0115	0	0
1	0.0155	1.554	Ichthyosis2_recessive	-10.0123	0	0
1	0.0156	1.558	Ichthyosis2_recessive	-10.0131	0	0
1	0.0156	1.562	Ichthyosis2_recessive	-10.014	0	0
1	0.0157	1.571	Ichthyosis2_recessive	-10.0156	0	0
1	0.0158	1.579	Ichthyosis2_recessive	-10.0173	0	0
1	0.0159	1.587	Ichthyosis2_recessive	-10.0191	0	0
1	0.0159	1.595	Ichthyosis2_recessive	-10.0211	0	0
1	0.016	1.596	Ichthyosis2_recessive	-10.0214	0	0
1	0.016	1.598	Ichthyosis2_recessive	-10.0218	0	0
1	0.016	1.6	Ichthyosis2_recessive	-10.0221	0	0
1	0.016	1.602	Ichthyosis2_recessive	-10.0225	0	0
1	0.016	1.603	Ichthyosis2_recessive	-10.0228	0	0
1	0.0161	1.605	Ichthyosis2_recessive	-10.0232	0	0
1	0.0161	1.607	Ichthyosis2_recessive	-10.0235	0	0
1	0.0161	1.609	Ichthyosis2_recessive	-10.0239	0	0
1	0.0162	1.617	Ichthyosis2_recessive	-10.0248	0	0
1	0.0163	1.626	Ichthyosis2_recessive	-10.0258	0	0
1	0.0163	1.635	Ichthyosis2_recessive	-10.027	0	0
1	0.0164	1.643	Ichthyosis2_recessive	-10.0283	0	0
1	0.0166	1.658	Ichthyosis2_recessive	-10.0307	0	0
1	0.0167	1.672	Ichthyosis2_recessive	-10.0335	0	0
1	0.0169	1.686	Ichthyosis2_recessive	-10.0367	0	0
1	0.017	1.701	Ichthyosis2_recessive	-10.0403	0	0
1	0.0171	1.706	Ichthyosis2_recessive	-10.0418	0	0
1	0.0171	1.712	Ichthyosis2_recessive	-10.0433	0	0
1	0.0172	1.717	Ichthyosis2_recessive	-10.0449	0	0
1	0.0172	1.722	Ichthyosis2_recessive	-10.0465	0	0
1	0.0172	1.724	Ichthyosis2_recessive	-10.047	0	0
1	0.0173	1.725	Ichthyosis2_recessive	-10.0474	0	0
1	0.0173	1.727	Ichthyosis2_recessive	-10.0479	0	0
1	0.0173	1.728	Ichthyosis2_recessive	-10.0484	0	0
1	0.0173	1.734	Ichthyosis2_recessive	-10.0496	0	0
1	0.0174	1.74	Ichthyosis2_recessive	-10.0508	0	0
1	0.0175	1.746	Ichthyosis2_recessive	-10.0521	0	0
1	0.0175	1.752	Ichthyosis2_recessive	-10.0535	0	0
1	0.0175	1.754	Ichthyosis2_recessive	-10.0539	0	0
1	0.0176	1.756	Ichthyosis2_recessive	-10.0543	0	0
1	0.0176	1.758	Ichthyosis2_recessive	-10.0547	0	0
1	0.0176	1.76	Ichthyosis2_recessive	-10.0551	0	0
1	0.0176	1.765	Ichthyosis2_recessive	-10.0561	0	0
1	0.0177	1.77	Ichthyosis2_recessive	-10.0571	0	0
1	0.0177	1.775	Ichthyosis2_recessive	-10.0582	0	0
1	0.0178	1.78	Ichthyosis2_recessive	-10.0594	0	0
1	0.0178	1.781	Ichthyosis2_recessive	-10.0597	0	0
1	0.0178	1.783	Ichthyosis2_recessive	-10.06	0	0
1	0.0178	1.784	Ichthyosis2_recessive	-10.0603	0	0
1	0.0179	1.785	Ichthyosis2_recessive	-10.0606	0	0
1	0.0179	1.786	Ichthyosis2_recessive	-10.0606	0	0
1	0.0179	1.786	Ichthyosis2_recessive	-10.0607	0	0
1	0.0179	1.787	Ichthyosis2_recessive	-10.0608	0	0
1	0.0179	1.787	Ichthyosis2_recessive	-10.0609	0	0
1	0.0179	1.789	Ichthyosis2_recessive	-10.0614	0	0
1	0.0179	1.792	Ichthyosis2_recessive	-10.0619	0	0
1	0.0179	1.794	Ichthyosis2_recessive	-10.0624	0	0
1	0.018	1.796	Ichthyosis2_recessive	-10.0629	0	0
1	0.018	1.8	Ichthyosis2_recessive	-10.0637	0	0
1	0.018	1.804	Ichthyosis2_recessive	-10.0645	0	0
1	0.0181	1.807	Ichthyosis2_recessive	-10.0653	0	0
1	0.0181	1.811	Ichthyosis2_recessive	-10.0662	0	0
1	0.0181	1.813	Ichthyosis2_recessive	-10.0666	0	0
1	0.0181	1.815	Ichthyosis2_recessive	-10.067	0	0
1	0.0182	1.817	Ichthyosis2_recessive	-10.0675	0	0
1	0.0182	1.819	Ichthyosis2_recessive	-10.0679	0	0
1	0.0182	1.824	Ichthyosis2_recessive	-10.069	0	0
1	0.0183	1.829	Ichthyosis2_recessive	-10.0701	0	0
1	0.0183	1.834	Ichthyosis2_recessive	-10.0712	0	0
1	0.0184	1.839	Ichthyosis2_recessive	-10.0724	0	0
1	0.0185	1.848	Ichthyosis2_recessive	-10.0741	0	0
1	0.0186	1.856	Ichthyosis2_recessive	-10.076	0	0
1	0.0187	1.865	Ichthyosis2_recessive	-10.0781	0	0
1	0.0187	1.874	Ichthyosis2_recessive	-10.0803	0	0
1	0.0188	1.879	Ichthyosis2_recessive	-10.0815	0	0
1	0.0189	1.885	Ichthyosis2_recessive	-10.0827	0	0
1	0.0189	1.891	Ichthyosis2_recessive	-10.084	0	0
1	0.019	1.896	Ichthyosis2_recessive	-10.0854	0	0
1	0.0193	1.928	Ichthyosis2_recessive	-10.0902	0	0
1	0.0196	1.959	Ichthyosis2_recessive	-10.0968	0	0
1	0.0199	1.991	Ichthyosis2_recessive	-10.1052	0	0
1	0.0202	2.022	Ichthyosis2_recessive	-10.1156	0	0
1	0.0203	2.029	Ichthyosis2_recessive	-10.1171	0	0
1	0.0204	2.035	Ichthyosis2_recessive	-10.1187	0	0
1	0.0204	2.042	Ichthyosis2_recessive	-10.1204	0	0
1	0.0205	2.048	Ichthyosis2_recessive	-10.1221	0	0
1	0.0206	2.056	Ichthyosis2_recessive	-10.1239	0	0
1	0.0206	2.063	Ichthyosis2_recessive	-10.1258	0	0
1	0.0207	2.071	Ichthyosis2_recessive	-10.1277	0	0
1	0.0208	2.078	Ichthyosis2_recessive	-10.1298	0	0
1	0.0208	2.082	Ichthyosis2_recessive	-10.1307	0	0
1	0.0209	2.085	Ichthyosis2_recessive	-10.1316	0	0
1	0.0209	2.089	Ichthyosis2_recessive	-10.1325	0	0
1	0.0209	2.092	Ichthyosis2_recessive	-10.1335	0	0
1	0.0209	2.095	Ichthyosis2_recessive	-10.1341	0	0
1	0.021	2.097	Ichthyosis2_recessive	-10.1347	0	0
1	0.021	2.1	Ichthyosis2_recessive	-10.1354	0	0
1	0.021	2.102	Ichthyosis2_recessive	-10.1361	0	0
1	0.0212	2.12	Ichthyosis2_recessive	-10.14	0	0
1	0.0214	2.139	Ichthyosis2_recessive	-10.1446	0	0
1	0.0216	2.157	Ichthyosis2_recessive	-10.1498	0	0
1	0.0218	2.175	Ichthyosis2_recessive	-10.1557	0	0
1	0.0218	2.179	Ichthyosis2_recessive	-10.1566	0	0
1	0.0218	2.183	Ichthyosis2_recessive	-10.1575	0	0
1	0.0219	2.187	Ichthyosis2_recessive	-10.1585	0	0
1	0.0219	2.191	Ichthyosis2_recessive	-10.1595	0	0
1	0.0219	2.193	Ichthyosis2_recessive	-10.1597	0	0
1	0.0219	2.194	Ichthyosis2_recessive	-10.16	0	0
1	0.0219	2.195	Ichthyosis2_recessive	-10.1603	0	0
1	0.022	2.196	Ichthyosis2_recessive	-10.1605	0	0
1	0.0221	2.208	Ichthyosis2_recessive	-10.1635	0	0
1	0.0222	2.221	Ichthyosis2_recessive	-10.1668	0	0
1	0.0223	2.234	Ichthyosis2_recessive	-10.1704	0	0
1	0.0225	2.246	Ichthyosis2_recessive	-10.1744	0	0
1	0.0225	2.25	Ichthyosis2_recessive	-10.1754	0	0
1	0.0225	2.253	Ichthyosis2_recessive	-10.1764	0	0
1	0.0226	2.256	Ichthyosis2_recessive	-10.1774	0	0
1	0.0226	2.259	Ichthyosis2_recessive	-10.1784	0	0
1	0.0226	2.264	Ichthyosis2_recessive	-10.1798	0	0
1	0.0227	2.269	Ichthyosis2_recessive	-10.1813	0	0
1	0.0227	2.273	Ichthyosis2_recessive	-10.1828	0	0
1	0.0228	2.278	Ichthyosis2_recessive	-10.1843	0	0
1	0.0228	2.281	Ichthyosis2_recessive	-10.1853	0	0
1	0.0228	2.284	Ichthyosis2_recessive	-10.1863	0	0
1	0.0229	2.286	Ichthyosis2_recessive	-10.1873	0	0
1	0.0229	2.289	Ichthyosis2_recessive	-10.1883	0	0
1	0.0229	2.292	Ichthyosis2_recessive	-10.189	0	0
1	0.023	2.296	Ichthyosis2_recessive	-10.1897	0	0
1	0.023	2.299	Ichthyosis2_recessive	-10.1904	0	0
1	0.023	2.302	Ichthyosis2_recessive	-10.1911	0	0
1	0.0231	2.308	Ichthyosis2_recessive	-10.1927	0	0
1	0.0231	2.315	Ichthyosis2_recessive	-10.1943	0	0
1	0.0232	2.322	Ichthyosis2_recessive	-10.196	0	0
1	0.0233	2.328	Ichthyosis2_recessive	-10.1979	0	0
1	0.0233	2.333	Ichthyosis2_recessive	-10.1991	0	0
1	0.0234	2.338	Ichthyosis2_recessive	-10.2004	0	0
1	0.0234	2.343	Ichthyosis2_recessive	-10.2017	0	0
1	0.0235	2.347	Ichthyosis2_recessive	-10.2031	0	0
1	0.0235	2.351	Ichthyosis2_recessive	-10.2042	0	0
1	0.0235	2.355	Ichthyosis2_recessive	-10.2052	0	0
1	0.0236	2.358	Ichthyosis2_recessive	-10.2063	0	0
1	0.0236	2.362	Ichthyosis2_recessive	-10.2075	0	0
1	0.0237	2.366	Ichthyosis2_recessive	-10.2085	0	0
1	0.0237	2.369	Ichthyosis2_recessive	-10.2097	0	0
1	0.0237	2.373	Ichthyosis2_recessive	-10.2108	0	0
1	0.0238	2.376	Ichthyosis2_recessive	-10.212	0	0
1	0.0238	2.378	Ichthyosis2_recessive	-10.2125	0	0
1	0.0238	2.38	Ichthyosis2_recessive	-10.2131	0	0
1	0.0238	2.382	Ichthyosis2_recessive	-10.2136	0	0
1	0.0238	2.383	Ichthyosis2_recessive	-10.2142	0	0
1	0.0239	2.389	Ichthyosis2_recessive	-10.2161	0	0
1	0.024	2.395	Ichthyosis2_recessive	-10.2181	0	0
1	0.024	2.401	Ichthyosis2_recessive	-10.2202	0	0
1	0.0241	2.407	Ichthyosis2_recessive	-10.2223	0	0
1	0.0241	2.409	Ichthyosis2_recessive	-10.2229	0	0
1	0.0241	2.411	Ichthyosis2_recessive	-10.2235	0	0
1	0.0241	2.412	Ichthyosis2_recessive	-10.2241	0	0
1	0.0241	2.414	Ichthyosis2_recessive	-10.2247	0	0
1	0.0243	2.425	Ichthyosis2_recessive	-10.2287	0	0
1	0.0244	2.436	Ichthyosis2_recessive	-10.2329	0	0
1	0.0245	2.448	Ichthyosis2_recessive	-10.2373	0	0
1	0.0246	2.459	Ichthyosis2_recessive	-10.2421	0	0
1	0.0247	2.469	Ichthyosis2_recessive	-10.2451	0	0
1	0.0248	2.48	Ichthyosis2_recessive	-10.2485	0	0
1	0.0249	2.491	Ichthyosis2_recessive	-10.252	0	0
1	0.025	2.501	Ichthyosis2_recessive	-10.2558	0	0
1	0.025	2.503	Ichthyosis2_recessive	-10.2564	0	0
1	0.025	2.505	Ichthyosis2_recessive	-10.257	0	0
1	0.0251	2.506	Ichthyosis2_recessive	-10.2576	0	0
1	0.0251	2.508	Ichthyosis2_recessive	-10.2582	0	0
1	0.0252	2.519	Ichthyosis2_recessive	-10.2585	0	0
1	0.0253	2.529	Ichthyosis2_recessive	-10.2591	0	0
1	0.0254	2.54	Ichthyosis2_recessive	-10.26	0	0
1	0.0255	2.55	Ichthyosis2_recessive	-10.2611	0	0
1	0.0261	2.611	Ichthyosis2_recessive	-10.2636	0	0
1	0.0267	2.672	Ichthyosis2_recessive	-10.2741	0	0
1	0.0273	2.733	Ichthyosis2_recessive	-10.2925	0	0
1	0.0279	2.794	Ichthyosis2_recessive	-10.3188	0	0
1	0.028	2.799	Ichthyosis2_recessive	-10.3209	0	0
1	0.028	2.805	Ichthyosis2_recessive	-10.3229	0	0
1	0.0281	2.81	Ichthyosis2_recessive	-10.3251	0	0
1	0.0282	2.815	Ichthyosis2_recessive	-10.3273	0	0
1	0.0285	2.848	Ichthyosis2_recessive	-10.3406	0	0
1	0.0288	2.882	Ichthyosis2_recessive	-10.3563	0	0
1	0.0291	2.915	Ichthyosis2_recessive	-10.3746	0	0
1	0.0295	2.948	Ichthyosis2_recessive	-10.3954	0	0
1	0.0297	2.972	Ichthyosis2_recessive	-10.4093	0	0
1	0.0299	2.995	Ichthyosis2_recessive	-10.4245	0	0
1	0.0302	3.018	Ichthyosis2_recessive	-10.4411	0	0
1	0.0304	3.042	Ichthyosis2_recessive	-10.4591	0	0
1	0.0306	3.059	Ichthyosis2_recessive	-10.4723	0	0
1	0.0308	3.076	Ichthyosis2_recessive	-10.4862	0	0
1	0.0309	3.094	Ichthyosis2_recessive	-10.501	0	0
1	0.0311	3.111	Ichthyosis2_recessive	-10.5166	0	0
1	0.0312	3.115	Ichthyosis2_recessive	-10.5202	0	0
1	0.0312	3.119	Ichthyosis2_recessive	-10.5239	0	0
1	0.0312	3.123	Ichthyosis2_recessive	-10.5276	0	0
1	0.0313	3.127	Ichthyosis2_recessive	-10.5313	0	0
1	0.0316	3.156	Ichthyosis2_recessive	-10.5583	0	0
1	0.0319	3.186	Ichthyosis2_recessive	-10.588	0	0
1	0.0321	3.215	Ichthyosis2_recessive	-10.6206	0	0
1	0.0324	3.244	Ichthyosis2_recessive	-10.6563	0	0
1	0.0325	3.251	Ichthyosis2_recessive	-10.6655	0	0
1	0.0326	3.259	Ichthyosis2_recessive	-10.6749	0	0
1	0.0327	3.267	Ichthyosis2_recessive	-10.6845	0	0
1	0.0327	3.274	Ichthyosis2_recessive	-10.6943	0	0
1	0.0328	3.283	Ichthyosis2_recessive	-10.7027	0	0
1	0.0329	3.291	Ichthyosis2_recessive	-10.7115	0	0
1	0.033	3.3	Ichthyosis2_recessive	-10.7205	0	0
1	0.0331	3.309	Ichthyosis2_recessive	-10.7299	0	0
1	0.0333	3.325	Ichthyosis2_recessive	-10.7476	0	0
1	0.0334	3.342	Ichthyosis2_recessive	-10.7666	0	0
1	0.0336	3.358	Ichthyosis2_recessive	-10.787	0	0
1	0.0337	3.375	Ichthyosis2_recessive	-10.8088	0	0
1	0.0338	3.376	Ichthyosis2_recessive	-10.8108	0	0
1	0.0338	3.378	Ichthyosis2_recessive	-10.8127	0	0
1	0.0338	3.379	Ichthyosis2_recessive	-10.8147	0	0
1	0.0338	3.381	Ichthyosis2_recessive	-10.8166	0	0
1	0.0339	3.39	Ichthyosis2_recessive	-10.8294	0	0
1	0.034	3.4	Ichthyosis2_recessive	-10.8428	0	0
1	0.0341	3.41	Ichthyosis2_recessive	-10.8567	0	0
1	0.0342	3.42	Ichthyosis2_recessive	-10.8713	0	0
1	0.0342	3.422	Ichthyosis2_recessive	-10.8746	0	0
1	0.0342	3.424	Ichthyosis2_recessive	-10.8779	0	0
1	0.0343	3.426	Ichthyosis2_recessive	-10.8812	0	0
1	0.0343	3.428	Ichthyosis2_recessive	-10.8846	0	0
1	0.0344	3.441	Ichthyosis2_recessive	-10.9048	0	0
1	0.0345	3.455	Ichthyosis2_recessive	-10.9263	0	0
1	0.0347	3.468	Ichthyosis2_recessive	-10.9493	0	0
1	0.0348	3.481	Ichthyosis2_recessive	-10.974	0	0
1	0.0349	3.491	Ichthyosis2_recessive	-10.9902	0	0
1	0.035	3.501	Ichthyosis2_recessive	-11.0075	0	0
1	0.0351	3.51	Ichthyosis2_recessive	-11.0259	0	0
1	0.0352	3.52	Ichthyosis2_recessive	-11.0457	0	0
1	0.0356	3.557	Ichthyosis2_recessive	-11.1283	0	0
1	0.0359	3.594	Ichthyosis2_recessive	-11.2403	0	0
1	0.0363	3.631	Ichthyosis2_recessive	-11.4029	0	0
1	0.0367	3.667	Ichthyosis2_recessive	-11.6813	0	0
1	0.0367	3.675	Ichthyosis2_recessive	-11.7706	0	0
1	0.0368	3.682	Ichthyosis2_recessive	-11.8836	0	0
1	0.0369	3.69	Ichthyosis2_recessive	-12.0376	0	0
1	0.037	3.697	Ichthyosis2_recessive	-12.2792	0	0
1	0.0371	3.713	Ichthyosis2_recessive	-12.2766	0	0
1	0.0373	3.729	Ichthyosis2_recessive	-12.2747	0	0
1	0.0374	3.745	Ichthyosis2_recessive	-12.2734	0	0
1	0.0376	3.761	Ichthyosis2_recessive	-12.2727	0	0
1	0.0377	3.765	Ichthyosis2_recessive	-12.2723	0	0
1	0.0377	3.77	Ichthyosis2_recessive	-12.2719	0	0
1	0.0377	3.774	Ichthyosis2_recessive	-12.2716	0	0
1	0.0378	3.779	Ichthyosis2_recessive	-12.2713	0	0
1	0.0378	3.783	Ichthyosis2_recessive	-12.271	0	0
1	0.0379	3.788	Ichthyosis2_recessive	-12.2708	0	0
1	0.0379	3.792	Ichthyosis2_recessive	-12.2706	0	0
1	0.038	3.797	Ichthyosis2_recessive	-12.2704	0	0
1	0.038	3.804	Ichthyosis2_recessive	-12.2699	0	0
1	0.0381	3.812	Ichthyosis2_recessive	-12.2695	0	0
1	0.0382	3.82	Ichthyosis2_recessive	-12.2693	0	0
1	0.0383	3.828	Ichthyosis2_recessive	-12.2693	0	0
1	0.0383	3.832	Ichthyosis2_recessive	-12.2691	0	0
1	0.0384	3.835	Ichthyosis2_recessive	-12.269	0	0
1	0.0384	3.839	Ichthyosis2_recessive	-12.2689	0	0
1	0.0384	3.843	Ichthyosis2_recessive	-12.2688	0	0
1	0.0385	3.851	Ichthyosis2_recessive	-12.2686	0	0
1	0.0386	3.859	Ichthyosis2_recessive	-12.2686	0	0
1	0.0387	3.867	Ichthyosis2_recessive	-12.2687	0	0
1	0.0388	3.875	Ichthyosis2_recessive	-12.269	0	0
1	0.0389	3.893	Ichthyosis2_recessive	-12.2685	0	0
1	0.0391	3.911	Ichthyosis2_recessive	-12.2688	0	0
1	0.0393	3.929	Ichthyosis2_recessive	-12.2699	0	0
1	0.0395	3.947	Ichthyosis2_recessive	-12.2718	0	0
1	0.0395	3.951	Ichthyosis2_recessive	-12.272	0	0
1	0.0395	3.955	Ichthyosis2_recessive	-12.2723	0	0
1	0.0396	3.959	Ichthyosis2_recessive	-12.2726	0	0
1	0.0396	3.963	Ichthyosis2_recessive	-12.2729	0	0
1	0.0396	3.963	Ichthyosis2_recessive	-12.273	0	0
1	0.0396	3.964	Ichthyosis2_recessive	-12.273	0	0
1	0.0396	3.964	Ichthyosis2_recessive	-12.273	0	0
1	0.0396	3.965	Ichthyosis2_recessive	-12.2731	0	0
1	0.0397	3.965	Ichthyosis2_recessive	-12.2731	0	0
1	0.0397	3.966	Ichthyosis2_recessive	-12.2732	0	0
1	0.0397	3.967	Ichthyosis2_recessive	-12.2733	0	0
1	0.0397	3.967	Ichthyosis2_recessive	-12.2733	0	0
1	0.0397	3.973	Ichthyosis2_recessive	-12.2737	0	0
1	0.0398	3.978	Ichthyosis2_recessive	-12.2742	0	0
1	0.0398	3.984	Ichthyosis2_recessive	-12.2747	0	0
1	0.0399	3.989	Ichthyosis2_recessive	-12.2753	0	0
1	0.0399	3.989	Ichthyosis2_recessive	-12.2753	0	0
1	0.0399	3.99	Ichthyosis2_recessive	-12.2753	0	0
1	0.0399	3.99	Ichthyosis2_recessive	-12.2754	0	0
1	0.0399	3.99	Ichthyosis2_recessive	-12.2754	0	0
1	0.04	3.998	Ichthyosis2_recessive	-12.2761	0	0
1	0.0401	4.006	Ichthyosis2_recessive	-12.2769	0	0
1	0.0401	4.014	Ichthyosis2_recessive	-12.2778	0	0
1	0.0402	4.021	Ichthyosis2_recessive	-12.279	0	0
1	0.0403	4.027	Ichthyosis2_recessive	-12.2796	0	0
1	0.0403	4.033	Ichthyosis2_recessive	-12.2803	0	0
1	0.0404	4.039	Ichthyosis2_recessive	-12.2812	0	0
1	0.0404	4.045	Ichthyosis2_recessive	-12.2821	0	0
1	0.0405	4.046	Ichthyosis2_recessive	-12.2823	0	0
1	0.0405	4.048	Ichthyosis2_recessive	-12.2826	0	0
1	0.0405	4.05	Ichthyosis2_recessive	-12.2828	0	0
1	0.0405	4.051	Ichthyosis2_recessive	-12.2831	0	0
1	0.0405	4.054	Ichthyosis2_recessive	-12.2834	0	0
1	0.0406	4.056	Ichthyosis2_recessive	-12.2838	0	0
1	0.0406	4.059	Ichthyosis2_recessive	-12.2842	0	0
1	0.0406	4.062	Ichthyosis2_recessive	-12.2846	0	0
1	0.0407	4.069	Ichthyosis2_recessive	-12.2856	0	0
1	0.0408	4.076	Ichthyosis2_recessive	-12.2868	0	0
1	0.0408	4.083	Ichthyosis2_recessive	-12.2882	0	0
1	0.0409	4.09	Ichthyosis2_recessive	-12.2896	0	0
1	0.0409	4.093	Ichthyosis2_recessive	-12.29	0	0
1	0.0409	4.095	Ichthyosis2_recessive	-12.2905	0	0
1	0.041	4.097	Ichthyosis2_recessive	-12.2909	0	0
1	0.041	4.1	Ichthyosis2_recessive	-12.2914	0	0
1	0.041	4.105	Ichthyosis2_recessive	-12.2923	0	0
1	0.0411	4.11	Ichthyosis2_recessive	-12.2934	0	0
1	0.0412	4.115	Ichthyosis2_recessive	-12.2945	0	0
1	0.0412	4.121	Ichthyosis2_recessive	-12.2956	0	0
1	0.0413	4.13	Ichthyosis2_recessive	-12.2974	0	0
1	0.0414	4.139	Ichthyosis2_recessive	-12.2994	0	0
1	0.0415	4.148	Ichthyosis2_recessive	-12.3016	0	0
1	0.0416	4.157	Ichthyosis2_recessive	-12.304	0	0
1	0.0416	4.161	Ichthyosis2_recessive	-12.3049	0	0
1	0.0416	4.165	Ichthyosis2_recessive	-12.3058	0	0
1	0.0417	4.169	Ichthyosis2_recessive	-12.3068	0	0
1	0.0417	4.172	Ichthyosis2_recessive	-12.3079	0	0
1	0.0417	4.173	Ichthyosis2_recessive	-12.308	0	0
1	0.0417	4.174	Ichthyosis2_recessive	-12.3082	0	0
1	0.0417	4.174	Ichthyosis2_recessive	-12.3083	0	0
1	0.0417	4.175	Ichthyosis2_recessive	-12.3085	0	0
1	0.0418	4.182	Ichthyosis2_recessive	-12.3103	0	0
1	0.0419	4.19	Ichthyosis2_recessive	-12.3122	0	0
1	0.042	4.197	Ichthyosis2_recessive	-12.3142	0	0
1	0.042	4.204	Ichthyosis2_recessive	-12.3165	0	0
1	0.0421	4.206	Ichthyosis2_recessive	-12.3169	0	0
1	0.0421	4.208	Ichthyosis2_recessive	-12.3174	0	0
1	0.0421	4.209	Ichthyosis2_recessive	-12.3179	0	0
1	0.0421	4.211	Ichthyosis2_recessive	-12.3183	0	0
1	0.0421	4.215	Ichthyosis2_recessive	-12.3196	0	0
1	0.0422	4.219	Ichthyosis2_recessive	-12.3209	0	0
1	0.0422	4.223	Ichthyosis2_recessive	-12.3223	0	0
1	0.0423	4.227	Ichthyosis2_recessive	-12.3237	0	0
1	0.0423	4.227	Ichthyosis2_recessive	-12.3237	0	0
1	0.0423	4.227	Ichthyosis2_recessive	-12.3238	0	0
1	0.0423	4.228	Ichthyosis2_recessive	-12.3238	0	0
1	0.0423	4.228	Ichthyosis2_recessive	-12.3239	0	0
1	0.0423	4.231	Ichthyosis2_recessive	-12.3238	0	0
1	0.0423	4.234	Ichthyosis2_recessive	-12.3238	0	0
1	0.0424	4.237	Ichthyosis2_recessive	-12.3238	0	0
1	0.0424	4.239	Ichthyosis2_recessive	-12.3238	0	0
1	0.0424	4.241	Ichthyosis2_recessive	-12.3233	0	0
1	0.0424	4.242	Ichthyosis2_recessive	-12.3228	0	0
1	0.0424	4.244	Ichthyosis2_recessive	-12.3224	0	0
1	0.0425	4.245	Ichthyosis2_recessive	-12.3219	0	0
1	0.0425	4.25	Ichthyosis2_recessive	-12.3205	0	0
1	0.0425	4.255	Ichthyosis2_recessive	-12.319	0	0
1	0.0426	4.26	Ichthyosis2_recessive	-12.3177	0	0
1	0.0426	4.264	Ichthyosis2_recessive	-12.3164	0	0
1	0.0427	4.266	Ichthyosis2_recessive	-12.3158	0	0
1	0.0427	4.268	Ichthyosis2_recessive	-12.3152	0	0
1	0.0427	4.27	Ichthyosis2_recessive	-12.3146	0	0
1	0.0427	4.272	Ichthyosis2_recessive	-12.314	0	0
1	0.0428	4.275	Ichthyosis2_recessive	-12.3131	0	0
1	0.0428	4.278	Ichthyosis2_recessive	-12.3122	0	0
1	0.0428	4.281	Ichthyosis2_recessive	-12.3114	0	0
1	0.0428	4.284	Ichthyosis2_recessive	-12.3106	0	0
1	0.0429	4.293	Ichthyosis2_recessive	-12.3078	0	0
1	0.043	4.302	Ichthyosis2_recessive	-12.3052	0	0
1	0.0431	4.311	Ichthyosis2_recessive	-12.3028	0	0
1	0.0432	4.32	Ichthyosis2_recessive	-12.3007	0	0
1	0.0433	4.327	Ichthyosis2_recessive	-12.2993	0	0
1	0.0433	4.334	Ichthyosis2_recessive	-12.298	0	0
1	0.0434	4.34	Ichthyosis2_recessive	-12.2968	0	0
1	0.0435	4.347	Ichthyosis2_recessive	-12.2958	0	0
1	0.0435	4.351	Ichthyosis2_recessive	-12.294	0	0
1	0.0435	4.354	Ichthyosis2_recessive	-12.2923	0	0
1	0.0436	4.358	Ichthyosis2_recessive	-12.2907	0	0
1	0.0436	4.361	Ichthyosis2_recessive	-12.2891	0	0
1	0.0436	4.364	Ichthyosis2_recessive	-12.2878	0	0
1	0.0437	4.366	Ichthyosis2_recessive	-12.2866	0	0
1	0.0437	4.369	Ichthyosis2_recessive	-12.2855	0	0
1	0.0437	4.372	Ichthyosis2_recessive	-12.2843	0	0
1	0.0438	4.379	Ichthyosis2_recessive	-12.2809	0	0
1	0.0439	4.387	Ichthyosis2_recessive	-12.2776	0	0
1	0.0439	4.394	Ichthyosis2_recessive	-12.2744	0	0
1	0.044	4.402	Ichthyosis2_recessive	-12.2715	0	0
1	0.0445	4.449	Ichthyosis2_recessive	-12.2437	0	0
1	0.045	4.496	Ichthyosis2_recessive	-12.222	0	0
1	0.0454	4.544	Ichthyosis2_recessive	-12.206	0	0
1	0.0459	4.591	Ichthyosis2_recessive	-12.1955	0	0
1	0.0459	4.595	Ichthyosis2_recessive	-12.1949	0	0
1	0.046	4.598	Ichthyosis2_recessive	-12.1944	0	0
1	0.046	4.602	Ichthyosis2_recessive	-12.1938	0	0
1	0.0461	4.606	Ichthyosis2_recessive	-12.1933	0	0
1	0.0461	4.612	Ichthyosis2_recessive	-12.1927	0	0
1	0.0462	4.617	Ichthyosis2_recessive	-12.1921	0	0
1	0.0462	4.623	Ichthyosis2_recessive	-12.1915	0	0
1	0.0463	4.628	Ichthyosis2_recessive	-12.1911	0	0
1	0.0463	4.63	Ichthyosis2_recessive	-12.0278	0	0
1	0.0463	4.632	Ichthyosis2_recessive	-11.9093	0	0
1	0.0463	4.633	Ichthyosis2_recessive	-11.8162	0	0
1	0.0464	4.635	Ichthyosis2_recessive	-11.7395	0	0
1	0.0465	4.647	Ichthyosis2_recessive	-11.8152	0	0
1	0.0466	4.658	Ichthyosis2_recessive	-11.9076	0	0
1	0.0467	4.669	Ichthyosis2_recessive	-12.026	0	0
1	0.0468	4.681	Ichthyosis2_recessive	-12.1904	0	0
1	0.0469	4.686	Ichthyosis2_recessive	-12.1907	0	0
1	0.0469	4.691	Ichthyosis2_recessive	-12.191	0	0
1	0.047	4.696	Ichthyosis2_recessive	-12.1914	0	0
1	0.047	4.701	Ichthyosis2_recessive	-12.1918	0	0
1	0.047	4.704	Ichthyosis2_recessive	-12.1921	0	0
1	0.0471	4.706	Ichthyosis2_recessive	-12.1924	0	0
1	0.0471	4.709	Ichthyosis2_recessive	-12.1927	0	0
1	0.0471	4.712	Ichthyosis2_recessive	-12.193	0	0
1	0.0472	4.715	Ichthyosis2_recessive	-12.1935	0	0
1	0.0472	4.718	Ichthyosis2_recessive	-12.1939	0	0
1	0.0472	4.722	Ichthyosis2_recessive	-12.1944	0	0
1	0.0473	4.725	Ichthyosis2_recessive	-12.1949	0	0
1	0.0473	4.726	Ichthyosis2_recessive	-12.195	0	0
1	0.0473	4.726	Ichthyosis2_recessive	-12.195	0	0
1	0.0473	4.726	Ichthyosis2_recessive	-12.1951	0	0
1	0.0473	4.727	Ichthyosis2_recessive	-12.1952	0	0
1	0.0473	4.732	Ichthyosis2_recessive	-12.1961	0	0
1	0.0474	4.738	Ichthyosis2_recessive	-12.197	0	0
1	0.0474	4.743	Ichthyosis2_recessive	-12.198	0	0
1	0.0475	4.748	Ichthyosis2_recessive	-12.1991	0	0
1	0.0475	4.751	Ichthyosis2_recessive	-12.1996	0	0
1	0.0475	4.753	Ichthyosis2_recessive	-12.2001	0	0
1	0.0476	4.755	Ichthyosis2_recessive	-12.2006	0	0
1	0.0476	4.757	Ichthyosis2_recessive	-12.2011	0	0
1	0.0476	4.759	Ichthyosis2_recessive	-12.2016	0	0
1	0.0476	4.761	Ichthyosis2_recessive	-12.202	0	0
1	0.0476	4.763	Ichthyosis2_recessive	-12.2024	0	0
1	0.0476	4.764	Ichthyosis2_recessive	-12.2028	0	0
1	0.0478	4.776	Ichthyosis2_recessive	-12.2058	0	0
1	0.0479	4.787	Ichthyosis2_recessive	-12.2091	0	0
1	0.048	4.798	Ichthyosis2_recessive	-12.2126	0	0
1	0.0481	4.809	Ichthyosis2_recessive	-12.2166	0	0
1	0.0482	4.816	Ichthyosis2_recessive	-12.219	0	0
1	0.0482	4.823	Ichthyosis2_recessive	-12.2216	0	0
1	0.0483	4.83	Ichthyosis2_recessive	-12.2244	0	0
1	0.0484	4.836	Ichthyosis2_recessive	-12.2272	0	0
1	0.0487	4.871	Ichthyosis2_recessive	-12.2436	0	0
1	0.0491	4.906	Ichthyosis2_recessive	-12.2633	0	0
1	0.0494	4.94	Ichthyosis2_recessive	-12.2862	0	0
1	0.0497	4.975	Ichthyosis2_recessive	-12.3127	0	0
1	0.0498	4.983	Ichthyosis2_recessive	-12.3145	0	0
1	0.0499	4.99	Ichthyosis2_recessive	-12.3164	0	0
1	0.05	4.998	Ichthyosis2_recessive	-12.3185	0	0
1	0.0501	5.006	Ichthyosis2_recessive	-12.3208	0	0
1	0.0501	5.008	Ichthyosis2_recessive	-12.3213	0	0
1	0.0501	5.01	Ichthyosis2_recessive	-12.3218	0	0
1	0.0501	5.012	Ichthyosis2_recessive	-12.3224	0	0
1	0.0501	5.014	Ichthyosis2_recessive	-12.3229	0	0
1	0.0502	5.017	Ichthyosis2_recessive	-12.3238	0	0
1	0.0502	5.02	Ichthyosis2_recessive	-12.3247	0	0
1	0.0502	5.024	Ichthyosis2_recessive	-12.3257	0	0
1	0.0503	5.027	Ichthyosis2_recessive	-12.3266	0	0
1	0.0503	5.027	Ichthyosis2_recessive	-12.3268	0	0
1	0.0503	5.028	Ichthyosis2_recessive	-12.327	0	0
1	0.0503	5.028	Ichthyosis2_recessive	-12.3271	0	0
1	0.0503	5.029	Ichthyosis2_recessive	-12.3273	0	0
1	0.0503	5.029	Ichthyosis2_recessive	-12.3274	0	0
1	0.0503	5.03	Ichthyosis2_recessive	-12.3275	0	0
1	0.0503	5.03	Ichthyosis2_recessive	-12.3276	0	0
1	0.0503	5.03	Ichthyosis2_recessive	-12.3277	0	0
1	0.0503	5.031	Ichthyosis2_recessive	-12.3277	0	0
1	0.0503	5.032	Ichthyosis2_recessive	-12.3277	0	0
1	0.0503	5.032	Ichthyosis2_recessive	-12.3276	0	0
1	0.0503	5.033	Ichthyosis2_recessive	-12.3276	0	0
1	0.0504	5.036	Ichthyosis2_recessive	-12.3276	0	0
1	0.0504	5.038	Ichthyosis2_recessive	-12.3276	0	0
1	0.0504	5.041	Ichthyosis2_recessive	-12.3276	0	0
1	0.0504	5.044	Ichthyosis2_recessive	-12.3276	0	0
1	0.0505	5.048	Ichthyosis2_recessive	-12.3275	0	0
1	0.0505	5.052	Ichthyosis2_recessive	-12.3275	0	0
1	0.0506	5.055	Ichthyosis2_recessive	-12.3275	0	0
1	0.0506	5.059	Ichthyosis2_recessive	-12.3276	0	0
1	0.0506	5.061	Ichthyosis2_recessive	-12.3276	0	0
1	0.0506	5.063	Ichthyosis2_recessive	-12.3276	0	0
1	0.0506	5.065	Ichthyosis2_recessive	-12.3276	0	0
1	0.0507	5.067	Ichthyosis2_recessive	-12.3277	0	0
1	0.0507	5.068	Ichthyosis2_recessive	-12.3277	0	0
1	0.0507	5.07	Ichthyosis2_recessive	-12.3277	0	0
1	0.0507	5.072	Ichthyosis2_recessive	-12.3277	0	0
1	0.0507	5.074	Ichthyosis2_recessive	-12.3277	0	0
1	0.0508	5.078	Ichthyosis2_recessive	-12.3276	0	0
1	0.0508	5.083	Ichthyosis2_recessive	-12.3276	0	0
1	0.0509	5.087	Ichthyosis2_recessive	-12.3276	0	0
1	0.0509	5.092	Ichthyosis2_recessive	-12.3277	0	0
1	0.0509	5.093	Ichthyosis2_recessive	-12.3277	0	0
1	0.0509	5.093	Ichthyosis2_recessive	-12.3277	0	0
1	0.0509	5.094	Ichthyosis2_recessive	-12.3277	0	0
1	0.0509	5.095	Ichthyosis2_recessive	-12.3277	0	0
1	0.051	5.098	Ichthyosis2_recessive	-12.3276	0	0
1	0.051	5.102	Ichthyosis2_recessive	-12.3276	0	0
1	0.0511	5.106	Ichthyosis2_recessive	-12.3276	0	0
1	0.0511	5.11	Ichthyosis2_recessive	-12.3277	0	0
1	0.0511	5.113	Ichthyosis2_recessive	-12.3276	0	0
1	0.0512	5.116	Ichthyosis2_recessive	-12.3276	0	0
1	0.0512	5.119	Ichthyosis2_recessive	-12.3276	0	0
1	0.0512	5.123	Ichthyosis2_recessive	-12.3276	0	0
1	0.0512	5.124	Ichthyosis2_recessive	-12.3276	0	0
1	0.0513	5.126	Ichthyosis2_recessive	-12.3276	0	0
1	0.0513	5.127	Ichthyosis2_recessive	-12.3276	0	0
1	0.0513	5.129	Ichthyosis2_recessive	-12.3277	0	0
1	0.0513	5.132	Ichthyosis2_recessive	-12.3276	0	0
1	0.0514	5.135	Ichthyosis2_recessive	-12.3275	0	0
1	0.0514	5.138	Ichthyosis2_recessive	-12.3275	0	0
1	0.0514	5.142	Ichthyosis2_recessive	-12.3274	0	0
1	0.0515	5.145	Ichthyosis2_recessive	-12.3274	0	0
1	0.0515	5.149	Ichthyosis2_recessive	-12.3275	0	0
1	0.0515	5.153	Ichthyosis2_recessive	-12.3276	0	0
1	0.0516	5.157	Ichthyosis2_recessive	-12.3277	0	0
1	0.0516	5.157	Ichthyosis2_recessive	-12.3277	0	0
1	0.0516	5.158	Ichthyosis2_recessive	-12.3277	0	0
1	0.0516	5.159	Ichthyosis2_recessive	-12.3277	0	0
1	0.0516	5.16	Ichthyosis2_recessive	-12.3277	0	0
1	0.0517	5.169	Ichthyosis2_recessive	-12.3274	0	0
1	0.0518	5.178	Ichthyosis2_recessive	-12.3272	0	0
1	0.0519	5.188	Ichthyosis2_recessive	-12.3274	0	0
1	0.052	5.197	Ichthyosis2_recessive	-12.3277	0	0
1	0.052	5.197	Ichthyosis2_recessive	-12.3277	0	0
1	0.052	5.198	Ichthyosis2_recessive	-12.3277	0	0
1	0.052	5.198	Ichthyosis2_recessive	-12.3277	0	0
1	0.052	5.199	Ichthyosis2_recessive	-12.3277	0	0
1	0.052	5.202	Ichthyosis2_recessive	-12.3276	0	0
1	0.052	5.205	Ichthyosis2_recessive	-12.3276	0	0
1	0.0521	5.208	Ichthyosis2_recessive	-12.3276	0	0
1	0.0521	5.211	Ichthyosis2_recessive	-12.3277	0	0
1	0.0521	5.215	Ichthyosis2_recessive	-12.3276	0	0
1	0.0522	5.219	Ichthyosis2_recessive	-12.3276	0	0
1	0.0522	5.222	Ichthyosis2_recessive	-12.3276	0	0
1	0.0523	5.226	Ichthyosis2_recessive	-12.3277	0	0
1	0.0523	5.231	Ichthyosis2_recessive	-12.3276	0	0
1	0.0524	5.235	Ichthyosis2_recessive	-12.3276	0	0
1	0.0524	5.24	Ichthyosis2_recessive	-12.3276	0	0
1	0.0524	5.244	Ichthyosis2_recessive	-12.3277	0	0
1	0.0525	5.248	Ichthyosis2_recessive	-12.3276	0	0
1	0.0525	5.251	Ichthyosis2_recessive	-12.3276	0	0
1	0.0525	5.254	Ichthyosis2_recessive	-12.3276	0	0
1	0.0526	5.257	Ichthyosis2_recessive	-12.3277	0	0
1	0.0526	5.265	Ichthyosis2_recessive	-12.3275	0	0
1	0.0527	5.273	Ichthyosis2_recessive	-12.3274	0	0
1	0.0528	5.28	Ichthyosis2_recessive	-12.3275	0	0
1	0.0529	5.288	Ichthyosis2_recessive	-12.3277	0	0
1	0.0529	5.288	Ichthyosis2_recessive	-12.3277	0	0
1	0.0529	5.288	Ichthyosis2_recessive	-12.3277	0	0
1	0.0529	5.288	Ichthyosis2_recessive	-12.3277	0	0
1	0.0529	5.288	Ichthyosis2_recessive	-12.3277	0	0
1	0.053	5.297	Ichthyosis2_recessive	-12.3271	0	0
1	0.0531	5.306	Ichthyosis2_recessive	-12.3268	0	0
1	0.0531	5.315	Ichthyosis2_recessive	-12.3266	0	0
1	0.0532	5.323	Ichthyosis2_recessive	-12.3267	0	0
1	0.0532	5.324	Ichthyosis2_recessive	-12.3267	0	0
1	0.0532	5.324	Ichthyosis2_recessive	-12.3267	0	0
1	0.0532	5.325	Ichthyosis2_recessive	-12.3267	0	0
1	0.0533	5.325	Ichthyosis2_recessive	-12.3267	0	0
1	0.0533	5.33	Ichthyosis2_recessive	-12.3269	0	0
1	0.0534	5.335	Ichthyosis2_recessive	-12.3271	0	0
1	0.0534	5.34	Ichthyosis2_recessive	-12.3274	0	0
1	0.0534	5.345	Ichthyosis2_recessive	-12.3277	0	0
1	0.0535	5.349	Ichthyosis2_recessive	-12.3276	0	0
1	0.0535	5.353	Ichthyosis2_recessive	-12.3276	0	0
1	0.0536	5.357	Ichthyosis2_recessive	-12.3276	0	0
1	0.0536	5.362	Ichthyosis2_recessive	-12.3277	0	0
1	0.0537	5.37	Ichthyosis2_recessive	-12.3265	0	0
1	0.0538	5.378	Ichthyosis2_recessive	-12.3256	0	0
1	0.0539	5.387	Ichthyosis2_recessive	-12.3248	0	0
1	0.0539	5.395	Ichthyosis2_recessive	-12.3242	0	0
1	0.054	5.399	Ichthyosis2_recessive	-12.324	0	0
1	0.054	5.402	Ichthyosis2_recessive	-12.3238	0	0
1	0.0541	5.406	Ichthyosis2_recessive	-12.3237	0	0
1	0.0541	5.41	Ichthyosis2_recessive	-12.3236	0	0
1	0.0541	5.412	Ichthyosis2_recessive	-12.3235	0	0
1	0.0542	5.415	Ichthyosis2_recessive	-12.3235	0	0
1	0.0542	5.418	Ichthyosis2_recessive	-12.3234	0	0
1	0.0542	5.421	Ichthyosis2_recessive	-12.3235	0	0
1	0.0542	5.424	Ichthyosis2_recessive	-12.3235	0	0
1	0.0543	5.426	Ichthyosis2_recessive	-12.3235	0	0
1	0.0543	5.429	Ichthyosis2_recessive	-12.3236	0	0
1	0.0543	5.432	Ichthyosis2_recessive	-12.3237	0	0
1	0.0543	5.434	Ichthyosis2_recessive	-12.3237	0	0
1	0.0544	5.437	Ichthyosis2_recessive	-12.3237	0	0
1	0.0544	5.439	Ichthyosis2_recessive	-12.3237	0	0
1	0.0544	5.441	Ichthyosis2_recessive	-12.3238	0	0
1	0.0544	5.444	Ichthyosis2_recessive	-12.3238	0	0
1	0.0545	5.447	Ichthyosis2_recessive	-12.3238	0	0
1	0.0545	5.45	Ichthyosis2_recessive	-12.3239	0	0
1	0.0545	5.453	Ichthyosis2_recessive	-12.3239	0	0
1	0.0546	5.459	Ichthyosis2_recessive	-12.3241	0	0
1	0.0547	5.465	Ichthyosis2_recessive	-12.3244	0	0
1	0.0547	5.471	Ichthyosis2_recessive	-12.3248	0	0
1	0.0548	5.477	Ichthyosis2_recessive	-12.3253	0	0
1	0.0548	5.479	Ichthyosis2_recessive	-12.3255	0	0
1	0.0548	5.482	Ichthyosis2_recessive	-12.3258	0	0
1	0.0548	5.484	Ichthyosis2_recessive	-12.326	0	0
1	0.0549	5.486	Ichthyosis2_recessive	-12.3262	0	0
1	0.0549	5.489	Ichthyosis2_recessive	-12.3266	0	0
1	0.0549	5.492	Ichthyosis2_recessive	-12.3269	0	0
1	0.0549	5.495	Ichthyosis2_recessive	-12.3273	0	0
1	0.055	5.498	Ichthyosis2_recessive	-12.3277	0	0
1	0.055	5.504	Ichthyosis2_recessive	-12.327	0	0
1	0.0551	5.51	Ichthyosis2_recessive	-12.3263	0	0
1	0.0552	5.517	Ichthyosis2_recessive	-12.3258	0	0
1	0.0552	5.523	Ichthyosis2_recessive	-12.3254	0	0
1	0.0553	5.529	Ichthyosis2_recessive	-12.3251	0	0
1	0.0554	5.535	Ichthyosis2_recessive	-12.325	0	0
1	0.0554	5.542	Ichthyosis2_recessive	-12.3249	0	0
1	0.0555	5.548	Ichthyosis2_recessive	-12.3249	0	0
1	0.0555	5.551	Ichthyosis2_recessive	-12.3249	0	0
1	0.0555	5.555	Ichthyosis2_recessive	-12.325	0	0
1	0.0556	5.558	Ichthyosis2_recessive	-12.3251	0	0
1	0.0556	5.562	Ichthyosis2_recessive	-12.3253	0	0
1	0.0556	5.563	Ichthyosis2_recessive	-12.3253	0	0
1	0.0557	5.565	Ichthyosis2_recessive	-12.3252	0	0
1	0.0557	5.567	Ichthyosis2_recessive	-12.3252	0	0
1	0.0557	5.568	Ichthyosis2_recessive	-12.3252	0	0
1	0.0557	5.571	Ichthyosis2_recessive	-12.3252	0	0
1	0.0557	5.574	Ichthyosis2_recessive	-12.3252	0	0
1	0.0558	5.577	Ichthyosis2_recessive	-12.3251	0	0
1	0.0558	5.579	Ichthyosis2_recessive	-12.3251	0	0
1	0.0558	5.582	Ichthyosis2_recessive	-12.3252	0	0
1	0.0558	5.584	Ichthyosis2_recessive	-12.3252	0	0
1	0.0559	5.587	Ichthyosis2_recessive	-12.3253	0	0
1	0.0559	5.59	Ichthyosis2_recessive	-12.3253	0	0
1	0.0559	5.592	Ichthyosis2_recessive	-12.3254	0	0
1	0.056	5.595	Ichthyosis2_recessive	-12.3254	0	0
1	0.056	5.598	Ichthyosis2_recessive	-12.3255	0	0
1	0.056	5.601	Ichthyosis2_recessive	-12.3256	0	0
1	0.0561	5.606	Ichthyosis2_recessive	-12.3256	0	0
1	0.0561	5.61	Ichthyosis2_recessive	-12.3257	0	0
1	0.0562	5.615	Ichthyosis2_recessive	-12.3258	0	0
1	0.0562	5.62	Ichthyosis2_recessive	-12.326	0	0
1	0.0563	5.625	Ichthyosis2_recessive	-12.3262	0	0
1	0.0563	5.631	Ichthyosis2_recessive	-12.3265	0	0
1	0.0564	5.636	Ichthyosis2_recessive	-12.3268	0	0
1	0.0564	5.642	Ichthyosis2_recessive	-12.3273	0	0
1	0.0564	5.643	Ichthyosis2_recessive	-12.3274	0	0
1	0.0564	5.645	Ichthyosis2_recessive	-12.3275	0	0
1	0.0565	5.646	Ichthyosis2_recessive	-12.3276	0	0
1	0.0565	5.648	Ichthyosis2_recessive	-12.3277	0	0
1	0.0566	5.663	Ichthyosis2_recessive	-12.3246	0	0
1	0.0568	5.678	Ichthyosis2_recessive	-12.3222	0	0
1	0.0569	5.693	Ichthyosis2_recessive	-12.3204	0	0
1	0.0571	5.708	Ichthyosis2_recessive	-12.3191	0	0
1	0.0572	5.718	Ichthyosis2_recessive	-12.3182	0	0
1	0.0573	5.729	Ichthyosis2_recessive	-12.3175	0	0
1	0.0574	5.739	Ichthyosis2_recessive	-12.3171	0	0
1	0.0575	5.749	Ichthyosis2_recessive	-12.3169	0	0
1	0.0576	5.757	Ichthyosis2_recessive	-12.3167	0	0
1	0.0576	5.764	Ichthyosis2_recessive	-12.3167	0	0
1	0.0577	5.772	Ichthyosis2_recessive	-12.3168	0	0
1	0.0578	5.78	Ichthyosis2_recessive	-12.3171	0	0
1	0.0578	5.781	Ichthyosis2_recessive	-12.3172	0	0
1	0.0578	5.783	Ichthyosis2_recessive	-12.3172	0	0
1	0.0578	5.784	Ichthyosis2_recessive	-12.3173	0	0
1	0.0579	5.786	Ichthyosis2_recessive	-12.3174	0	0
1	0.0579	5.788	Ichthyosis2_recessive	-12.3175	0	0
1	0.0579	5.791	Ichthyosis2_recessive	-12.3176	0	0
1	0.0579	5.793	Ichthyosis2_recessive	-12.3177	0	0
1	0.058	5.796	Ichthyosis2_recessive	-12.3179	0	0
1	0.058	5.799	Ichthyosis2_recessive	-12.318	0	0
1	0.058	5.802	Ichthyosis2_recessive	-12.3181	0	0
1	0.0581	5.805	Ichthyosis2_recessive	-12.3182	0	0
1	0.0581	5.808	Ichthyosis2_recessive	-12.3184	0	0
1	0.0581	5.811	Ichthyosis2_recessive	-12.3186	0	0
1	0.0581	5.813	Ichthyosis2_recessive	-12.3188	0	0
1	0.0582	5.816	Ichthyosis2_recessive	-12.319	0	0
1	0.0582	5.819	Ichthyosis2_recessive	-12.3192	0	0
1	0.0582	5.823	Ichthyosis2_recessive	-12.3196	0	0
1	0.0583	5.828	Ichthyosis2_recessive	-12.3201	0	0
1	0.0583	5.833	Ichthyosis2_recessive	-12.3207	0	0
1	0.0584	5.837	Ichthyosis2_recessive	-12.3213	0	0
1	0.0584	5.839	Ichthyosis2_recessive	-12.3215	0	0
1	0.0584	5.841	Ichthyosis2_recessive	-12.3218	0	0
1	0.0584	5.843	Ichthyosis2_recessive	-12.322	0	0
1	0.0584	5.845	Ichthyosis2_recessive	-12.3223	0	0
1	0.0585	5.852	Ichthyosis2_recessive	-12.3235	0	0
1	0.0586	5.859	Ichthyosis2_recessive	-12.3247	0	0
1	0.0587	5.866	Ichthyosis2_recessive	-12.3261	0	0
1	0.0587	5.873	Ichthyosis2_recessive	-12.3277	0	0
1	0.059	5.895	Ichthyosis2_recessive	-12.3235	0	0
1	0.0592	5.918	Ichthyosis2_recessive	-12.3207	0	0
1	0.0594	5.94	Ichthyosis2_recessive	-12.3192	0	0
1	0.0596	5.962	Ichthyosis2_recessive	-12.319	0	0
1	0.0596	5.964	Ichthyosis2_recessive	-12.319	0	0
1	0.0597	5.966	Ichthyosis2_recessive	-12.3189	0	0
1	0.0597	5.968	Ichthyosis2_recessive	-12.3189	0	0
1	0.0597	5.97	Ichthyosis2_recessive	-12.3189	0	0
1	0.0598	5.978	Ichthyosis2_recessive	-12.3187	0	0
1	0.0599	5.987	Ichthyosis2_recessive	-12.3186	0	0
1	0.06	5.995	Ichthyosis2_recessive	-12.3187	0	0
1	0.06	6.003	Ichthyosis2_recessive	-12.319	0	0
1	0.0601	6.008	Ichthyosis2_recessive	-12.3192	0	0
1	0.0601	6.012	Ichthyosis2_recessive	-12.3195	0	0
1	0.0602	6.016	Ichthyosis2_recessive	-12.3198	0	0
1	0.0602	6.021	Ichthyosis2_recessive	-12.3202	0	0
1	0.0603	6.029	Ichthyosis2_recessive	-12.3209	0	0
1	0.0604	6.036	Ichthyosis2_recessive	-12.3219	0	0
1	0.0604	6.044	Ichthyosis2_recessive	-12.323	0	0
1	0.0605	6.052	Ichthyosis2_recessive	-12.3243	0	0
1	0.0606	6.063	Ichthyosis2_recessive	-12.3245	0	0
1	0.0607	6.074	Ichthyosis2_recessive	-12.325	0	0
1	0.0609	6.085	Ichthyosis2_recessive	-12.3259	0	0
1	0.061	6.096	Ichthyosis2_recessive	-12.3271	0	0
1	0.061	6.099	Ichthyosis2_recessive	-12.3271	0	0
1	0.061	6.102	Ichthyosis2_recessive	-12.3271	0	0
1	0.061	6.105	Ichthyosis2_recessive	-12.3271	0	0
1	0.0611	6.108	Ichthyosis2_recessive	-12.3272	0	0
1	0.0611	6.113	Ichthyosis2_recessive	-12.327	0	0
1	0.0612	6.118	Ichthyosis2_recessive	-12.3269	0	0
1	0.0612	6.123	Ichthyosis2_recessive	-12.3269	0	0
1	0.0613	6.128	Ichthyosis2_recessive	-12.327	0	0
1	0.0613	6.131	Ichthyosis2_recessive	-12.3269	0	0
1	0.0613	6.134	Ichthyosis2_recessive	-12.3268	0	0
1	0.0614	6.137	Ichthyosis2_recessive	-12.3267	0	0
1	0.0614	6.14	Ichthyosis2_recessive	-12.3267	0	0
1	0.0616	6.157	Ichthyosis2_recessive	-12.3253	0	0
1	0.0617	6.175	Ichthyosis2_recessive	-12.3247	0	0
1	0.0619	6.192	Ichthyosis2_recessive	-12.3249	0	0
1	0.0621	6.209	Ichthyosis2_recessive	-12.3258	0	0
1	0.0621	6.213	Ichthyosis2_recessive	-12.3258	0	0
1	0.0622	6.217	Ichthyosis2_recessive	-12.3258	0	0
1	0.0622	6.221	Ichthyosis2_recessive	-12.3259	0	0
1	0.0622	6.225	Ichthyosis2_recessive	-12.326	0	0
1	0.0624	6.236	Ichthyosis2_recessive	-12.3253	0	0
1	0.0625	6.248	Ichthyosis2_recessive	-12.325	0	0
1	0.0626	6.26	Ichthyosis2_recessive	-12.3251	0	0
1	0.0627	6.271	Ichthyosis2_recessive	-12.3255	0	0
1	0.0627	6.274	Ichthyosis2_recessive	-12.3253	0	0
1	0.0628	6.277	Ichthyosis2_recessive	-12.3251	0	0
1	0.0628	6.28	Ichthyosis2_recessive	-12.325	0	0
1	0.0628	6.283	Ichthyosis2_recessive	-12.3249	0	0
1	0.0629	6.287	Ichthyosis2_recessive	-12.3247	0	0
1	0.0629	6.29	Ichthyosis2_recessive	-12.3246	0	0
1	0.0629	6.294	Ichthyosis2_recessive	-12.3245	0	0
1	0.063	6.297	Ichthyosis2_recessive	-12.3244	0	0
1	0.063	6.299	Ichthyosis2_recessive	-12.3244	0	0
1	0.063	6.301	Ichthyosis2_recessive	-12.3243	0	0
1	0.063	6.303	Ichthyosis2_recessive	-12.3243	0	0
1	0.063	6.305	Ichthyosis2_recessive	-12.3243	0	0
1	0.0631	6.31	Ichthyosis2_recessive	-12.3243	0	0
1	0.0631	6.315	Ichthyosis2_recessive	-12.3243	0	0
1	0.0632	6.32	Ichthyosis2_recessive	-12.3244	0	0
1	0.0632	6.325	Ichthyosis2_recessive	-12.3245	0	0
1	0.0633	6.333	Ichthyosis2_recessive	-12.3247	0	0
1	0.0634	6.342	Ichthyosis2_recessive	-12.3251	0	0
1	0.0635	6.35	Ichthyosis2_recessive	-12.3257	0	0
1	0.0636	6.359	Ichthyosis2_recessive	-12.3265	0	0
1	0.0636	6.362	Ichthyosis2_recessive	-12.3266	0	0
1	0.0636	6.365	Ichthyosis2_recessive	-12.3267	0	0
1	0.0637	6.367	Ichthyosis2_recessive	-12.3269	0	0
1	0.0637	6.37	Ichthyosis2_recessive	-12.3271	0	0
1	0.0637	6.373	Ichthyosis2_recessive	-12.3272	0	0
1	0.0637	6.375	Ichthyosis2_recessive	-12.3274	0	0
1	0.0638	6.377	Ichthyosis2_recessive	-12.3275	0	0
1	0.0638	6.379	Ichthyosis2_recessive	-12.3277	0	0
1	0.0639	6.386	Ichthyosis2_recessive	-12.3269	0	0
1	0.0639	6.392	Ichthyosis2_recessive	-12.3262	0	0
1	0.064	6.399	Ichthyosis2_recessive	-12.3256	0	0
1	0.0641	6.405	Ichthyosis2_recessive	-12.3251	0	0
1	0.0641	6.411	Ichthyosis2_recessive	-12.3247	0	0
1	0.0642	6.416	Ichthyosis2_recessive	-12.3243	0	0
1	0.0642	6.422	Ichthyosis2_recessive	-12.324	0	0
1	0.0643	6.427	Ichthyosis2_recessive	-12.3238	0	0
1	0.0643	6.434	Ichthyosis2_recessive	-12.3236	0	0
1	0.0644	6.441	Ichthyosis2_recessive	-12.3234	0	0
1	0.0645	6.447	Ichthyosis2_recessive	-12.3233	0	0
1	0.0645	6.454	Ichthyosis2_recessive	-12.3234	0	0
1	0.0646	6.457	Ichthyosis2_recessive	-12.3234	0	0
1	0.0646	6.46	Ichthyosis2_recessive	-12.3235	0	0
1	0.0646	6.463	Ichthyosis2_recessive	-12.3235	0	0
1	0.0647	6.466	Ichthyosis2_recessive	-12.3236	0	0
1	0.0647	6.468	Ichthyosis2_recessive	-12.3237	0	0
1	0.0647	6.47	Ichthyosis2_recessive	-12.3237	0	0
1	0.0647	6.472	Ichthyosis2_recessive	-12.3238	0	0
1	0.0647	6.474	Ichthyosis2_recessive	-12.3239	0	0
1	0.0648	6.478	Ichthyosis2_recessive	-12.3241	0	0
1	0.0648	6.482	Ichthyosis2_recessive	-12.3243	0	0
1	0.0649	6.486	Ichthyosis2_recessive	-12.3245	0	0
1	0.0649	6.49	Ichthyosis2_recessive	-12.3248	0	0
1	0.065	6.496	Ichthyosis2_recessive	-12.3252	0	0
1	0.065	6.501	Ichthyosis2_recessive	-12.3256	0	0
1	0.0651	6.507	Ichthyosis2_recessive	-12.3262	0	0
1	0.0651	6.512	Ichthyosis2_recessive	-12.3268	0	0
1	0.0651	6.514	Ichthyosis2_recessive	-12.327	0	0
1	0.0652	6.516	Ichthyosis2_recessive	-12.3272	0	0
1	0.0652	6.518	Ichthyosis2_recessive	-12.3274	0	0
1	0.0652	6.52	Ichthyosis2_recessive	-12.3276	0	0
1	0.0652	6.525	Ichthyosis2_recessive	-12.3275	0	0
1	0.0653	6.53	Ichthyosis2_recessive	-12.3275	0	0
1	0.0653	6.534	Ichthyosis2_recessive	-12.3276	0	0
1	0.0654	6.539	Ichthyosis2_recessive	-12.3277	0	0
1	0.0654	6.542	Ichthyosis2_recessive	-12.3276	0	0
1	0.0655	6.545	Ichthyosis2_recessive	-12.3276	0	0
1	0.0655	6.548	Ichthyosis2_recessive	-12.3276	0	0
1	0.0655	6.551	Ichthyosis2_recessive	-12.3277	0	0
1	0.0656	6.559	Ichthyosis2_recessive	-12.3262	0	0
1	0.0657	6.566	Ichthyosis2_recessive	-12.3249	0	0
1	0.0657	6.574	Ichthyosis2_recessive	-12.3237	0	0
1	0.0658	6.581	Ichthyosis2_recessive	-12.3227	0	0
1	0.0659	6.589	Ichthyosis2_recessive	-12.3213	0	0
1	0.066	6.597	Ichthyosis2_recessive	-12.3201	0	0
1	0.0661	6.606	Ichthyosis2_recessive	-12.3191	0	0
1	0.0661	6.614	Ichthyosis2_recessive	-12.3182	0	0
1	0.0662	6.617	Ichthyosis2_recessive	-12.3179	0	0
1	0.0662	6.621	Ichthyosis2_recessive	-12.3176	0	0
1	0.0662	6.624	Ichthyosis2_recessive	-12.3173	0	0
1	0.0663	6.628	Ichthyosis2_recessive	-12.3171	0	0
1	0.0664	6.64	Ichthyosis2_recessive	-12.3166	0	0
1	0.0665	6.652	Ichthyosis2_recessive	-12.3164	0	0
1	0.0666	6.663	Ichthyosis2_recessive	-12.3166	0	0
1	0.0668	6.675	Ichthyosis2_recessive	-12.3171	0	0
1	0.0668	6.68	Ichthyosis2_recessive	-12.3172	0	0
1	0.0668	6.684	Ichthyosis2_recessive	-12.3174	0	0
1	0.0669	6.689	Ichthyosis2_recessive	-12.3176	0	0
1	0.0669	6.693	Ichthyosis2_recessive	-12.3178	0	0
1	0.067	6.698	Ichthyosis2_recessive	-12.3181	0	0
1	0.067	6.702	Ichthyosis2_recessive	-12.3183	0	0
1	0.0671	6.706	Ichthyosis2_recessive	-12.3186	0	0
1	0.0671	6.711	Ichthyosis2_recessive	-12.319	0	0
1	0.0671	6.713	Ichthyosis2_recessive	-12.3192	0	0
1	0.0672	6.716	Ichthyosis2_recessive	-12.3195	0	0
1	0.0672	6.719	Ichthyosis2_recessive	-12.3197	0	0
1	0.0672	6.722	Ichthyosis2_recessive	-12.32	0	0
1	0.0673	6.725	Ichthyosis2_recessive	-12.32	0	0
1	0.0673	6.729	Ichthyosis2_recessive	-12.3201	0	0
1	0.0673	6.733	Ichthyosis2_recessive	-12.3201	0	0
1	0.0674	6.736	Ichthyosis2_recessive	-12.3202	0	0
1	0.0675	6.749	Ichthyosis2_recessive	-12.3205	0	0
1	0.0676	6.762	Ichthyosis2_recessive	-12.3211	0	0
1	0.0677	6.775	Ichthyosis2_recessive	-12.3222	0	0
1	0.0679	6.788	Ichthyosis2_recessive	-12.3238	0	0
1	0.0679	6.79	Ichthyosis2_recessive	-12.324	0	0
1	0.0679	6.792	Ichthyosis2_recessive	-12.3242	0	0
1	0.0679	6.795	Ichthyosis2_recessive	-12.3244	0	0
1	0.068	6.797	Ichthyosis2_recessive	-12.3246	0	0
1	0.068	6.804	Ichthyosis2_recessive	-12.3252	0	0
1	0.0681	6.812	Ichthyosis2_recessive	-12.3259	0	0
1	0.0682	6.819	Ichthyosis2_recessive	-12.3267	0	0
1	0.0683	6.826	Ichthyosis2_recessive	-12.3277	0	0
1	0.0683	6.83	Ichthyosis2_recessive	-12.3276	0	0
1	0.0683	6.835	Ichthyosis2_recessive	-12.3276	0	0
1	0.0684	6.839	Ichthyosis2_recessive	-12.3276	0	0
1	0.0684	6.844	Ichthyosis2_recessive	-12.3277	0	0
1	0.0684	6.844	Ichthyosis2_recessive	-12.3277	0	0
1	0.0684	6.844	Ichthyosis2_recessive	-12.3277	0	0
1	0.0684	6.845	Ichthyosis2_recessive	-12.3277	0	0
1	0.0684	6.845	Ichthyosis2_recessive	-12.3277	0	0
1	0.0685	6.848	Ichthyosis2_recessive	-12.3276	0	0
1	0.0685	6.85	Ichthyosis2_recessive	-12.3276	0	0
1	0.0685	6.853	Ichthyosis2_recessive	-12.3276	0	0
1	0.0686	6.856	Ichthyosis2_recessive	-12.3277	0	0
1	0.0686	6.858	Ichthyosis2_recessive	-12.3277	0	0
1	0.0686	6.861	Ichthyosis2_recessive	-12.3276	0	0
1	0.0686	6.863	Ichthyosis2_recessive	-12.3277	0	0
1	0.0687	6.865	Ichthyosis2_recessive	-12.3277	0	0
1	0.0687	6.869	Ichthyosis2_recessive	-12.3276	0	0
1	0.0687	6.872	Ichthyosis2_recessive	-12.3276	0	0
1	0.0688	6.876	Ichthyosis2_recessive	-12.3276	0	0
1	0.0688	6.879	Ichthyosis2_recessive	-12.3277	0	0
1	0.0688	6.882	Ichthyosis2_recessive	-12.3273	0	0
1	0.0689	6.886	Ichthyosis2_recessive	-12.327	0	0
1	0.0689	6.889	Ichthyosis2_recessive	-12.3268	0	0
1	0.0689	6.892	Ichthyosis2_recessive	-12.3265	0	0
1	0.069	6.897	Ichthyosis2_recessive	-12.3261	0	0
1	0.069	6.903	Ichthyosis2_recessive	-12.3257	0	0
1	0.0691	6.908	Ichthyosis2_recessive	-12.3254	0	0
1	0.0691	6.913	Ichthyosis2_recessive	-12.3252	0	0
1	0.0693	6.926	Ichthyosis2_recessive	-12.3246	0	0
1	0.0694	6.938	Ichthyosis2_recessive	-12.3244	0	0
1	0.0695	6.951	Ichthyosis2_recessive	-12.3247	0	0
1	0.0696	6.964	Ichthyosis2_recessive	-12.3253	0	0
1	0.0697	6.972	Ichthyosis2_recessive	-12.3256	0	0
1	0.0698	6.98	Ichthyosis2_recessive	-12.326	0	0
1	0.0699	6.988	Ichthyosis2_recessive	-12.3266	0	0
1	0.07	6.996	Ichthyosis2_recessive	-12.3273	0	0
1	0.07	7.002	Ichthyosis2_recessive	-12.3272	0	0
1	0.0701	7.008	Ichthyosis2_recessive	-12.3272	0	0
1	0.0701	7.014	Ichthyosis2_recessive	-12.3272	0	0
1	0.0702	7.02	Ichthyosis2_recessive	-12.3273	0	0
1	0.0702	7.024	Ichthyosis2_recessive	-12.3273	0	0
1	0.0703	7.029	Ichthyosis2_recessive	-12.3274	0	0
1	0.0703	7.033	Ichthyosis2_recessive	-12.3275	0	0
1	0.0704	7.038	Ichthyosis2_recessive	-12.3277	0	0
1	0.0705	7.047	Ichthyosis2_recessive	-12.3272	0	0
1	0.0706	7.056	Ichthyosis2_recessive	-12.3269	0	0
1	0.0707	7.066	Ichthyosis2_recessive	-12.3268	0	0
1	0.0708	7.075	Ichthyosis2_recessive	-12.327	0	0
1	0.0708	7.078	Ichthyosis2_recessive	-12.327	0	0
1	0.0708	7.081	Ichthyosis2_recessive	-12.3271	0	0
1	0.0708	7.084	Ichthyosis2_recessive	-12.3272	0	0
1	0.0709	7.086	Ichthyosis2_recessive	-12.3273	0	0
1	0.0709	7.091	Ichthyosis2_recessive	-12.3264	0	0
1	0.071	7.097	Ichthyosis2_recessive	-12.3256	0	0
1	0.071	7.102	Ichthyosis2_recessive	-12.3248	0	0
1	0.0711	7.107	Ichthyosis2_recessive	-12.3241	0	0
1	0.0711	7.111	Ichthyosis2_recessive	-12.3235	0	0
1	0.0712	7.115	Ichthyosis2_recessive	-12.3228	0	0
1	0.0712	7.119	Ichthyosis2_recessive	-12.3223	0	0
1	0.0712	7.124	Ichthyosis2_recessive	-12.3217	0	0
1	0.0714	7.137	Ichthyosis2_recessive	-12.3195	0	0
1	0.0715	7.15	Ichthyosis2_recessive	-12.3177	0	0
1	0.0716	7.163	Ichthyosis2_recessive	-12.3163	0	0
1	0.0718	7.176	Ichthyosis2_recessive	-12.3154	0	0
1	0.0718	7.178	Ichthyosis2_recessive	-12.3151	0	0
1	0.0718	7.18	Ichthyosis2_recessive	-12.3149	0	0
1	0.0718	7.182	Ichthyosis2_recessive	-12.3148	0	0
1	0.0718	7.183	Ichthyosis2_recessive	-12.3146	0	0
1	0.0719	7.188	Ichthyosis2_recessive	-12.3139	0	0
1	0.0719	7.192	Ichthyosis2_recessive	-12.3134	0	0
1	0.072	7.197	Ichthyosis2_recessive	-12.3128	0	0
1	0.072	7.201	Ichthyosis2_recessive	-12.3124	0	0
1	0.0721	7.208	Ichthyosis2_recessive	-12.3117	0	0
1	0.0722	7.216	Ichthyosis2_recessive	-12.3111	0	0
1	0.0722	7.223	Ichthyosis2_recessive	-12.3107	0	0
1	0.0723	7.23	Ichthyosis2_recessive	-12.3105	0	0
1	0.0723	7.233	Ichthyosis2_recessive	-12.3104	0	0
1	0.0724	7.235	Ichthyosis2_recessive	-12.3103	0	0
1	0.0724	7.238	Ichthyosis2_recessive	-12.3103	0	0
1	0.0724	7.24	Ichthyosis2_recessive	-12.3103	0	0
1	0.0724	7.244	Ichthyosis2_recessive	-12.3103	0	0
1	0.0725	7.248	Ichthyosis2_recessive	-12.3104	0	0
1	0.0725	7.252	Ichthyosis2_recessive	-12.3105	0	0
1	0.0726	7.255	Ichthyosis2_recessive	-12.3106	0	0
1	0.0726	7.256	Ichthyosis2_recessive	-12.3106	0	0
1	0.0726	7.257	Ichthyosis2_recessive	-12.3105	0	0
1	0.0726	7.258	Ichthyosis2_recessive	-12.3105	0	0
1	0.0726	7.259	Ichthyosis2_recessive	-12.3105	0	0
1	0.0726	7.264	Ichthyosis2_recessive	-12.3103	0	0
1	0.0727	7.27	Ichthyosis2_recessive	-12.3101	0	0
1	0.0728	7.276	Ichthyosis2_recessive	-12.3101	0	0
1	0.0728	7.281	Ichthyosis2_recessive	-12.3101	0	0
1	0.0728	7.283	Ichthyosis2_recessive	-12.3101	0	0
1	0.0728	7.284	Ichthyosis2_recessive	-12.3101	0	0
1	0.0729	7.285	Ichthyosis2_recessive	-12.3101	0	0
1	0.0729	7.287	Ichthyosis2_recessive	-12.3101	0	0
1	0.073	7.299	Ichthyosis2_recessive	-12.306	0	0
1	0.0731	7.312	Ichthyosis2_recessive	-12.3024	0	0
1	0.0732	7.325	Ichthyosis2_recessive	-12.2992	0	0
1	0.0734	7.338	Ichthyosis2_recessive	-12.2964	0	0
1	0.0734	7.343	Ichthyosis2_recessive	-12.2955	0	0
1	0.0735	7.348	Ichthyosis2_recessive	-12.2945	0	0
1	0.0735	7.353	Ichthyosis2_recessive	-12.2937	0	0
1	0.0736	7.358	Ichthyosis2_recessive	-12.2929	0	0
1	0.0737	7.374	Ichthyosis2_recessive	-12.2909	0	0
1	0.0739	7.39	Ichthyosis2_recessive	-12.2896	0	0
1	0.0741	7.406	Ichthyosis2_recessive	-12.2889	0	0
1	0.0742	7.422	Ichthyosis2_recessive	-12.2889	0	0
1	0.0744	7.439	Ichthyosis2_recessive	-12.2896	0	0
1	0.0746	7.457	Ichthyosis2_recessive	-12.2912	0	0
1	0.0747	7.475	Ichthyosis2_recessive	-12.2936	0	0
1	0.0749	7.493	Ichthyosis2_recessive	-12.2968	0	0
1	0.075	7.498	Ichthyosis2_recessive	-12.2969	0	0
1	0.075	7.503	Ichthyosis2_recessive	-12.2971	0	0
1	0.0751	7.508	Ichthyosis2_recessive	-12.2974	0	0
1	0.0751	7.513	Ichthyosis2_recessive	-12.2977	0	0
1	0.0752	7.515	Ichthyosis2_recessive	-12.2978	0	0
1	0.0752	7.517	Ichthyosis2_recessive	-12.298	0	0
1	0.0752	7.518	Ichthyosis2_recessive	-12.2981	0	0
1	0.0752	7.52	Ichthyosis2_recessive	-12.2982	0	0
1	0.0753	7.528	Ichthyosis2_recessive	-12.2988	0	0
1	0.0754	7.536	Ichthyosis2_recessive	-12.2995	0	0
1	0.0754	7.544	Ichthyosis2_recessive	-12.3004	0	0
1	0.0755	7.552	Ichthyosis2_recessive	-12.3014	0	0
1	0.0755	7.552	Ichthyosis2_recessive	-12.3014	0	0
1	0.0755	7.553	Ichthyosis2_recessive	-12.3014	0	0
1	0.0755	7.554	Ichthyosis2_recessive	-12.3014	0	0
1	0.0755	7.554	Ichthyosis2_recessive	-12.3014	0	0
1	0.0756	7.558	Ichthyosis2_recessive	-12.3015	0	0
1	0.0756	7.563	Ichthyosis2_recessive	-12.3015	0	0
1	0.0757	7.567	Ichthyosis2_recessive	-12.3017	0	0
1	0.0757	7.571	Ichthyosis2_recessive	-12.3018	0	0
1	0.0757	7.573	Ichthyosis2_recessive	-12.3019	0	0
1	0.0757	7.575	Ichthyosis2_recessive	-12.3019	0	0
1	0.0758	7.577	Ichthyosis2_recessive	-12.302	0	0
1	0.0758	7.579	Ichthyosis2_recessive	-12.3021	0	0
1	0.0761	7.611	Ichthyosis2_recessive	-12.299	0	0
1	0.0764	7.643	Ichthyosis2_recessive	-12.2985	0	0
1	0.0768	7.675	Ichthyosis2_recessive	-12.3008	0	0
1	0.0771	7.707	Ichthyosis2_recessive	-12.3057	0	0
1	0.0771	7.711	Ichthyosis2_recessive	-12.3063	0	0
1	0.0771	7.714	Ichthyosis2_recessive	-12.307	0	0
1	0.0772	7.717	Ichthyosis2_recessive	-12.3078	0	0
1	0.0772	7.721	Ichthyosis2_recessive	-12.3085	0	0
1	0.0772	7.723	Ichthyosis2_recessive	-12.3091	0	0
1	0.0773	7.725	Ichthyosis2_recessive	-12.3096	0	0
1	0.0773	7.727	Ichthyosis2_recessive	-12.3101	0	0
1	0.0773	7.729	Ichthyosis2_recessive	-12.3106	0	0
1	0.0774	7.739	Ichthyosis2_recessive	-12.3133	0	0
1	0.0775	7.749	Ichthyosis2_recessive	-12.3162	0	0
1	0.0776	7.759	Ichthyosis2_recessive	-12.3194	0	0
1	0.0777	7.769	Ichthyosis2_recessive	-12.3229	0	0
1	0.0777	7.773	Ichthyosis2_recessive	-12.324	0	0
1	0.0778	7.778	Ichthyosis2_recessive	-12.3252	0	0
1	0.0778	7.782	Ichthyosis2_recessive	-12.3264	0	0
1	0.0779	7.786	Ichthyosis2_recessive	-12.3277	0	0
1	0.0779	7.793	Ichthyosis2_recessive	-12.3274	0	0
1	0.078	7.8	Ichthyosis2_recessive	-12.3273	0	0
1	0.0781	7.807	Ichthyosis2_recessive	-12.3273	0	0
1	0.0781	7.814	Ichthyosis2_recessive	-12.3274	0	0
1	0.0782	7.816	Ichthyosis2_recessive	-12.3274	0	0
1	0.0782	7.817	Ichthyosis2_recessive	-12.3274	0	0
1	0.0782	7.819	Ichthyosis2_recessive	-12.3274	0	0
1	0.0782	7.821	Ichthyosis2_recessive	-12.3274	0	0
1	0.0782	7.824	Ichthyosis2_recessive	-12.3274	0	0
1	0.0783	7.826	Ichthyosis2_recessive	-12.3274	0	0
1	0.0783	7.829	Ichthyosis2_recessive	-12.3275	0	0
1	0.0783	7.832	Ichthyosis2_recessive	-12.3275	0	0
1	0.0783	7.834	Ichthyosis2_recessive	-12.3276	0	0
1	0.0784	7.835	Ichthyosis2_recessive	-12.3276	0	0
1	0.0784	7.837	Ichthyosis2_recessive	-12.3276	0	0
1	0.0784	7.839	Ichthyosis2_recessive	-12.3277	0	0
1	0.0784	7.84	Ichthyosis2_recessive	-12.3276	0	0
1	0.0784	7.842	Ichthyosis2_recessive	-12.3276	0	0
1	0.0784	7.843	Ichthyosis2_recessive	-12.3275	0	0
1	0.0784	7.845	Ichthyosis2_recessive	-12.3275	0	0
1	0.0785	7.85	Ichthyosis2_recessive	-12.3274	0	0
1	0.0785	7.854	Ichthyosis2_recessive	-12.3273	0	0
1	0.0786	7.859	Ichthyosis2_recessive	-12.3273	0	0
1	0.0786	7.864	Ichthyosis2_recessive	-12.3274	0	0
1	0.0786	7.864	Ichthyosis2_recessive	-12.3274	0	0
1	0.0786	7.865	Ichthyosis2_recessive	-12.3274	0	0
1	0.0787	7.865	Ichthyosis2_recessive	-12.3274	0	0
1	0.0787	7.865	Ichthyosis2_recessive	-12.3274	0	0
1	0.0787	7.87	Ichthyosis2_recessive	-12.3273	0	0
1	0.0787	7.875	Ichthyosis2_recessive	-12.3273	0	0
1	0.0788	7.879	Ichthyosis2_recessive	-12.3274	0	0
1	0.0788	7.884	Ichthyosis2_recessive	-12.3275	0	0
1	0.0789	7.885	Ichthyosis2_recessive	-12.3275	0	0
1	0.0789	7.887	Ichthyosis2_recessive	-12.3276	0	0
1	0.0789	7.889	Ichthyosis2_recessive	-12.3276	0	0
1	0.0789	7.89	Ichthyosis2_recessive	-12.3277	0	0
1	0.0789	7.892	Ichthyosis2_recessive	-12.3276	0	0
1	0.0789	7.895	Ichthyosis2_recessive	-12.3276	0	0
1	0.079	7.897	Ichthyosis2_recessive	-12.3275	0	0
1	0.079	7.899	Ichthyosis2_recessive	-12.3275	0	0
1	0.079	7.901	Ichthyosis2_recessive	-12.3274	0	0
1	0.079	7.904	Ichthyosis2_recessive	-12.3274	0	0
1	0.0791	7.907	Ichthyosis2_recessive	-12.3274	0	0
1	0.0791	7.91	Ichthyosis2_recessive	-12.3274	0	0
1	0.0791	7.911	Ichthyosis2_recessive	-12.3274	0	0
1	0.0791	7.913	Ichthyosis2_recessive	-12.3273	0	0
1	0.0791	7.914	Ichthyosis2_recessive	-12.3273	0	0
1	0.0792	7.916	Ichthyosis2_recessive	-12.3273	0	0
1	0.0792	7.918	Ichthyosis2_recessive	-12.3273	0	0
1	0.0792	7.92	Ichthyosis2_recessive	-12.3272	0	0
1	0.0792	7.923	Ichthyosis2_recessive	-12.3271	0	0
1	0.0793	7.925	Ichthyosis2_recessive	-12.3271	0	0
1	0.0793	7.925	Ichthyosis2_recessive	-12.3271	0	0
1	0.0793	7.926	Ichthyosis2_recessive	-12.3271	0	0
1	0.0793	7.926	Ichthyosis2_recessive	-12.3271	0	0
1	0.0793	7.926	Ichthyosis2_recessive	-12.3271	0	0
1	0.0793	7.928	Ichthyosis2_recessive	-12.3271	0	0
1	0.0793	7.931	Ichthyosis2_recessive	-12.3271	0	0
1	0.0793	7.933	Ichthyosis2_recessive	-12.3271	0	0
1	0.0794	7.935	Ichthyosis2_recessive	-12.3271	0	0
1	0.0794	7.938	Ichthyosis2_recessive	-12.3271	0	0
1	0.0794	7.941	Ichthyosis2_recessive	-12.3271	0	0
1	0.0794	7.944	Ichthyosis2_recessive	-12.3272	0	0
1	0.0795	7.948	Ichthyosis2_recessive	-12.3272	0	0
1	0.0795	7.951	Ichthyosis2_recessive	-12.3272	0	0
1	0.0795	7.954	Ichthyosis2_recessive	-12.3272	0	0
1	0.0796	7.957	Ichthyosis2_recessive	-12.3272	0	0
1	0.0796	7.961	Ichthyosis2_recessive	-12.3273	0	0
1	0.0796	7.961	Ichthyosis2_recessive	-12.3273	0	0
1	0.0796	7.961	Ichthyosis2_recessive	-12.3273	0	0
1	0.0796	7.961	Ichthyosis2_recessive	-12.3273	0	0
1	0.0796	7.961	Ichthyosis2_recessive	-12.3273	0	0
1	0.0797	7.966	Ichthyosis2_recessive	-12.3273	0	0
1	0.0797	7.97	Ichthyosis2_recessive	-12.3273	0	0
1	0.0798	7.975	Ichthyosis2_recessive	-12.3274	0	0
1	0.0798	7.98	Ichthyosis2_recessive	-12.3276	0	0
1	0.0799	7.985	Ichthyosis2_recessive	-12.3275	0	0
1	0.0799	7.991	Ichthyosis2_recessive	-12.3274	0	0
1	0.08	7.996	Ichthyosis2_recessive	-12.3275	0	0
1	0.08	8.002	Ichthyosis2_recessive	-12.3276	0	0
1	0.0801	8.007	Ichthyosis2_recessive	-12.3273	0	0
1	0.0801	8.012	Ichthyosis2_recessive	-12.3272	0	0
1	0.0802	8.017	Ichthyosis2_recessive	-12.3271	0	0
1	0.0802	8.023	Ichthyosis2_recessive	-12.3271	0	0
1	0.0803	8.029	Ichthyosis2_recessive	-12.3269	0	0
1	0.0804	8.035	Ichthyosis2_recessive	-12.3269	0	0
1	0.0804	8.042	Ichthyosis2_recessive	-12.327	0	0
1	0.0805	8.048	Ichthyosis2_recessive	-12.3272	0	0
1	0.0805	8.05	Ichthyosis2_recessive	-12.3272	0	0
1	0.0805	8.051	Ichthyosis2_recessive	-12.3272	0	0
1	0.0805	8.053	Ichthyosis2_recessive	-12.3272	0	0
1	0.0805	8.054	Ichthyosis2_recessive	-12.3272	0	0
1	0.0806	8.056	Ichthyosis2_recessive	-12.3272	0	0
1	0.0806	8.058	Ichthyosis2_recessive	-12.3272	0	0
1	0.0806	8.059	Ichthyosis2_recessive	-12.3272	0	0
1	0.0806	8.061	Ichthyosis2_recessive	-12.3272	0	0
1	0.0806	8.064	Ichthyosis2_recessive	-12.3272	0	0
1	0.0807	8.067	Ichthyosis2_recessive	-12.3273	0	0
1	0.0807	8.07	Ichthyosis2_recessive	-12.3273	0	0
1	0.0807	8.073	Ichthyosis2_recessive	-12.3274	0	0
1	0.0808	8.076	Ichthyosis2_recessive	-12.3272	0	0
1	0.0808	8.079	Ichthyosis2_recessive	-12.3271	0	0
1	0.0808	8.082	Ichthyosis2_recessive	-12.3269	0	0
1	0.0808	8.085	Ichthyosis2_recessive	-12.3268	0	0
1	0.0809	8.093	Ichthyosis2_recessive	-12.3265	0	0
1	0.081	8.101	Ichthyosis2_recessive	-12.3263	0	0
1	0.0811	8.11	Ichthyosis2_recessive	-12.3263	0	0
1	0.0812	8.118	Ichthyosis2_recessive	-12.3265	0	0
1	0.0812	8.121	Ichthyosis2_recessive	-12.3266	0	0
1	0.0812	8.124	Ichthyosis2_recessive	-12.3267	0	0
1	0.0813	8.128	Ichthyosis2_recessive	-12.3268	0	0
1	0.0813	8.131	Ichthyosis2_recessive	-12.3269	0	0
1	0.0813	8.134	Ichthyosis2_recessive	-12.3268	0	0
1	0.0814	8.137	Ichthyosis2_recessive	-12.3267	0	0
1	0.0814	8.14	Ichthyosis2_recessive	-12.3266	0	0
1	0.0814	8.143	Ichthyosis2_recessive	-12.3266	0	0
1	0.0817	8.165	Ichthyosis2_recessive	-12.3244	0	0
1	0.0819	8.187	Ichthyosis2_recessive	-12.3234	0	0
1	0.0821	8.208	Ichthyosis2_recessive	-12.3236	0	0
1	0.0823	8.23	Ichthyosis2_recessive	-12.325	0	0
1	0.0824	8.236	Ichthyosis2_recessive	-12.3252	0	0
1	0.0824	8.242	Ichthyosis2_recessive	-12.3255	0	0
1	0.0825	8.248	Ichthyosis2_recessive	-12.3259	0	0
1	0.0825	8.253	Ichthyosis2_recessive	-12.3264	0	0
1	0.0826	8.262	Ichthyosis2_recessive	-12.3262	0	0
1	0.0827	8.271	Ichthyosis2_recessive	-12.3261	0	0
1	0.0828	8.279	Ichthyosis2_recessive	-12.3263	0	0
1	0.0829	8.288	Ichthyosis2_recessive	-12.3266	0	0
1	0.0829	8.289	Ichthyosis2_recessive	-12.3266	0	0
1	0.0829	8.29	Ichthyosis2_recessive	-12.3266	0	0
1	0.0829	8.29	Ichthyosis2_recessive	-12.3266	0	0
1	0.0829	8.291	Ichthyosis2_recessive	-12.3266	0	0
1	0.083	8.299	Ichthyosis2_recessive	-12.3264	0	0
1	0.0831	8.307	Ichthyosis2_recessive	-12.3263	0	0
1	0.0832	8.315	Ichthyosis2_recessive	-12.3263	0	0
1	0.0832	8.323	Ichthyosis2_recessive	-12.3265	0	0
1	0.0832	8.324	Ichthyosis2_recessive	-12.3265	0	0
1	0.0832	8.324	Ichthyosis2_recessive	-12.3265	0	0
1	0.0832	8.324	Ichthyosis2_recessive	-12.3265	0	0
1	0.0832	8.324	Ichthyosis2_recessive	-12.3265	0	0
1	0.0832	8.324	Ichthyosis2_recessive	-12.3265	0	0
1	0.0832	8.324	Ichthyosis2_recessive	-12.3265	0	0
1	0.0832	8.324	Ichthyosis2_recessive	-12.3265	0	0
1	0.0832	8.324	Ichthyosis2_recessive	-12.3265	0	0
1	0.0833	8.331	Ichthyosis2_recessive	-12.3262	0	0
1	0.0834	8.339	Ichthyosis2_recessive	-12.326	0	0
1	0.0835	8.346	Ichthyosis2_recessive	-12.3259	0	0
1	0.0835	8.353	Ichthyosis2_recessive	-12.3259	0	0
1	0.0836	8.363	Ichthyosis2_recessive	-12.3254	0	0
1	0.0837	8.374	Ichthyosis2_recessive	-12.3252	0	0
1	0.0838	8.384	Ichthyosis2_recessive	-12.3253	0	0
1	0.0839	8.394	Ichthyosis2_recessive	-12.3257	0	0
1	0.084	8.399	Ichthyosis2_recessive	-12.3257	0	0
1	0.084	8.403	Ichthyosis2_recessive	-12.3258	0	0
1	0.0841	8.407	Ichthyosis2_recessive	-12.3259	0	0
1	0.0841	8.411	Ichthyosis2_recessive	-12.3261	0	0
1	0.0842	8.416	Ichthyosis2_recessive	-12.326	0	0
1	0.0842	8.421	Ichthyosis2_recessive	-12.3259	0	0
1	0.0843	8.425	Ichthyosis2_recessive	-12.3259	0	0
1	0.0843	8.43	Ichthyosis2_recessive	-12.326	0	0
1	0.0843	8.433	Ichthyosis2_recessive	-12.326	0	0
1	0.0844	8.437	Ichthyosis2_recessive	-12.3259	0	0
1	0.0844	8.44	Ichthyosis2_recessive	-12.3259	0	0
1	0.0844	8.443	Ichthyosis2_recessive	-12.3259	0	0
1	0.0845	8.446	Ichthyosis2_recessive	-12.3259	0	0
1	0.0845	8.449	Ichthyosis2_recessive	-12.3259	0	0
1	0.0845	8.452	Ichthyosis2_recessive	-12.326	0	0
1	0.0846	8.455	Ichthyosis2_recessive	-12.326	0	0
1	0.0846	8.457	Ichthyosis2_recessive	-12.326	0	0
1	0.0846	8.46	Ichthyosis2_recessive	-12.3259	0	0
1	0.0846	8.462	Ichthyosis2_recessive	-12.3259	0	0
1	0.0846	8.464	Ichthyosis2_recessive	-12.3258	0	0
1	0.0847	8.467	Ichthyosis2_recessive	-12.3258	0	0
1	0.0847	8.471	Ichthyosis2_recessive	-12.3257	0	0
1	0.0847	8.474	Ichthyosis2_recessive	-12.3257	0	0
1	0.0848	8.477	Ichthyosis2_recessive	-12.3257	0	0
1	0.0848	8.479	Ichthyosis2_recessive	-12.3257	0	0
1	0.0848	8.482	Ichthyosis2_recessive	-12.3258	0	0
1	0.0848	8.484	Ichthyosis2_recessive	-12.3258	0	0
1	0.0849	8.486	Ichthyosis2_recessive	-12.3259	0	0
1	0.0849	8.489	Ichthyosis2_recessive	-12.3258	0	0
1	0.0849	8.492	Ichthyosis2_recessive	-12.3258	0	0
1	0.0849	8.495	Ichthyosis2_recessive	-12.3258	0	0
1	0.085	8.498	Ichthyosis2_recessive	-12.3258	0	0
1	0.085	8.502	Ichthyosis2_recessive	-12.3256	0	0
1	0.0851	8.506	Ichthyosis2_recessive	-12.3255	0	0
1	0.0851	8.511	Ichthyosis2_recessive	-12.3255	0	0
1	0.0851	8.515	Ichthyosis2_recessive	-12.3255	0	0
1	0.0852	8.523	Ichthyosis2_recessive	-12.325	0	0
1	0.0853	8.531	Ichthyosis2_recessive	-12.3247	0	0
1	0.0854	8.539	Ichthyosis2_recessive	-12.3246	0	0
1	0.0855	8.547	Ichthyosis2_recessive	-12.3246	0	0
1	0.0855	8.551	Ichthyosis2_recessive	-12.3245	0	0
1	0.0855	8.554	Ichthyosis2_recessive	-12.3245	0	0
1	0.0856	8.558	Ichthyosis2_recessive	-12.3246	0	0
1	0.0856	8.562	Ichthyosis2_recessive	-12.3246	0	0
1	0.0856	8.565	Ichthyosis2_recessive	-12.3247	0	0
1	0.0857	8.568	Ichthyosis2_recessive	-12.3248	0	0
1	0.0857	8.571	Ichthyosis2_recessive	-12.3248	0	0
1	0.0857	8.573	Ichthyosis2_recessive	-12.325	0	0
1	0.0858	8.579	Ichthyosis2_recessive	-12.325	0	0
1	0.0858	8.584	Ichthyosis2_recessive	-12.325	0	0
1	0.0859	8.59	Ichthyosis2_recessive	-12.3252	0	0
1	0.086	8.595	Ichthyosis2_recessive	-12.3254	0	0
1	0.086	8.597	Ichthyosis2_recessive	-12.3253	0	0
1	0.086	8.6	Ichthyosis2_recessive	-12.3253	0	0
1	0.086	8.602	Ichthyosis2_recessive	-12.3253	0	0
1	0.086	8.604	Ichthyosis2_recessive	-12.3252	0	0
1	0.0861	8.607	Ichthyosis2_recessive	-12.3252	0	0
1	0.0861	8.609	Ichthyosis2_recessive	-12.3252	0	0
1	0.0861	8.611	Ichthyosis2_recessive	-12.3252	0	0
1	0.0861	8.614	Ichthyosis2_recessive	-12.3252	0	0
1	0.0862	8.618	Ichthyosis2_recessive	-12.3251	0	0
1	0.0862	8.622	Ichthyosis2_recessive	-12.3251	0	0
1	0.0863	8.626	Ichthyosis2_recessive	-12.3251	0	0
1	0.0863	8.63	Ichthyosis2_recessive	-12.3251	0	0
1	0.0863	8.634	Ichthyosis2_recessive	-12.3251	0	0
1	0.0864	8.639	Ichthyosis2_recessive	-12.3251	0	0
1	0.0864	8.643	Ichthyosis2_recessive	-12.3251	0	0
1	0.0865	8.647	Ichthyosis2_recessive	-12.3252	0	0
1	0.0865	8.647	Ichthyosis2_recessive	-12.3252	0	0
1	0.0865	8.647	Ichthyosis2_recessive	-12.3252	0	0
1	0.0865	8.648	Ichthyosis2_recessive	-12.3252	0	0
1	0.0865	8.648	Ichthyosis2_recessive	-12.3252	0	0
1	0.0865	8.651	Ichthyosis2_recessive	-12.325	0	0
1	0.0865	8.653	Ichthyosis2_recessive	-12.3249	0	0
1	0.0866	8.656	Ichthyosis2_recessive	-12.3248	0	0
1	0.0866	8.659	Ichthyosis2_recessive	-12.3248	0	0
1	0.0866	8.664	Ichthyosis2_recessive	-12.3246	0	0
1	0.0867	8.669	Ichthyosis2_recessive	-12.3245	0	0
1	0.0867	8.675	Ichthyosis2_recessive	-12.3244	0	0
1	0.0868	8.68	Ichthyosis2_recessive	-12.3244	0	0
1	0.0868	8.684	Ichthyosis2_recessive	-12.3244	0	0
1	0.0869	8.689	Ichthyosis2_recessive	-12.3244	0	0
1	0.0869	8.693	Ichthyosis2_recessive	-12.3244	0	0
1	0.087	8.698	Ichthyosis2_recessive	-12.3245	0	0
1	0.087	8.701	Ichthyosis2_recessive	-12.3246	0	0
1	0.087	8.705	Ichthyosis2_recessive	-12.3246	0	0
1	0.0871	8.708	Ichthyosis2_recessive	-12.3247	0	0
1	0.0871	8.712	Ichthyosis2_recessive	-12.3249	0	0
1	0.0871	8.713	Ichthyosis2_recessive	-12.3249	0	0
1	0.0871	8.715	Ichthyosis2_recessive	-12.3249	0	0
1	0.0872	8.716	Ichthyosis2_recessive	-12.3248	0	0
1	0.0872	8.718	Ichthyosis2_recessive	-12.3249	0	0
1	0.0872	8.72	Ichthyosis2_recessive	-12.3248	0	0
1	0.0872	8.723	Ichthyosis2_recessive	-12.3247	0	0
1	0.0873	8.726	Ichthyosis2_recessive	-12.3247	0	0
1	0.0873	8.729	Ichthyosis2_recessive	-12.3247	0	0
1	0.0873	8.733	Ichthyosis2_recessive	-12.3246	0	0
1	0.0874	8.737	Ichthyosis2_recessive	-12.3245	0	0
1	0.0874	8.742	Ichthyosis2_recessive	-12.3244	0	0
1	0.0875	8.746	Ichthyosis2_recessive	-12.3245	0	0
1	0.0875	8.748	Ichthyosis2_recessive	-12.3245	0	0
1	0.0875	8.749	Ichthyosis2_recessive	-12.3244	0	0
1	0.0875	8.75	Ichthyosis2_recessive	-12.3245	0	0
1	0.0875	8.752	Ichthyosis2_recessive	-12.3245	0	0
1	0.0875	8.754	Ichthyosis2_recessive	-12.3244	0	0
1	0.0876	8.757	Ichthyosis2_recessive	-12.3244	0	0
1	0.0876	8.76	Ichthyosis2_recessive	-12.3244	0	0
1	0.0876	8.763	Ichthyosis2_recessive	-12.3245	0	0
1	0.0877	8.766	Ichthyosis2_recessive	-12.3244	0	0
1	0.0877	8.769	Ichthyosis2_recessive	-12.3244	0	0
1	0.0877	8.772	Ichthyosis2_recessive	-12.3244	0	0
1	0.0878	8.775	Ichthyosis2_recessive	-12.3245	0	0
1	0.0878	8.778	Ichthyosis2_recessive	-12.3244	0	0
1	0.0878	8.78	Ichthyosis2_recessive	-12.3244	0	0
1	0.0878	8.783	Ichthyosis2_recessive	-12.3244	0	0
1	0.0879	8.785	Ichthyosis2_recessive	-12.3244	0	0
1	0.0879	8.789	Ichthyosis2_recessive	-12.3243	0	0
1	0.0879	8.792	Ichthyosis2_recessive	-12.3242	0	0
1	0.088	8.796	Ichthyosis2_recessive	-12.3241	0	0
1	0.088	8.799	Ichthyosis2_recessive	-12.3241	0	0
1	0.0881	8.808	Ichthyosis2_recessive	-12.3236	0	0
1	0.0882	8.816	Ichthyosis2_recessive	-12.3234	0	0
1	0.0882	8.825	Ichthyosis2_recessive	-12.3234	0	0
1	0.0883	8.834	Ichthyosis2_recessive	-12.3235	0	0
1	0.0884	8.837	Ichthyosis2_recessive	-12.3235	0	0
1	0.0884	8.841	Ichthyosis2_recessive	-12.3235	0	0
1	0.0884	8.844	Ichthyosis2_recessive	-12.3235	0	0
1	0.0885	8.847	Ichthyosis2_recessive	-12.3235	0	0
1	0.0885	8.851	Ichthyosis2_recessive	-12.3236	0	0
1	0.0886	8.855	Ichthyosis2_recessive	-12.3236	0	0
1	0.0886	8.859	Ichthyosis2_recessive	-12.3238	0	0
1	0.0886	8.863	Ichthyosis2_recessive	-12.3239	0	0
1	0.0886	8.865	Ichthyosis2_recessive	-12.3239	0	0
1	0.0887	8.867	Ichthyosis2_recessive	-12.324	0	0
1	0.0887	8.869	Ichthyosis2_recessive	-12.324	0	0
1	0.0887	8.871	Ichthyosis2_recessive	-12.3241	0	0
1	0.0887	8.873	Ichthyosis2_recessive	-12.3241	0	0
1	0.0887	8.875	Ichthyosis2_recessive	-12.324	0	0
1	0.0888	8.876	Ichthyosis2_recessive	-12.324	0	0
1	0.0888	8.878	Ichthyosis2_recessive	-12.324	0	0
1	0.0888	8.881	Ichthyosis2_recessive	-12.324	0	0
1	0.0888	8.883	Ichthyosis2_recessive	-12.324	0	0
1	0.0889	8.886	Ichthyosis2_recessive	-12.324	0	0
1	0.0889	8.889	Ichthyosis2_recessive	-12.3241	0	0
1	0.0889	8.891	Ichthyosis2_recessive	-12.324	0	0
1	0.0889	8.894	Ichthyosis2_recessive	-12.324	0	0
1	0.089	8.897	Ichthyosis2_recessive	-12.324	0	0
1	0.089	8.9	Ichthyosis2_recessive	-12.324	0	0
1	0.089	8.901	Ichthyosis2_recessive	-12.324	0	0
1	0.089	8.902	Ichthyosis2_recessive	-12.3239	0	0
1	0.089	8.902	Ichthyosis2_recessive	-12.3239	0	0
1	0.089	8.903	Ichthyosis2_recessive	-12.3239	0	0
1	0.0891	8.908	Ichthyosis2_recessive	-12.3238	0	0
1	0.0891	8.912	Ichthyosis2_recessive	-12.3238	0	0
1	0.0892	8.916	Ichthyosis2_recessive	-12.3238	0	0
1	0.0892	8.921	Ichthyosis2_recessive	-12.3239	0	0
1	0.0892	8.922	Ichthyosis2_recessive	-12.3239	0	0
1	0.0892	8.924	Ichthyosis2_recessive	-12.3239	0	0
1	0.0893	8.925	Ichthyosis2_recessive	-12.3239	0	0
1	0.0893	8.926	Ichthyosis2_recessive	-12.3239	0	0
1	0.0893	8.927	Ichthyosis2_recessive	-12.3239	0	0
1	0.0893	8.927	Ichthyosis2_recessive	-12.3239	0	0
1	0.0893	8.927	Ichthyosis2_recessive	-12.3239	0	0
1	0.0893	8.927	Ichthyosis2_recessive	-12.3239	0	0
1	0.0893	8.929	Ichthyosis2_recessive	-12.3239	0	0
1	0.0893	8.931	Ichthyosis2_recessive	-12.3238	0	0
1	0.0893	8.933	Ichthyosis2_recessive	-12.3238	0	0
1	0.0893	8.935	Ichthyosis2_recessive	-12.3238	0	0
1	0.0894	8.94	Ichthyosis2_recessive	-12.3237	0	0
1	0.0894	8.945	Ichthyosis2_recessive	-12.3236	0	0
1	0.0895	8.95	Ichthyosis2_recessive	-12.3237	0	0
1	0.0896	8.955	Ichthyosis2_recessive	-12.3237	0	0
1	0.0896	8.96	Ichthyosis2_recessive	-12.3234	0	0
1	0.0897	8.965	Ichthyosis2_recessive	-12.3231	0	0
1	0.0897	8.97	Ichthyosis2_recessive	-12.3228	0	0
1	0.0898	8.975	Ichthyosis2_recessive	-12.3227	0	0
1	0.0898	8.976	Ichthyosis2_recessive	-12.3226	0	0
1	0.0898	8.978	Ichthyosis2_recessive	-12.3226	0	0
1	0.0898	8.979	Ichthyosis2_recessive	-12.3225	0	0
1	0.0898	8.981	Ichthyosis2_recessive	-12.3225	0	0
1	0.0898	8.984	Ichthyosis2_recessive	-12.3224	0	0
1	0.0899	8.987	Ichthyosis2_recessive	-12.3223	0	0
1	0.0899	8.99	Ichthyosis2_recessive	-12.3223	0	0
1	0.0899	8.994	Ichthyosis2_recessive	-12.3223	0	0
1	0.09	8.998	Ichthyosis2_recessive	-12.3222	0	0
1	0.09	9.002	Ichthyosis2_recessive	-12.3222	0	0
1	0.0901	9.007	Ichthyosis2_recessive	-12.3223	0	0
1	0.0901	9.011	Ichthyosis2_recessive	-12.3224	0	0
1	0.0901	9.013	Ichthyosis2_recessive	-12.3224	0	0
1	0.0901	9.014	Ichthyosis2_recessive	-12.3224	0	0
1	0.0902	9.016	Ichthyosis2_recessive	-12.3224	0	0
1	0.0902	9.018	Ichthyosis2_recessive	-12.3224	0	0
1	0.0902	9.022	Ichthyosis2_recessive	-12.3223	0	0
1	0.0903	9.026	Ichthyosis2_recessive	-12.3223	0	0
1	0.0903	9.03	Ichthyosis2_recessive	-12.3222	0	0
1	0.0903	9.034	Ichthyosis2_recessive	-12.3222	0	0
1	0.0904	9.039	Ichthyosis2_recessive	-12.3222	0	0
1	0.0904	9.044	Ichthyosis2_recessive	-12.3223	0	0
1	0.0905	9.05	Ichthyosis2_recessive	-12.3224	0	0
1	0.0906	9.055	Ichthyosis2_recessive	-12.3227	0	0
1	0.0906	9.058	Ichthyosis2_recessive	-12.3226	0	0
1	0.0906	9.06	Ichthyosis2_recessive	-12.3226	0	0
1	0.0906	9.063	Ichthyosis2_recessive	-12.3226	0	0
1	0.0907	9.066	Ichthyosis2_recessive	-12.3226	0	0
1	0.0907	9.073	Ichthyosis2_recessive	-12.3225	0	0
1	0.0908	9.08	Ichthyosis2_recessive	-12.3225	0	0
1	0.0909	9.087	Ichthyosis2_recessive	-12.3225	0	0
1	0.0909	9.094	Ichthyosis2_recessive	-12.3228	0	0
1	0.091	9.101	Ichthyosis2_recessive	-12.3225	0	0
1	0.0911	9.107	Ichthyosis2_recessive	-12.3224	0	0
1	0.0911	9.114	Ichthyosis2_recessive	-12.3224	0	0
1	0.0912	9.121	Ichthyosis2_recessive	-12.3225	0	0
1	0.0912	9.124	Ichthyosis2_recessive	-12.3221	0	0
1	0.0913	9.127	Ichthyosis2_recessive	-12.3218	0	0
1	0.0913	9.131	Ichthyosis2_recessive	-12.3216	0	0
1	0.0913	9.134	Ichthyosis2_recessive	-12.3213	0	0
1	0.0914	9.142	Ichthyosis2_recessive	-12.3209	0	0
1	0.0915	9.15	Ichthyosis2_recessive	-12.3206	0	0
1	0.0916	9.158	Ichthyosis2_recessive	-12.3205	0	0
1	0.0917	9.166	Ichthyosis2_recessive	-12.3205	0	0
1	0.0917	9.172	Ichthyosis2_recessive	-12.3204	0	0
1	0.0918	9.178	Ichthyosis2_recessive	-12.3204	0	0
1	0.0918	9.184	Ichthyosis2_recessive	-12.3205	0	0
1	0.0919	9.19	Ichthyosis2_recessive	-12.3207	0	0
1	0.0919	9.193	Ichthyosis2_recessive	-12.3206	0	0
1	0.092	9.196	Ichthyosis2_recessive	-12.3205	0	0
1	0.092	9.199	Ichthyosis2_recessive	-12.3204	0	0
1	0.092	9.201	Ichthyosis2_recessive	-12.3204	0	0
1	0.092	9.202	Ichthyosis2_recessive	-12.3204	0	0
1	0.092	9.202	Ichthyosis2_recessive	-12.3204	0	0
1	0.092	9.203	Ichthyosis2_recessive	-12.3204	0	0
1	0.092	9.203	Ichthyosis2_recessive	-12.3204	0	0
1	0.092	9.203	Ichthyosis2_recessive	-12.3204	0	0
1	0.092	9.203	Ichthyosis2_recessive	-12.3204	0	0
1	0.092	9.203	Ichthyosis2_recessive	-12.3204	0	0
1	0.092	9.203	Ichthyosis2_recessive	-12.3204	0	0
1	0.092	9.204	Ichthyosis2_recessive	-12.3204	0	0
1	0.092	9.204	Ichthyosis2_recessive	-12.3204	0	0
1	0.092	9.204	Ichthyosis2_recessive	-12.3204	0	0
1	0.092	9.204	Ichthyosis2_recessive	-12.3204	0	0
1	0.0921	9.207	Ichthyosis2_recessive	-12.3204	0	0
1	0.0921	9.209	Ichthyosis2_recessive	-12.3204	0	0
1	0.0921	9.212	Ichthyosis2_recessive	-12.3204	0	0
1	0.0921	9.214	Ichthyosis2_recessive	-12.3204	0	0
1	0.0922	9.225	Ichthyosis2_recessive	-12.3205	0	0
1	0.0924	9.236	Ichthyosis2_recessive	-12.3208	0	0
1	0.0925	9.246	Ichthyosis2_recessive	-12.3215	0	0
1	0.0926	9.257	Ichthyosis2_recessive	-12.3224	0	0
1	0.0927	9.267	Ichthyosis2_recessive	-12.3217	0	0
1	0.0928	9.277	Ichthyosis2_recessive	-12.3213	0	0
1	0.0929	9.286	Ichthyosis2_recessive	-12.3212	0	0
1	0.093	9.296	Ichthyosis2_recessive	-12.3212	0	0
1	0.093	9.299	Ichthyosis2_recessive	-12.3212	0	0
1	0.093	9.303	Ichthyosis2_recessive	-12.3211	0	0
1	0.0931	9.306	Ichthyosis2_recessive	-12.3211	0	0
1	0.0931	9.309	Ichthyosis2_recessive	-12.3212	0	0
1	0.0931	9.313	Ichthyosis2_recessive	-12.3211	0	0
1	0.0932	9.317	Ichthyosis2_recessive	-12.3211	0	0
1	0.0932	9.322	Ichthyosis2_recessive	-12.3212	0	0
1	0.0933	9.326	Ichthyosis2_recessive	-12.3213	0	0
1	0.0933	9.329	Ichthyosis2_recessive	-12.3211	0	0
1	0.0933	9.332	Ichthyosis2_recessive	-12.3209	0	0
1	0.0934	9.335	Ichthyosis2_recessive	-12.3208	0	0
1	0.0934	9.338	Ichthyosis2_recessive	-12.3207	0	0
1	0.0934	9.342	Ichthyosis2_recessive	-12.3206	0	0
1	0.0935	9.346	Ichthyosis2_recessive	-12.3206	0	0
1	0.0935	9.35	Ichthyosis2_recessive	-12.3206	0	0
1	0.0935	9.354	Ichthyosis2_recessive	-12.3206	0	0
1	0.0936	9.365	Ichthyosis2_recessive	-12.3196	0	0
1	0.0938	9.375	Ichthyosis2_recessive	-12.3188	0	0
1	0.0939	9.386	Ichthyosis2_recessive	-12.3183	0	0
1	0.094	9.396	Ichthyosis2_recessive	-12.3181	0	0
1	0.0941	9.413	Ichthyosis2_recessive	-12.3176	0	0
1	0.0943	9.43	Ichthyosis2_recessive	-12.3178	0	0
1	0.0945	9.447	Ichthyosis2_recessive	-12.3188	0	0
1	0.0946	9.464	Ichthyosis2_recessive	-12.3205	0	0
1	0.0947	9.468	Ichthyosis2_recessive	-12.3206	0	0
1	0.0947	9.471	Ichthyosis2_recessive	-12.3207	0	0
1	0.0947	9.475	Ichthyosis2_recessive	-12.3209	0	0
1	0.0948	9.478	Ichthyosis2_recessive	-12.3211	0	0
1	0.0948	9.48	Ichthyosis2_recessive	-12.3211	0	0
1	0.0948	9.482	Ichthyosis2_recessive	-12.3212	0	0
1	0.0948	9.484	Ichthyosis2_recessive	-12.3213	0	0
1	0.0949	9.486	Ichthyosis2_recessive	-12.3214	0	0
1	0.0949	9.49	Ichthyosis2_recessive	-12.3212	0	0
1	0.0949	9.495	Ichthyosis2_recessive	-12.3212	0	0
1	0.095	9.499	Ichthyosis2_recessive	-12.3212	0	0
1	0.095	9.503	Ichthyosis2_recessive	-12.3212	0	0
1	0.0951	9.507	Ichthyosis2_recessive	-12.321	0	0
1	0.0951	9.512	Ichthyosis2_recessive	-12.3209	0	0
1	0.0952	9.516	Ichthyosis2_recessive	-12.3208	0	0
1	0.0952	9.52	Ichthyosis2_recessive	-12.3207	0	0
1	0.0952	9.522	Ichthyosis2_recessive	-12.3207	0	0
1	0.0952	9.523	Ichthyosis2_recessive	-12.3206	0	0
1	0.0952	9.525	Ichthyosis2_recessive	-12.3206	0	0
1	0.0953	9.527	Ichthyosis2_recessive	-12.3206	0	0
1	0.0954	9.536	Ichthyosis2_recessive	-12.3201	0	0
1	0.0955	9.546	Ichthyosis2_recessive	-12.3198	0	0
1	0.0956	9.556	Ichthyosis2_recessive	-12.3199	0	0
1	0.0957	9.565	Ichthyosis2_recessive	-12.3201	0	0
1	0.0957	9.567	Ichthyosis2_recessive	-12.3202	0	0
1	0.0957	9.569	Ichthyosis2_recessive	-12.3203	0	0
1	0.0957	9.571	Ichthyosis2_recessive	-12.3204	0	0
1	0.0957	9.573	Ichthyosis2_recessive	-12.3205	0	0
1	0.0957	9.575	Ichthyosis2_recessive	-12.3205	0	0
1	0.0958	9.576	Ichthyosis2_recessive	-12.3206	0	0
1	0.0958	9.577	Ichthyosis2_recessive	-12.3206	0	0
1	0.0958	9.579	Ichthyosis2_recessive	-12.3207	0	0
1	0.0958	9.582	Ichthyosis2_recessive	-12.3207	0	0
1	0.0959	9.586	Ichthyosis2_recessive	-12.3207	0	0
1	0.0959	9.589	Ichthyosis2_recessive	-12.3208	0	0
1	0.0959	9.592	Ichthyosis2_recessive	-12.3209	0	0
1	0.096	9.595	Ichthyosis2_recessive	-12.3209	0	0
1	0.096	9.598	Ichthyosis2_recessive	-12.3209	0	0
1	0.096	9.601	Ichthyosis2_recessive	-12.3209	0	0
1	0.096	9.604	Ichthyosis2_recessive	-12.321	0	0
1	0.0961	9.606	Ichthyosis2_recessive	-12.321	0	0
1	0.0961	9.609	Ichthyosis2_recessive	-12.321	0	0
1	0.0961	9.611	Ichthyosis2_recessive	-12.321	0	0
1	0.0961	9.613	Ichthyosis2_recessive	-12.3211	0	0
1	0.0962	9.619	Ichthyosis2_recessive	-12.3203	0	0
1	0.0963	9.626	Ichthyosis2_recessive	-12.3196	0	0
1	0.0963	9.632	Ichthyosis2_recessive	-12.319	0	0
1	0.0964	9.638	Ichthyosis2_recessive	-12.3185	0	0
1	0.0964	9.641	Ichthyosis2_recessive	-12.3183	0	0
1	0.0964	9.644	Ichthyosis2_recessive	-12.3182	0	0
1	0.0965	9.647	Ichthyosis2_recessive	-12.318	0	0
1	0.0965	9.65	Ichthyosis2_recessive	-12.3179	0	0
1	0.0965	9.652	Ichthyosis2_recessive	-12.3178	0	0
1	0.0965	9.654	Ichthyosis2_recessive	-12.3178	0	0
1	0.0966	9.657	Ichthyosis2_recessive	-12.3177	0	0
1	0.0966	9.659	Ichthyosis2_recessive	-12.3177	0	0
1	0.0966	9.663	Ichthyosis2_recessive	-12.3176	0	0
1	0.0967	9.666	Ichthyosis2_recessive	-12.3175	0	0
1	0.0967	9.669	Ichthyosis2_recessive	-12.3174	0	0
1	0.0967	9.673	Ichthyosis2_recessive	-12.3174	0	0
1	0.0968	9.677	Ichthyosis2_recessive	-12.3173	0	0
1	0.0968	9.681	Ichthyosis2_recessive	-12.3173	0	0
1	0.0969	9.686	Ichthyosis2_recessive	-12.3174	0	0
1	0.0969	9.69	Ichthyosis2_recessive	-12.3175	0	0
1	0.097	9.7	Ichthyosis2_recessive	-12.3176	0	0
1	0.0971	9.71	Ichthyosis2_recessive	-12.3179	0	0
1	0.0972	9.719	Ichthyosis2_recessive	-12.3184	0	0
1	0.0973	9.729	Ichthyosis2_recessive	-12.3192	0	0
1	0.0973	9.735	Ichthyosis2_recessive	-12.3194	0	0
1	0.0974	9.74	Ichthyosis2_recessive	-12.3197	0	0
1	0.0975	9.746	Ichthyosis2_recessive	-12.3202	0	0
1	0.0975	9.752	Ichthyosis2_recessive	-12.3207	0	0
1	0.0977	9.767	Ichthyosis2_recessive	-12.3196	0	0
1	0.0978	9.782	Ichthyosis2_recessive	-12.319	0	0
1	0.098	9.797	Ichthyosis2_recessive	-12.3191	0	0
1	0.0981	9.812	Ichthyosis2_recessive	-12.3198	0	0
1	0.0982	9.816	Ichthyosis2_recessive	-12.3199	0	0
1	0.0982	9.819	Ichthyosis2_recessive	-12.3201	0	0
1	0.0982	9.823	Ichthyosis2_recessive	-12.3203	0	0
1	0.0983	9.826	Ichthyosis2_recessive	-12.3205	0	0
1	0.0983	9.828	Ichthyosis2_recessive	-12.3204	0	0
1	0.0983	9.83	Ichthyosis2_recessive	-12.3203	0	0
1	0.0983	9.833	Ichthyosis2_recessive	-12.3202	0	0
1	0.0983	9.835	Ichthyosis2_recessive	-12.3201	0	0
1	0.0984	9.842	Ichthyosis2_recessive	-12.3198	0	0
1	0.0985	9.849	Ichthyosis2_recessive	-12.3197	0	0
1	0.0986	9.855	Ichthyosis2_recessive	-12.3196	0	0
1	0.0986	9.862	Ichthyosis2_recessive	-12.3197	0	0
1	0.0987	9.866	Ichthyosis2_recessive	-12.3198	0	0
1	0.0987	9.869	Ichthyosis2_recessive	-12.3199	0	0
1	0.0987	9.872	Ichthyosis2_recessive	-12.3201	0	0
1	0.0988	9.876	Ichthyosis2_recessive	-12.3202	0	0
1	0.0988	9.877	Ichthyosis2_recessive	-12.3202	0	0
1	0.0988	9.879	Ichthyosis2_recessive	-12.3202	0	0
1	0.0988	9.88	Ichthyosis2_recessive	-12.3203	0	0
1	0.0988	9.882	Ichthyosis2_recessive	-12.3203	0	0
1	0.0988	9.882	Ichthyosis2_recessive	-12.3203	0	0
1	0.0988	9.882	Ichthyosis2_recessive	-12.3203	0	0
1	0.0988	9.882	Ichthyosis2_recessive	-12.3203	0	0
1	0.0988	9.882	Ichthyosis2_recessive	-12.3203	0	0
1	0.0989	9.886	Ichthyosis2_recessive	-12.3199	0	0
1	0.0989	9.89	Ichthyosis2_recessive	-12.3195	0	0
1	0.0989	9.894	Ichthyosis2_recessive	-12.3191	0	0
1	0.099	9.898	Ichthyosis2_recessive	-12.3188	0	0
1	0.0991	9.914	Ichthyosis2_recessive	-12.3173	0	0
1	0.0993	9.93	Ichthyosis2_recessive	-12.3164	0	0
1	0.0995	9.946	Ichthyosis2_recessive	-12.3163	0	0
1	0.0996	9.962	Ichthyosis2_recessive	-12.3168	0	0
1	0.0996	9.964	Ichthyosis2_recessive	-12.3167	0	0
1	0.0997	9.966	Ichthyosis2_recessive	-12.3167	0	0
1	0.0997	9.968	Ichthyosis2_recessive	-12.3166	0	0
1	0.0997	9.97	Ichthyosis2_recessive	-12.3166	0	0
1	0.0998	9.979	Ichthyosis2_recessive	-12.3164	0	0
1	0.0999	9.989	Ichthyosis2_recessive	-12.3164	0	0
1	0.1	9.998	Ichthyosis2_recessive	-12.3167	0	0
1	0.1001	10.008	Ichthyosis2_recessive	-12.3172	0	0
1	0.1001	10.013	Ichthyosis2_recessive	-12.3065	0	0
1	0.1002	10.018	Ichthyosis2_recessive	-12.2961	0	0
1	0.1002	10.023	Ichthyosis2_recessive	-12.286	0	0
1	0.1003	10.028	Ichthyosis2_recessive	-12.2762	0	0
1	0.1004	10.036	Ichthyosis2_recessive	-12.26	0	0
1	0.1004	10.044	Ichthyosis2_recessive	-12.2445	0	0
1	0.1005	10.053	Ichthyosis2_recessive	-12.2298	0	0
1	0.1006	10.061	Ichthyosis2_recessive	-12.2157	0	0
1	0.1007	10.069	Ichthyosis2_recessive	-12.2008	0	0
1	0.1008	10.077	Ichthyosis2_recessive	-12.1865	0	0
1	0.1009	10.085	Ichthyosis2_recessive	-12.1728	0	0
1	0.1009	10.094	Ichthyosis2_recessive	-12.1596	0	0
1	0.101	10.095	Ichthyosis2_recessive	-12.1917	0	0
1	0.101	10.097	Ichthyosis2_recessive	-12.2279	0	0
1	0.101	10.098	Ichthyosis2_recessive	-12.2689	0	0
1	0.101	10.1	Ichthyosis2_recessive	-12.3161	0	0
1	0.101	10.102	Ichthyosis2_recessive	-12.3124	0	0
1	0.101	10.104	Ichthyosis2_recessive	-12.311	0	0
1	0.1011	10.105	Ichthyosis2_recessive	-12.3119	0	0
1	0.1011	10.107	Ichthyosis2_recessive	-12.3152	0	0
1	0.1013	10.13	Ichthyosis2_recessive	-12.0525	0	0
1	0.1015	10.153	Ichthyosis2_recessive	-12.1318	0	0
1	0.1018	10.176	Ichthyosis2_recessive	-12.4671	0	0
1	0.102	10.198	Ichthyosis2_recessive	-15.8346	0	0
1	0.102	10.2	Ichthyosis2_recessive	-12.8976	0	0
1	0.102	10.201	Ichthyosis2_recessive	-12.6009	0	0
1	0.102	10.202	Ichthyosis2_recessive	-12.4302	0	0
1	0.102	10.204	Ichthyosis2_recessive	-12.312	0	0
1	0.1021	10.211	Ichthyosis2_recessive	-9.5895	0	0
1	0.1022	10.218	Ichthyosis2_recessive	-9.3213	0	0
1	0.1022	10.225	Ichthyosis2_recessive	-9.1805	0	0
1	0.1023	10.232	Ichthyosis2_recessive	-9.0938	0	0
1	0.1025	10.251	Ichthyosis2_recessive	-9.2187	0	0
1	0.1027	10.271	Ichthyosis2_recessive	-9.3953	0	0
1	0.1029	10.29	Ichthyosis2_recessive	-9.6972	0	0
1	0.1031	10.31	Ichthyosis2_recessive	-12.3191	0	0
1	0.1031	10.315	Ichthyosis2_recessive	-12.3188	0	0
1	0.1032	10.32	Ichthyosis2_recessive	-12.3185	0	0
1	0.1032	10.324	Ichthyosis2_recessive	-12.3183	0	0
1	0.1033	10.329	Ichthyosis2_recessive	-12.3182	0	0
1	0.1033	10.332	Ichthyosis2_recessive	-12.318	0	0
1	0.1034	10.335	Ichthyosis2_recessive	-12.3178	0	0
1	0.1034	10.338	Ichthyosis2_recessive	-12.3176	0	0
1	0.1034	10.341	Ichthyosis2_recessive	-12.3175	0	0
1	0.1035	10.345	Ichthyosis2_recessive	-12.3172	0	0
1	0.1035	10.349	Ichthyosis2_recessive	-12.317	0	0
1	0.1035	10.353	Ichthyosis2_recessive	-12.3168	0	0
1	0.1036	10.358	Ichthyosis2_recessive	-12.3167	0	0
1	0.1037	10.37	Ichthyosis2_recessive	-12.3152	0	0
1	0.1038	10.383	Ichthyosis2_recessive	-12.3142	0	0
1	0.104	10.396	Ichthyosis2_recessive	-12.3136	0	0
1	0.1041	10.408	Ichthyosis2_recessive	-12.3134	0	0
1	0.1043	10.433	Ichthyosis2_recessive	-11.7698	0	0
1	0.1046	10.458	Ichthyosis2_recessive	-11.538	0	0
1	0.1048	10.483	Ichthyosis2_recessive	-11.3902	0	0
1	0.1051	10.509	Ichthyosis2_recessive	-11.2828	0	0
1	0.1052	10.519	Ichthyosis2_recessive	-11.2424	0	0
1	0.1053	10.529	Ichthyosis2_recessive	-11.2054	0	0
1	0.1054	10.54	Ichthyosis2_recessive	-11.1713	0	0
1	0.1055	10.55	Ichthyosis2_recessive	-11.1398	0	0
1	0.1058	10.581	Ichthyosis2_recessive	-11.0528	0	0
1	0.1061	10.611	Ichthyosis2_recessive	-10.98	0	0
1	0.1064	10.642	Ichthyosis2_recessive	-10.9179	0	0
1	0.1067	10.673	Ichthyosis2_recessive	-10.8643	0	0
1	0.1074	10.738	Ichthyosis2_recessive	-10.7723	0	0
1	0.108	10.803	Ichthyosis2_recessive	-10.7039	0	0
1	0.1087	10.869	Ichthyosis2_recessive	-10.6543	0	0
1	0.1093	10.934	Ichthyosis2_recessive	-10.6207	0	0
1	0.1096	10.955	Ichthyosis2_recessive	-10.6027	0	0
1	0.1098	10.977	Ichthyosis2_recessive	-10.5861	0	0
1	0.11	10.998	Ichthyosis2_recessive	-10.571	0	0
1	0.1102	11.019	Ichthyosis2_recessive	-10.5571	0	0
1	0.1105	11.051	Ichthyosis2_recessive	-10.5358	0	0
1	0.1108	11.083	Ichthyosis2_recessive	-10.5174	0	0
1	0.1112	11.115	Ichthyosis2_recessive	-10.5016	0	0
1	0.1115	11.147	Ichthyosis2_recessive	-10.4885	0	0
1	0.1115	11.152	Ichthyosis2_recessive	-10.4833	0	0
1	0.1116	11.158	Ichthyosis2_recessive	-10.4798	0	0
1	0.1116	11.163	Ichthyosis2_recessive	-10.4779	0	0
1	0.1117	11.168	Ichthyosis2_recessive	-10.4777	0	0
1	0.1117	11.173	Ichthyosis2_recessive	-10.4725	0	0
1	0.1118	11.178	Ichthyosis2_recessive	-10.4687	0	0
1	0.1118	11.182	Ichthyosis2_recessive	-10.4663	0	0
1	0.1119	11.187	Ichthyosis2_recessive	-10.4653	0	0
1	0.1119	11.188	Ichthyosis2_recessive	-10.4653	0	0
1	0.1119	11.19	Ichthyosis2_recessive	-10.4654	0	0
1	0.1119	11.191	Ichthyosis2_recessive	-10.4655	0	0
1	0.1119	11.192	Ichthyosis2_recessive	-10.4658	0	0
1	0.1122	11.22	Ichthyosis2_recessive	-10.3866	0	0
1	0.1125	11.248	Ichthyosis2_recessive	-10.3539	0	0
1	0.1128	11.276	Ichthyosis2_recessive	-10.3616	0	0
1	0.113	11.305	Ichthyosis2_recessive	-10.4157	0	0
1	0.1132	11.321	Ichthyosis2_recessive	-10.3839	0	0
1	0.1134	11.337	Ichthyosis2_recessive	-10.3676	0	0
1	0.1135	11.353	Ichthyosis2_recessive	-10.3662	0	0
1	0.1137	11.369	Ichthyosis2_recessive	-10.3804	0	0
1	0.1138	11.381	Ichthyosis2_recessive	-10.3606	0	0
1	0.1139	11.394	Ichthyosis2_recessive	-10.3502	0	0
1	0.1141	11.406	Ichthyosis2_recessive	-10.3489	0	0
1	0.1142	11.419	Ichthyosis2_recessive	-10.357	0	0
1	0.1145	11.449	Ichthyosis2_recessive	-10.2694	0	0
1	0.1148	11.479	Ichthyosis2_recessive	-10.2356	0	0
1	0.1151	11.509	Ichthyosis2_recessive	-10.2474	0	0
1	0.1154	11.54	Ichthyosis2_recessive	-10.3129	0	0
1	0.1156	11.562	Ichthyosis2_recessive	-10.2644	0	0
1	0.1158	11.584	Ichthyosis2_recessive	-10.2455	0	0
1	0.1161	11.607	Ichthyosis2_recessive	-10.2537	0	0
1	0.1163	11.629	Ichthyosis2_recessive	-10.2916	0	0
1	0.1165	11.652	Ichthyosis2_recessive	-10.2432	0	0
1	0.1168	11.675	Ichthyosis2_recessive	-10.2262	0	0
1	0.117	11.698	Ichthyosis2_recessive	-10.2374	0	0
1	0.1172	11.722	Ichthyosis2_recessive	-10.2793	0	0
1	0.1173	11.731	Ichthyosis2_recessive	-10.2737	0	0
1	0.1174	11.741	Ichthyosis2_recessive	-10.2694	0	0
1	0.1175	11.75	Ichthyosis2_recessive	-10.2665	0	0
1	0.1176	11.76	Ichthyosis2_recessive	-10.265	0	0
1	0.1176	11.765	Ichthyosis2_recessive	-10.2628	0	0
1	0.1177	11.77	Ichthyosis2_recessive	-10.261	0	0
1	0.1177	11.774	Ichthyosis2_recessive	-10.2595	0	0
1	0.1178	11.779	Ichthyosis2_recessive	-10.2585	0	0
1	0.1183	11.834	Ichthyosis2_recessive	-10.1772	0	0
1	0.1189	11.889	Ichthyosis2_recessive	-10.1444	0	0
1	0.1194	11.944	Ichthyosis2_recessive	-10.1541	0	0
1	0.12	11.999	Ichthyosis2_recessive	-10.2122	0	0
1	0.1201	12.005	Ichthyosis2_recessive	-10.2115	0	0
1	0.1201	12.012	Ichthyosis2_recessive	-10.211	0	0
1	0.1202	12.018	Ichthyosis2_recessive	-10.2105	0	0
1	0.1202	12.025	Ichthyosis2_recessive	-10.2101	0	0
1	0.1203	12.027	Ichthyosis2_recessive	-10.2098	0	0
1	0.1203	12.029	Ichthyosis2_recessive	-10.2094	0	0
1	0.1203	12.031	Ichthyosis2_recessive	-10.2091	0	0
1	0.1203	12.033	Ichthyosis2_recessive	-10.2088	0	0
1	0.1208	12.085	Ichthyosis2_recessive	-10.1918	0	0
1	0.1214	12.136	Ichthyosis2_recessive	-10.1798	0	0
1	0.1219	12.188	Ichthyosis2_recessive	-10.1728	0	0
1	0.1224	12.239	Ichthyosis2_recessive	-10.1707	0	0
1	0.1225	12.246	Ichthyosis2_recessive	-10.1701	0	0
1	0.1225	12.253	Ichthyosis2_recessive	-10.1695	0	0
1	0.1226	12.26	Ichthyosis2_recessive	-10.1691	0	0
1	0.1227	12.267	Ichthyosis2_recessive	-10.1687	0	0
1	0.1231	12.314	Ichthyosis2_recessive	-9.5692	0	0
1	0.1236	12.36	Ichthyosis2_recessive	-9.5286	0	0
1	0.1241	12.406	Ichthyosis2_recessive	-9.7018	0	0
1	0.1245	12.452	Ichthyosis2_recessive	-10.4428	0	0
1	0.1252	12.52	Ichthyosis2_recessive	-9.5686	0	0
1	0.1259	12.588	Ichthyosis2_recessive	-9.3867	0	0
1	0.1266	12.656	Ichthyosis2_recessive	-9.4301	0	0
1	0.1272	12.725	Ichthyosis2_recessive	-10.1622	0	0
1	0.1273	12.727	Ichthyosis2_recessive	-10.1608	0	0
1	0.1273	12.728	Ichthyosis2_recessive	-10.1594	0	0
1	0.1273	12.73	Ichthyosis2_recessive	-10.158	0	0
1	0.1273	12.732	Ichthyosis2_recessive	-10.1567	0	0
1	0.1274	12.737	Ichthyosis2_recessive	-10.1532	0	0
1	0.1274	12.742	Ichthyosis2_recessive	-10.1499	0	0
1	0.1275	12.747	Ichthyosis2_recessive	-10.1466	0	0
1	0.1275	12.752	Ichthyosis2_recessive	-10.1434	0	0
1	0.1277	12.771	Ichthyosis2_recessive	-10.1302	0	0
1	0.1279	12.791	Ichthyosis2_recessive	-10.1181	0	0
1	0.1281	12.81	Ichthyosis2_recessive	-10.1069	0	0
1	0.1283	12.83	Ichthyosis2_recessive	-10.0968	0	0
1	0.1283	12.83	Ichthyosis2_recessive	-10.0967	0	0
1	0.1283	12.831	Ichthyosis2_recessive	-10.0967	0	0
1	0.1283	12.831	Ichthyosis2_recessive	-10.0967	0	0
1	0.1283	12.832	Ichthyosis2_recessive	-10.0966	0	0
1	0.1284	12.84	Ichthyosis2_recessive	-10.0959	0	0
1	0.1285	12.848	Ichthyosis2_recessive	-10.0953	0	0
1	0.1286	12.856	Ichthyosis2_recessive	-10.0948	0	0
1	0.1286	12.864	Ichthyosis2_recessive	-10.0945	0	0
1	0.1287	12.865	Ichthyosis2_recessive	-10.0944	0	0
1	0.1287	12.866	Ichthyosis2_recessive	-10.0943	0	0
1	0.1287	12.867	Ichthyosis2_recessive	-10.0942	0	0
1	0.1287	12.868	Ichthyosis2_recessive	-10.0941	0	0
1	0.1287	12.874	Ichthyosis2_recessive	-10.0933	0	0
1	0.1288	12.88	Ichthyosis2_recessive	-10.0926	0	0
1	0.1289	12.885	Ichthyosis2_recessive	-10.0919	0	0
1	0.1289	12.891	Ichthyosis2_recessive	-10.0913	0	0
1	0.129	12.9	Ichthyosis2_recessive	-10.0903	0	0
1	0.1291	12.909	Ichthyosis2_recessive	-10.0894	0	0
1	0.1292	12.917	Ichthyosis2_recessive	-10.0887	0	0
1	0.1293	12.926	Ichthyosis2_recessive	-10.0881	0	0
1	0.1293	12.931	Ichthyosis2_recessive	-10.0877	0	0
1	0.1294	12.936	Ichthyosis2_recessive	-10.0873	0	0
1	0.1294	12.941	Ichthyosis2_recessive	-10.087	0	0
1	0.1295	12.946	Ichthyosis2_recessive	-10.0867	0	0
1	0.1295	12.948	Ichthyosis2_recessive	-10.0864	0	0
[truncated: 440,768+ more rows]

## Sheet: Homozygosity (raw Plink output)
Raw output from the Plink homozygosity analysis.
POOL	FID	IID	PHE	CHR	SNP1	SNP2	BP1	BP2	KB	NSNP	NSIM	GRP
S1	GR1374	GR1374	-9	1	BICF2P837452	BICF2P351737	99406385	101479045	2072.66	173	13	1*
S1	GR1379	GR1379	-9	1	BICF2P837452	BICF2P351737	99406385	101479045	2072.66	173	13	1
S1	GR1380	GR1380	-9	1	BICF2P837452	BICF2P351737	99406385	101479045	2072.66	173	13	1
S1	GR1392	GR1392	-9	1	BICF2P773003	BICF2S23135055	91690790	105990982	14300.2	1274	8	1
S1	GR1393	GR1393	-9	1	BICF2P837452	BICF2P351737	99406385	101479045	2072.66	173	13	1
S1	GR1399	GR1399	-9	1	BICF2P837452	BICF2P351737	99406385	101479045	2072.66	173	13	1
S1	GR1401	GR1401	-9	1	BICF2S23527568	CHR1_104159579	97304660	104159579	6854.92	607	8	1
S1	GR1407	GR1407	-9	1	BICF2G630790497	CHR1_119107664	92873682	119107664	26234	2654	8	1
S1	GR1408	GR1408	-9	1	BICF2P1093351	CHR1_101405568	100147240	101405568	1258.33	107	13	1
S1	GR1415	GR1415	-9	1	BICF2S2443186	CHR1_107075390	97070403	107075390	10005	924	10	1
S1	GR1419	GR1419	-9	1	BICF2G630717248	BICF2P611317	31124474	122670980	91546.5	8446	7	1
S1	GR1455	GR1455	-9	1	BICF2S2443186	CHR1_112125031	97070403	112125031	15054.6	1508	9	1
S1	GR1456	GR1456	-9	1	BICF2S2443186	CHR1_112125031	97070403	112125031	15054.6	1508	9	1
S1	GR1457	GR1457	-9	1	BICF2S2443186	CHR1_112125031	97070403	112125031	15054.6	1508	9	1
S1	CON	14	00:14:00	1	BICF2P1093351	CHR1_101405568	100147240	101405568	1258.33	107	NA	NA
S1	UNION	14	00:14:00	1	BICF2G630717248	BICF2P611317	31124474	122670980	91546.5	8446	NA	NA
S2	GR1374	GR1374	-9	3	BICF2P778641	BICF2P350158	59546943	66444166	6897.22	688	13	1*
S2	GR1379	GR1379	-9	3	BICF2G630344508	BICF2G630347317	60328338	68354154	8025.82	785	12	1
S2	GR1380	GR1380	-9	3	BICF2G630344508	BICF2G630347317	60328338	68354154	8025.82	785	12	1
S2	GR1392	GR1392	-9	3	TIGRP2P49316_RS8806912	TIGRP2P51430_RS8695788	62856437	71093732	8237.3	790	11	1
S2	GR1393	GR1393	-9	3	BICF2P778641	TIGRP2P50833_RS8932257	59546943	69153665	9606.72	953	13	1
S2	GR1399	GR1399	-9	3	BICF2G630344508	TIGRP2P51430_RS8695788	60328338	71093732	10765.4	1039	13	1
S2	GR1401	GR1401	-9	3	BICF2P560719	BICF2P350158	56678377	66444166	9765.79	957	11	1
S2	GR1407	GR1407	-9	3	BICF2P778641	BICF2P447529	59546943	63985165	4438.22	449	13	1
S2	GR1408	GR1408	-9	3	BICF2P778641	BICF2P447529	59546943	63985165	4438.22	449	13	1
S2	GR1415	GR1415	-9	3	CHR3_56443494	TIGRP2P50833_RS8932257	56443494	69153665	12710.2	1257	11	1
S2	GR1419	GR1419	-9	3	TIGRP2P48942_RS9214541	BICF2P1433760	61447336	71743767	10296.4	984	13	1
S2	GR1455	GR1455	-9	3	BICF2P864209	BICF2S23120139	40794417	74421218	33626.8	3161	11	1
S2	GR1456	GR1456	-9	3	BICF2P778641	BICF2P1347927	59546943	80368866	20821.9	1958	13	1
S2	GR1457	GR1457	-9	3	CHR3_56443494	TIGRP2P50833_RS8932257	56443494	69153665	12710.2	1257	11	1
S2	CON	14	00:14:00	3	TIGRP2P49316_RS8806912	BICF2P447529	62856437	63985165	1128.73	110	NA	NA
S2	UNION	14	00:14:00	3	BICF2P864209	BICF2P1347927	40794417	80368866	39574.4	3669	NA	NA
S3	GR1374	GR1374	-9	6	CHR6_397886	BICF2S2342680	397886	2507920	2110.03	158	13	1*
S3	GR1379	GR1379	-9	6	CHR6_397886	BICF2S2342680	397886	2507920	2110.03	158	13	1
S3	GR1380	GR1380	-9	6	CHRUN_JH373280_120421	BICF2G630810120	15628	7693239	7677.61	672	13	1
S3	GR1392	GR1392	-9	6	CHR6_397886	BICF2S2342680	397886	2507920	2110.03	158	13	1
S3	GR1393	GR1393	-9	6	CHRUN_JH373280_120421	BICF2P164417	15628	20201297	20185.7	2132	13	1
S3	GR1399	GR1399	-9	6	CHRUN_JH373280_120421	BICF2G630166298	15628	15299121	15283.5	1557	13	1
S3	GR1401	GR1401	-9	6	CHR6_397886	BICF2S2342680	397886	2507920	2110.03	158	13	1
S3	GR1407	GR1407	-9	6	CHRUN_JH373280_120421	BICF2G630810120	15628	7693239	7677.61	672	13	1
S3	GR1408	GR1408	-9	6	CHR6_397886	BICF2S2342680	397886	2507920	2110.03	158	13	1
S3	GR1415	GR1415	-9	6	CHR6_397886	BICF2S2342680	397886	2507920	2110.03	158	13	1
S3	GR1419	GR1419	-9	6	CHRUN_JH373280_120421	BICF2G630810120	15628	7693239	7677.61	672	13	1
S3	GR1455	GR1455	-9	6	BICF2G630807541	BICF2G630810120	1132711	7693239	6560.53	602	13	1
S3	GR1456	GR1456	-9	6	CHRUN_JH373280_120421	BICF2G630810120	15628	7693239	7677.61	672	13	1
S3	GR1457	GR1457	-9	6	BICF2G630807541	BICF2G630810120	1132711	7693239	6560.53	602	13	1
S3	CON	14	00:14:00	6	BICF2G630807541	BICF2S2342680	1132711	2507920	1375.21	109	NA	NA
S3	UNION	14	00:14:00	6	CHRUN_JH373280_120421	BICF2P164417	15628	20201297	20185.7	2132	NA	NA
S4	GR1374	GR1374	-9	6	BICF2P1200540	TIGRP2P85850_RS9028642	5464309	7177456	1713.15	188	13	1*
S4	GR1379	GR1379	-9	6	BICF2P1200540	TIGRP2P85850_RS9028642	5464309	7177456	1713.15	188	13	1
S4	GR1380	GR1380	-9	6	CHRUN_JH373280_120421	BICF2G630810120	15628	7693239	7677.61	672	13	1
S4	GR1392	GR1392	-9	6	BICF2P1369869	TIGRP2P85850_RS9028642	5554304	7177456	1623.15	183	13	1
S4	GR1393	GR1393	-9	6	CHRUN_JH373280_120421	BICF2P164417	15628	20201297	20185.7	2132	13	1
S4	GR1399	GR1399	-9	6	CHRUN_JH373280_120421	BICF2G630166298	15628	15299121	15283.5	1557	13	1
S4	GR1401	GR1401	-9	6	BICF2P1200540	TIGRP2P85850_RS9028642	5464309	7177456	1713.15	188	13	1
S4	GR1407	GR1407	-9	6	CHRUN_JH373280_120421	BICF2G630810120	15628	7693239	7677.61	672	13	1
S4	GR1408	GR1408	-9	6	BICF2P1369869	TIGRP2P85850_RS9028642	5554304	7177456	1623.15	183	13	1
S4	GR1415	GR1415	-9	6	BICF2P1200540	BICF2G630810120	5464309	7693239	2228.93	254	13	1
S4	GR1419	GR1419	-9	6	CHRUN_JH373280_120421	BICF2G630810120	15628	7693239	7677.61	672	13	1
S4	GR1455	GR1455	-9	6	BICF2G630807541	BICF2G630810120	1132711	7693239	6560.53	602	13	1
S4	GR1456	GR1456	-9	6	CHRUN_JH373280_120421	BICF2G630810120	15628	7693239	7677.61	672	13	1
S4	GR1457	GR1457	-9	6	BICF2G630807541	BICF2G630810120	1132711	7693239	6560.53	602	13	1
S4	CON	14	00:14:00	6	BICF2P1369869	TIGRP2P85850_RS9028642	5554304	7177456	1623.15	183	NA	NA
S4	UNION	14	00:14:00	6	CHRUN_JH373280_120421	BICF2P164417	15628	20201297	20185.7	2132	NA	NA
S5	GR1374	GR1374	-9	8	CHR8_30885	BICF2P1002025	30885	43919636	43888.8	3489	9	1
S5	GR1379	GR1379	-9	8	CHR8_30885	BICF2P1439996	30885	32384166	32353.3	2541	9	1
S5	GR1380	GR1380	-9	8	BICF2P676281	BICF2S22913306	1774061	3530450	1756.39	160	13	1*
S5	GR1392	GR1392	-9	8	CHR8_30885	TIGRP2P106894_RS9059033	30885	8268677	8237.79	693	10	1
S5	GR1393	GR1393	-9	8	CHR8_30885	TIGRP2P106894_RS9059033	30885	8268677	8237.79	693	10	1
S5	GR1399	GR1399	-9	8	BICF2P676281	BICF2S22913306	1774061	3530450	1756.39	160	13	1
S5	GR1401	GR1401	-9	8	BICF2P1463742	CHR8_3132536	1707309	3132536	1425.23	128	13	1
S5	GR1407	GR1407	-9	8	CHR8_30885	BICF2P291196	30885	34104097	34073.2	2682	9	1
S5	GR1408	GR1408	-9	8	BICF2P1463742	CHR8_3132536	1707309	3132536	1425.23	128	13	1
S5	GR1415	GR1415	-9	8	CHR8_30885	BICF2P664035	30885	21883132	21852.2	1672	9	1
S5	GR1419	GR1419	-9	8	BICF2P1463742	CHR8_3132536	1707309	3132536	1425.23	128	13	1
S5	GR1455	GR1455	-9	8	BICF2P676281	BICF2S23643139	1774061	2909811	1135.75	106	13	1
S5	GR1456	GR1456	-9	8	CHR8_30885	BICF2P712887	30885	19696094	19665.2	1540	9	1
S5	GR1457	GR1457	-9	8	BICF2P1463742	CHR8_3132536	1707309	3132536	1425.23	128	13	1
S5	CON	14	00:14:00	8	BICF2P676281	BICF2S23643139	1774061	2909811	1135.75	106	NA	NA
S5	UNION	14	00:14:00	8	CHR8_30885	BICF2P1002025	30885	43919636	43888.8	3489	NA	NA
S6	GR1374	GR1374	-9	11	BICF2G630298799	BICF2G630299281	25702488	26904390	1201.9	109	13	1*
S6	GR1379	GR1379	-9	11	BICF2P1349400	BICF2S23636714	17637729	45691793	28054.1	2281	13	1
S6	GR1380	GR1380	-9	11	BICF2S23713485	BICF2P374651	14477360	31996602	17519.2	1474	13	1
S6	GR1392	GR1392	-9	11	BICF2P192213	BICF2G630299281	17567746	26904390	9336.65	839	13	1
S6	GR1393	GR1393	-9	11	BICF2P192213	BICF2G630299281	17567746	26904390	9336.65	839	13	1
S6	GR1399	GR1399	-9	11	BICF2P1349400	BICF2P704790	17637729	33486622	15848.9	1294	13	1
S6	GR1401	GR1401	-9	11	BICF2P1349400	BICF2S23253534	17637729	60689019	43051.3	3577	13	1
S6	GR1407	GR1407	-9	11	CHR11_20224666	BICF2P895289	20224666	42321127	22096.5	1788	13	1
S6	GR1408	GR1408	-9	11	BICF2P1095229	BICF2P895289	6979049	42321127	35342.1	2736	13	1
S6	GR1415	GR1415	-9	11	BICF2G630298799	BICF2G630299281	25702488	26904390	1201.9	109	13	1
S6	GR1419	GR1419	-9	11	BICF2G630295137	BICF2P895289	16512043	42321127	25809.1	2097	13	1
S6	GR1455	GR1455	-9	11	BICF2S23410102	BICF2S23332143	17900311	51717299	33817	2709	13	1
S6	GR1456	GR1456	-9	11	CHRUN_JH373300_107533	BICF2P384490	34058	30154558	30120.5	2338	13	1
S6	GR1457	GR1457	-9	11	CHRUN_JH373300_107533	BICF2P1011221	34058	45147673	45113.6	3477	13	1
S6	CON	14	00:14:00	11	BICF2G630298799	BICF2G630299281	25702488	26904390	1201.9	109	NA	NA
S6	UNION	14	00:14:00	11	CHRUN_JH373300_107533	BICF2S23253534	34058	60689019	60655	4835	NA	NA
S7	GR1374	GR1374	-9	16	BICF2G630841868	BICF2G630848471	136677	17230110	17093.4	1432	13	1*
S7	GR1379	GR1379	-9	16	BICF2S23454833	BICF2G630848471	210603	17230110	17019.5	1421	13	1
S7	GR1380	GR1380	-9	16	BICF2G630841868	BICF2G630848471	136677	17230110	17093.4	1432	13	1
S7	GR1392	GR1392	-9	16	BICF2G630841381	BICF2P636933	27424	27733173	27705.8	2393	12	1
S7	GR1393	GR1393	-9	16	BICF2G630841381	BICF2G630113704	27424	31750001	31722.6	2745	12	1
S7	GR1399	GR1399	-9	16	BICF2G630841381	BICF2P636933	27424	27733173	27705.8	2393	12	1
S7	GR1401	GR1401	-9	16	BICF2G630841381	BICF2P930739	27424	26542388	26515	2277	9	1
S7	GR1407	GR1407	-9	16	BICF2S23454833	BICF2G630847058	210603	14764733	14554.1	1172	13	1
S7	GR1408	GR1408	-9	16	BICF2G630841868	BICF2G630848471	136677	17230110	17093.4	1432	13	1
S7	GR1415	GR1415	-9	16	BICF2G630841381	BICF2G630848471	27424	17230110	17202.7	1436	13	1
S7	GR1419	GR1419	-9	16	BICF2G630841381	BICF2G630113704	27424	31750001	31722.6	2745	12	1
S7	GR1455	GR1455	-9	16	BICF2P573771	BICF2P64191	4617335	6315319	1697.98	134	13	1
S7	GR1456	GR1456	-9	16	BICF2P573771	BICF2P64191	4617335	6315319	1697.98	134	13	1
S7	GR1457	GR1457	-9	16	BICF2S23454833	BICF2G630848471	210603	17230110	17019.5	1421	13	1
S7	CON	14	00:14:00	16	BICF2P573771	BICF2P64191	4617335	6315319	1697.98	134	NA	NA
S7	UNION	14	00:14:00	16	BICF2G630841381	BICF2G630113704	27424	31750001	31722.6	2745	NA	NA
S8	GR1374	GR1374	-9	17	BICF2P1369289	CHR17_18488548	51048	18488548	18437.5	1671	12	1
S8	GR1379	GR1379	-9	17	BICF2P1369289	BICF2S23725332	51048	17907588	17856.5	1619	12	1
S8	GR1380	GR1380	-9	17	BICF2P1369289	BICF2P969801	51048	1361679	1310.63	114	13	1*
S8	GR1392	GR1392	-9	17	BICF2P1369289	BICF2P969801	51048	1361679	1310.63	114	13	1
S8	GR1393	GR1393	-9	17	CHR17_199936	BICF2P1110927	199936	1428706	1228.77	109	13	1
S8	GR1399	GR1399	-9	17	BICF2P1369289	BICF2S22918418	51048	6737367	6686.32	589	13	1
S8	GR1401	GR1401	-9	17	BICF2P1369289	CHR17_18488548	51048	18488548	18437.5	1671	12	1
S8	GR1407	GR1407	-9	17	BICF2P1369289	BICF2P969801	51048	1361679	1310.63	114	13	1
S8	GR1408	GR1408	-9	17	BICF2P1369289	BICF2P969801	51048	1361679	1310.63	114	13	1
S8	GR1415	GR1415	-9	17	CHR17_199936	BICF2P1110927	199936	1428706	1228.77	109	13	1
S8	GR1419	GR1419	-9	17	BICF2P1369289	BICF2P969801	51048	1361679	1310.63	114	13	1
S8	GR1455	GR1455	-9	17	BICF2P1369289	BICF2P969801	51048	1361679	1310.63	114	13	1
S8	GR1456	GR1456	-9	17	BICF2P1369289	BICF2P880005	51048	17767241	17716.2	1607	10	1
S8	GR1457	GR1457	-9	17	BICF2P1369289	BICF2P969801	51048	1361679	1310.63	114	13	1
S8	CON	14	00:14:00	17	CHR17_199936	BICF2P969801	199936	1361679	1161.74	104	NA	NA
S8	UNION	14	00:14:00	17	BICF2P1369289	CHR17_18488548	51048	18488548	18437.5	1671	NA	NA
S9	GR1374	GR1374	-9	20	BICF2P241618	CHR20_55179241	42783365	55179241	12395.9	1561	13	1*
S9	GR1379	GR1379	-9	20	BICF2S23326149	CHR20_55179241	35627683	55179241	19551.6	2260	13	1
S9	GR1380	GR1380	-9	20	BICF2S23326149	CHR20_55179241	35627683	55179241	19551.6	2260	13	1
S9	GR1392	GR1392	-9	20	BICF2P716231	BICF2G630444785	43238183	58114749	14876.6	1887	13	1
S9	GR1393	GR1393	-9	20	BICF2P98324	BICF2P1352629	48697675	49874689	1177.02	124	13	1
S9	GR1399	GR1399	-9	20	BICF2P1256101	BICF2P613282	36652455	55552543	18900.1	2240	13	1
S9	GR1401	GR1401	-9	20	BICF2P98324	BICF2P1352629	48697675	49874689	1177.02	124	13	1
S9	GR1407	GR1407	-9	20	BICF2P241618	BICF2G630445858	42783365	54938663	12155.3	1533	13	1
S9	GR1408	GR1408	-9	20	BICF2P241618	BICF2G630446401	42783365	54056122	11272.8	1438	13	1
S9	GR1415	GR1415	-9	20	BICF2P98324	BICF2P1352629	48697675	49874689	1177.02	124	13	1
S9	GR1419	GR1419	-9	20	BICF2P716231	BICF2S22950402	43238183	51053400	7815.22	998	13	1
S9	GR1455	GR1455	-9	20	CHR20_43291601	BICF2S22950402	43291601	51053400	7761.8	988	13	1
S9	GR1456	GR1456	-9	20	CHR20_43291601	BICF2S22950402	43291601	51053400	7761.8	988	13	1
S9	GR1457	GR1457	-9	20	BICF2P1256101	BICF2S22950402	36652455	51053400	14400.9	1657	13	1
S9	CON	14	00:14:00	20	BICF2P98324	BICF2P1352629	48697675	49874689	1177.02	124	NA	NA
S9	UNION	14	00:14:00	20	BICF2S23326149	BICF2G630444785	35627683	58114749	22487.1	2631	NA	NA
S10	GR1374	GR1374	-9	22	TIGRP2P292412_RS9088402	BICF2P1408677	29570309	33561525	3991.22	311	13	1*
S10	GR1379	GR1379	-9	22	BICF2P1216921	BICF2G630327399	30192073	32052464	1860.39	154	13	1
S10	GR1380	GR1380	-9	22	BICF2P1216921	BICF2G630327399	30192073	32052464	1860.39	154	13	1
S10	GR1392	GR1392	-9	22	BICF2P1216921	BICF2G630327399	30192073	32052464	1860.39	154	13	1
S10	GR1393	GR1393	-9	22	BICF2P1216921	BICF2G630327399	30192073	32052464	1860.39	154	13	1
S10	GR1399	GR1399	-9	22	BICF2S23253065	BICF2G630333150	28124918	45755337	17630.4	1327	13	1
S10	GR1401	GR1401	-9	22	BICF2P890282	CHR22_33693030	30289749	33693030	3403.28	264	13	1
S10	GR1407	GR1407	-9	22	BICF2P890282	BICF2G630332627	30289749	45199098	14909.4	1104	13	1
S10	GR1408	GR1408	-9	22	BICF2P451574	BICF2G630332627	7149678	45199098	38049.4	2879	13	1
S10	GR1415	GR1415	-9	22	BICF2P1216921	BICF2S23244328	30192073	31991885	1799.81	148	13	1
S10	GR1419	GR1419	-9	22	BICF2P1216921	BICF2S23640959	30192073	32045659	1853.59	153	13	1
S10	GR1455	GR1455	-9	22	BICF2P1216921	BICF2G630328146	30192073	33501860	3309.79	256	13	1
S10	GR1456	GR1456	-9	22	BICF2P1216921	BICF2G630328146	30192073	33501860	3309.79	256	13	1
S10	GR1457	GR1457	-9	22	BICF2P1216921	BICF2G630327414	30192073	32072447	1880.38	156	13	1
S10	CON	14	00:14:00	22	BICF2P890282	BICF2S23244328	30289749	31991885	1702.14	140	NA	NA
S10	UNION	14	00:14:00	22	BICF2P451574	BICF2G630333150	7149678	45755337	38605.7	2935	NA	NA
S11	GR1374	GR1374	-9	23	BICF2P653617	BICF2G630384055	7419	16500475	16493.1	1477	13	1*
S11	GR1379	GR1379	-9	23	BICF2P653617	BICF2P1421801	7419	21424450	21417	1889	12	1
S11	GR1380	GR1380	-9	23	BICF2P653617	BICF2P1421801	7419	21424450	21417	1889	12	1
S11	GR1392	GR1392	-9	23	BICF2P653617	BICF2G630382633	7419	18647529	18640.1	1671	13	1
S11	GR1393	GR1393	-9	23	BICF2P653617	BICF2G630378649	7419	24341592	24334.2	2124	12	1
S11	GR1399	GR1399	-9	23	BICF2P653617	BICF2G630386989	7419	12743473	12736.1	1153	13	1
S11	GR1401	GR1401	-9	23	BICF2P653617	BICF2G630384055	7419	16500475	16493.1	1477	13	1
S11	GR1407	GR1407	-9	23	BICF2P653617	BICF2P635994	7419	12811662	12804.2	1157	13	1
S11	GR1408	GR1408	-9	23	BICF2P653617	BICF2G630371114	7419	36332466	36325	3194	5	1
S11	GR1415	GR1415	-9	23	BICF2P653617	BICF2P372390	7419	24194534	24187.1	2112	12	1
S11	GR1419	GR1419	-9	23	BICF2P653617	BICF2G630374879	7419	30792115	30784.7	2726	12	1
S11	GR1455	GR1455	-9	23	BICF2P653617	BICF2G630378536	7419	24450146	24442.7	2133	12	1
S11	GR1456	GR1456	-9	23	BICF2P653617	BICF2G630378536	7419	24450146	24442.7	2133	12	1
S11	GR1457	GR1457	-9	23	BICF2P653617	BICF2G630378536	7419	24450146	24442.7	2133	12	1
S11	CON	14	00:14:00	23	BICF2P653617	BICF2G630386989	7419	12743473	12736.1	1153	NA	NA
S11	UNION	14	00:14:00	23	BICF2P653617	BICF2G630371114	7419	36332466	36325	3194	NA	NA
S12	GR1374	GR1374	-9	30	BICF2P156764	CHR30_11742548	3122980	11742548	8619.57	849	8	1
S12	GR1379	GR1379	-9	30	BICF2P495090	BICF2S23252081	5015746	11315883	6300.14	638	13	1*
S12	GR1380	GR1380	-9	30	BICF2P495090	BICF2S23252081	5015746	11315883	6300.14	638	13	1
S12	GR1392	GR1392	-9	30	BICF2S22951795	BICF2P348680	7488882	13904670	6415.79	680	13	1
S12	GR1393	GR1393	-9	30	BICF2S22951795	BICF2P348680	7488882	13904670	6415.79	680	13	1
S12	GR1399	GR1399	-9	30	BICF2S22951795	BICF2S23252081	7488882	11315883	3827	459	13	1
S12	GR1401	GR1401	-9	30	BICF2S22951795	BICF2P401166	7488882	13665138	6176.26	657	13	1
S12	GR1407	GR1407	-9	30	BICF2S22951795	BICF2P348680	7488882	13904670	6415.79	680	13	1
S12	GR1408	GR1408	-9	30	CHR30_5707039	BICF2P401166	5707039	13665138	7958.1	788	12	1
S12	GR1415	GR1415	-9	30	BICF2P495090	BICF2P1123967	5015746	10108806	5093.06	518	13	1
S12	GR1419	GR1419	-9	30	BICF2P872367	BICF2P1174173	1366	13577135	13575.8	1259	12	1
S12	GR1455	GR1455	-9	30	BICF2G630411537	BICF2S22912452	4212076	15250688	11038.6	1047	12	1
S12	GR1456	GR1456	-9	30	BICF2P872367	CHR30_17132236	1366	17132236	17130.9	1595	12	1
S12	GR1457	GR1457	-9	30	BICF2P872367	CHR30_16593991	1366	16593991	16592.6	1540	12	1
S12	CON	14	00:14:00	30	BICF2S22951795	BICF2P1123967	7488882	10108806	2619.93	339	NA	NA
S12	UNION	14	00:14:00	30	BICF2P872367	CHR30_17132236	1366	17132236	17130.9	1595	NA	NA
S13	GR1374	GR1374	-9	2	BICF2S23440169	BICF2P800694	76286656	78379267	2092.61	239	12	1*
S13	GR1379	GR1379	-9	2	BICF2P603445	BICF2S23338843	66681189	80871927	14190.7	1548	11	1
S13	GR1380	GR1380	-9	2	BICF2P650107	BICF2P800694	47379427	78379267	30999.8	2956	11	1
S13	GR1392	GR1392	-9	2	CHR2_5831064	BICF2G630464809	5831064	85416217	79585.2	7092	6	1
S13	GR1393	GR1393	-9	2	BICF2S23440169	TIGRP2P32413_RS9200695	76286656	80005596	3718.94	436	12	1
S13	GR1399	GR1399	-9	2	CHR2_76056162	BICF2S22928772	76056162	80807450	4751.29	535	12	1
S13	GR1401	GR1401	-9	2	BICF2S23440169	TIGRP2P32305_RS8791203	76286656	79878810	3592.16	425	12	1
S13	GR1407	GR1407	-9	2	BICF2S23716831	BICF2P1207719	64529956	83317715	18787.8	2006	11	1
S13	GR1408	GR1408	-9	2	BICF2S23716831	BICF2P1207719	64529956	83317715	18787.8	2006	11	1
S13	GR1415	GR1415	-9	2	BICF2S23440169	TIGRP2P32036_RS9218500	76286656	79250971	2964.32	348	12	1
S13	GR1455	GR1455	-9	2	BICF2S23440169	TIGRP2P32036_RS9218500	76286656	79250971	2964.32	348	12	1
S13	GR1456	GR1456	-9	2	CHR2_43023782	BICF2P356419	43023782	79770230	36746.4	3476	11	1
S13	GR1457	GR1457	-9	2	BICF2P1258111	BICF2P356419	59036686	79770230	20733.5	2123	11	1
S13	CON	13	00:13:00	2	BICF2S23440169	BICF2P800694	76286656	78379267	2092.61	239	NA	NA
S13	UNION	13	00:13:00	2	CHR2_5831064	BICF2G630464809	5831064	85416217	79585.2	7092	NA	NA
S14	GR1374	GR1374	-9	3	BICF2P778641	BICF2P350158	59546943	66444166	6897.22	688	12	1*
S14	GR1379	GR1379	-9	3	BICF2G630344508	BICF2G630347317	60328338	68354154	8025.82	785	12	1
S14	GR1380	GR1380	-9	3	BICF2G630344508	BICF2G630347317	60328338	68354154	8025.82	785	12	1
S14	GR1392	GR1392	-9	3	BICF2P1339336	BICF2P589335	57013196	60713982	3700.79	365	10	1
S14	GR1393	GR1393	-9	3	BICF2P778641	TIGRP2P50833_RS8932257	59546943	69153665	9606.72	953	12	1
S14	GR1399	GR1399	-9	3	BICF2G630344508	TIGRP2P51430_RS8695788	60328338	71093732	10765.4	1039	12	1
S14	GR1401	GR1401	-9	3	BICF2P560719	BICF2P350158	56678377	66444166	9765.79	957	10	1
S14	GR1407	GR1407	-9	3	BICF2P778641	BICF2P447529	59546943	63985165	4438.22	449	12	1
S14	GR1408	GR1408	-9	3	BICF2P778641	BICF2P447529	59546943	63985165	4438.22	449	12	1
S14	GR1415	GR1415	-9	3	CHR3_56443494	TIGRP2P50833_RS8932257	56443494	69153665	12710.2	1257	9	1
S14	GR1455	GR1455	-9	3	BICF2P864209	BICF2S23120139	40794417	74421218	33626.8	3161	10	1
S14	GR1456	GR1456	-9	3	BICF2P778641	BICF2P1347927	59546943	80368866	20821.9	1958	12	1
S14	GR1457	GR1457	-9	3	CHR3_56443494	TIGRP2P50833_RS8932257	56443494	69153665	12710.2	1257	9	1
S14	CON	13	00:13:00	3	BICF2G630344508	BICF2P589335	60328338	60713982	385.645	38	NA	NA
S14	UNION	13	00:13:00	3	BICF2P864209	BICF2P1347927	40794417	80368866	39574.4	3669	NA	NA
S15	GR1374	GR1374	-9	10	BICF2G630486519	BICF2P594170	37881705	49845859	11964.2	1099	12	1*
S15	GR1379	GR1379	-9	10	BICF2G630486519	BICF2G630494111	37881705	69329337	31447.6	2798	11	1
S15	GR1380	GR1380	-9	10	BICF2G630486519	BICF2P594170	37881705	49845859	11964.2	1099	12	1
S15	GR1392	GR1392	-9	10	BICF2G630487329	BICF2G630489531	38550722	52080438	13529.7	1222	12	1
S15	GR1393	GR1393	-9	10	BICF2G630487329	BICF2G630489531	38550722	52080438	13529.7	1222	12	1
S15	GR1399	GR1399	-9	10	BICF2G630486519	BICF2P594170	37881705	49845859	11964.2	1099	12	1
S15	GR1407	GR1407	-9	10	CHR10_28523951	BICF2S23129695	28523951	52490068	23966.1	2160	8	1
S15	GR1408	GR1408	-9	10	CHR10_28523951	BICF2S22939962	28523951	59922960	31399	2766	7	1
S15	GR1415	GR1415	-9	10	BICF2G630477444	BICF2S22964147	18987707	51571510	32583.8	3094	7	1
S15	GR1419	GR1419	-9	10	BICF2G630486519	BICF2P594170	37881705	49845859	11964.2	1099	12	1
S15	GR1455	GR1455	-9	10	BICF2P159936	BICF2P384680	34558003	48706235	14148.2	1276	9	1
S15	GR1456	GR1456	-9	10	BICF2P159936	BICF2P384680	34558003	48706235	14148.2	1276	9	1
S15	GR1457	GR1457	-9	10	BICF2P159936	BICF2P384680	34558003	48706235	14148.2	1276	9	1
S15	CON	13	00:13:00	10	BICF2G630487329	BICF2P384680	38550722	48706235	10155.5	917	NA	NA
S15	UNION	13	00:13:00	10	BICF2G630477444	BICF2G630494111	18987707	69329337	50341.6	4637	NA	NA
S16	GR1374	GR1374	-9	11	BICF2S23232745	BICF2G630298391	20615406	25099199	4483.79	417	12	1*
S16	GR1379	GR1379	-9	11	BICF2P1349400	BICF2S23636714	17637729	45691793	28054.1	2281	12	1
S16	GR1380	GR1380	-9	11	BICF2S23713485	BICF2P374651	14477360	31996602	17519.2	1474	12	1
S16	GR1392	GR1392	-9	11	BICF2P192213	BICF2G630299281	17567746	26904390	9336.65	839	12	1
S16	GR1393	GR1393	-9	11	BICF2P192213	BICF2G630299281	17567746	26904390	9336.65	839	12	1
S16	GR1399	GR1399	-9	11	BICF2P1349400	BICF2P704790	17637729	33486622	15848.9	1294	12	1
S16	GR1401	GR1401	-9	11	BICF2P1349400	BICF2S23253534	17637729	60689019	43051.3	3577	12	1
S16	GR1407	GR1407	-9	11	CHR11_20224666	BICF2P895289	20224666	42321127	22096.5	1788	12	1
S16	GR1408	GR1408	-9	11	BICF2P1095229	BICF2P895289	6979049	42321127	35342.1	2736	12	1
S16	GR1419	GR1419	-9	11	BICF2G630295137	BICF2P895289	16512043	42321127	25809.1	2097	12	1
S16	GR1455	GR1455	-9	11	BICF2S23410102	BICF2S23332143	17900311	51717299	33817	2709	12	1
S16	GR1456	GR1456	-9	11	CHRUN_JH373300_107533	BICF2P384490	34058	30154558	30120.5	2338	12	1
S16	GR1457	GR1457	-9	11	CHRUN_JH373300_107533	BICF2P1011221	34058	45147673	45113.6	3477	12	1
S16	CON	13	00:13:00	11	BICF2S23232745	BICF2G630298391	20615406	25099199	4483.79	417	NA	NA
S16	UNION	13	00:13:00	11	CHRUN_JH373300_107533	BICF2S23253534	34058	60689019	60655	4835	NA	NA
S17	GR1374	GR1374	-9	11	BICF2S23035903	BICF2P1402499	42252576	46593035	4340.46	367	4	1
S17	GR1379	GR1379	-9	11	BICF2P1349400	BICF2S23636714	17637729	45691793	28054.1	2281	11	1
S17	GR1380	GR1380	-9	11	G667F23S183	BICF2P895289	32086083	42321127	10235	803	12	1*
S17	GR1392	GR1392	-9	11	BICF2P324042	BICF2P453915	36534355	64293581	27759.2	2369	10	1
S17	GR1393	GR1393	-9	11	BICF2P324042	BICF2P1089090	36534355	74388336	37854	3388	10	1
S17	GR1399	GR1399	-9	11	BICF2P757119	CHR11_54588039	34291487	54588039	20296.6	1612	11	1
S17	GR1401	GR1401	-9	11	BICF2P1349400	BICF2S23253534	17637729	60689019	43051.3	3577	9	1
S17	GR1407	GR1407	-9	11	CHR11_20224666	BICF2P895289	20224666	42321127	22096.5	1788	12	1
S17	GR1408	GR1408	-9	11	BICF2P1095229	BICF2P895289	6979049	42321127	35342.1	2736	12	1
S17	GR1419	GR1419	-9	11	BICF2G630295137	BICF2P895289	16512043	42321127	25809.1	2097	12	1
S17	GR1455	GR1455	-9	11	BICF2S23410102	BICF2S23332143	17900311	51717299	33817	2709	11	1
S17	GR1456	GR1456	-9	11	BICF2P808894	BICF2S23332143	34539357	51717299	17177.9	1344	11	1
S17	GR1457	GR1457	-9	11	CHRUN_JH373300_107533	BICF2P1011221	34058	45147673	45113.6	3477	11	1
S17	CON	13	00:13:00	11	BICF2S23035903	BICF2P895289	42252576	42321127	68.552	9	NA	NA
S17	UNION	13	00:13:00	11	CHRUN_JH373300_107533	BICF2P1089090	34058	74388336	74354.3	6193	NA	NA
S18	GR1379	GR1379	-9	13	BICF2P542422	BICF2P690213	2070118	3319728	1249.61	105	12	1*
S18	GR1380	GR1380	-9	13	BICF2P1233246	BICF2P867078	2792729	4147027	1354.3	107	12	1
S18	GR1392	GR1392	-9	13	BICF2P542422	TIGRP2P181034_RS9135796	2070118	3666944	1596.83	132	12	1
S18	GR1393	GR1393	-9	13	BICF2G630602134	BICF2G630616257	36250	23619200	23583	2046	10	1
S18	GR1399	GR1399	-9	13	BICF2G630602134	BICF2G630616143	36250	23497743	23461.5	2037	10	1
S18	GR1401	GR1401	-9	13	BICF2P542422	TIGRP2P181034_RS9135796	2070118	3666944	1596.83	132	12	1
S18	GR1407	GR1407	-9	13	BICF2G630602134	BICF2G630613639	36250	20550229	20514	1748	10	1
S18	GR1408	GR1408	-9	13	BICF2G630602134	BICF2G630617580	36250	25955460	25919.2	2235	10	1
S18	GR1415	GR1415	-9	13	BICF2P542422	BICF2P690213	2070118	3319728	1249.61	105	12	1
S18	GR1419	GR1419	-9	13	BICF2P542422	BICF2P690213	2070118	3319728	1249.61	105	12	1
S18	GR1455	GR1455	-9	13	BICF2P542422	BICF2P690213	2070118	3319728	1249.61	105	12	1
S18	GR1456	GR1456	-9	13	BICF2P542422	BICF2P690213	2070118	3319728	1249.61	105	12	1
S18	GR1457	GR1457	-9	13	BICF2P542422	BICF2P690213	2070118	3319728	1249.61	105	12	1
S18	CON	13	00:13:00	13	BICF2P1233246	BICF2P690213	2792729	3319728	527	43	NA	NA
S18	UNION	13	00:13:00	13	BICF2G630602134	BICF2G630617580	36250	25955460	25919.2	2235	NA	NA
S19	GR1374	GR1374	-9	13	CHR13_35923723	BICF2S23260030	35923723	37348128	1424.41	116	12	1*
S19	GR1379	GR1379	-9	13	BICF2G630661629	BICF2P527662	33279319	39807034	6527.72	588	9	1
S19	GR1380	GR1380	-9	13	CHR13_35923723	BICF2S23260030	35923723	37348128	1424.41	116	12	1
S19	GR1392	GR1392	-9	13	CHR13_35923723	BICF2S23260030	35923723	37348128	1424.41	116	12	1
S19	GR1393	GR1393	-9	13	BICF2P559136	BICF2P488069	31921353	43706154	11784.8	1012	9	1
S19	GR1399	GR1399	-9	13	BICF2G630618062	TIGRP2P180350_RS9233369	27212831	50644450	23431.6	2094	9	1
S19	GR1401	GR1401	-9	13	CHR13_35923723	BICF2S23260030	35923723	37348128	1424.41	116	12	1
S19	GR1407	GR1407	-9	13	BICF2P752095	TIGRP2P176915_RS8974490	35569625	38924425	3354.8	292	9	1
S19	GR1415	GR1415	-9	13	CHR13_35923723	BICF2S23260030	35923723	37348128	1424.41	116	12	1
S19	GR1419	GR1419	-9	13	CHR13_35923723	CHR13_37325198	35923723	37325198	1401.48	113	12	1
S19	GR1455	GR1455	-9	13	CHR13_35923723	BICF2S23260030	35923723	37348128	1424.41	116	12	1
S19	GR1456	GR1456	-9	13	BICF2G630662635	BICF2P309773	32212402	51507828	19295.4	1668	9	1
S19	GR1457	GR1457	-9	13	BICF2P565928	TIGRP2P180350_RS9233369	24402408	50644450	26242	2311	9	1
S19	CON	13	00:13:00	13	CHR13_35923723	CHR13_37325198	35923723	37325198	1401.48	113	NA	NA
S19	UNION	13	00:13:00	13	BICF2P565928	BICF2P309773	24402408	51507828	27105.4	2373	NA	NA
S20	GR1374	GR1374	-9	1	BICF2G630716258	BICF2P119648	29711070	31769329	2058.26	200	9	1
S20	GR1379	GR1379	-9	1	BICF2P194937	BICF2G630717754	26346238	31761332	5415.1	502	6	1
S20	GR1380	GR1380	-9	1	BICF2G630716258	BICF2P119648	29711070	31769329	2058.26	200	9	1
S20	GR1392	GR1392	-9	1	BICF2G630716258	BICF2G630717102	29711070	30858539	1147.47	122	11	1*
S20	GR1393	GR1393	-9	1	CHRUN_AAEX03019240_128183	BICF2G630717784	23974	31867335	31843.4	2677	7	1
S20	GR1399	GR1399	-9	1	BICF2G630716258	BICF2P119648	29711070	31769329	2058.26	200	9	1
S20	GR1401	GR1401	-9	1	BICF2P194937	BICF2S23346012	26346238	32596689	6250.45	567	6	1
S20	GR1407	GR1407	-9	1	BICF2G630716258	BICF2G630717102	29711070	30858539	1147.47	122	11	1
S20	GR1415	GR1415	-9	1	BICF2G630716258	BICF2P4444	29711070	49497099	19786	1813	9	1
S20	GR1455	GR1455	-9	1	BICF2G630716258	BICF2G630717102	29711070	30858539	1147.47	122	11	1
S20	GR1456	GR1456	-9	1	BICF2S23021022	BICF2G630717102	26861885	30858539	3996.66	385	10	1
S20	GR1457	GR1457	-9	1	BICF2S23021022	BICF2G630717102	26861885	30858539	3996.66	385	10	1
S20	CON	12	00:12:00	1	BICF2G630716258	BICF2G630717102	29711070	30858539	1147.47	122	NA	NA
S20	UNION	12	00:12:00	1	CHRUN_AAEX03019240_128183	BICF2P4444	23974	49497099	49473.1	4284	NA	NA
S21	GR1374	GR1374	-9	3	BICF2P778641	BICF2P350158	59546943	66444166	6897.22	688	11	1*
S21	GR1379	GR1379	-9	3	BICF2P1339336	BICF2S23251871	57013196	60244764	3231.57	316	9	1
S21	GR1380	GR1380	-9	3	BICF2P1339336	BICF2S23251871	57013196	60244764	3231.57	316	9	1
S21	GR1392	GR1392	-9	3	BICF2P1339336	BICF2P589335	57013196	60713982	3700.79	365	9	1
S21	GR1393	GR1393	-9	3	BICF2P778641	TIGRP2P50833_RS8932257	59546943	69153665	9606.72	953	11	1
S21	GR1401	GR1401	-9	3	BICF2P560719	BICF2P350158	56678377	66444166	9765.79	957	9	1
S21	GR1407	GR1407	-9	3	BICF2P778641	BICF2P447529	59546943	63985165	4438.22	449	11	1
S21	GR1408	GR1408	-9	3	BICF2P778641	BICF2P447529	59546943	63985165	4438.22	449	11	1
S21	GR1415	GR1415	-9	3	CHR3_56443494	TIGRP2P50833_RS8932257	56443494	69153665	12710.2	1257	6	1
S21	GR1455	GR1455	-9	3	BICF2P864209	BICF2S23120139	40794417	74421218	33626.8	3161	9	1
S21	GR1456	GR1456	-9	3	BICF2P778641	BICF2P1347927	59546943	80368866	20821.9	1958	11	1
S21	GR1457	GR1457	-9	3	CHR3_56443494	TIGRP2P50833_RS8932257	56443494	69153665	12710.2	1257	6	1
S21	CON	12	00:12:00	3	BICF2P778641	BICF2S23251871	59546943	60244764	697.822	79	NA	NA
S21	UNION	12	00:12:00	3	BICF2P864209	BICF2P1347927	40794417	80368866	39574.4	3669	NA	NA
S22	GR1374	GR1374	-9	9	BICF2P1444473	BICF2G630827487	13741	16730829	16717.1	1562	7	1
S22	GR1379	GR1379	-9	9	BICF2P1444473	BICF2G630827487	13741	16730829	16717.1	1562	7	1
S22	GR1380	GR1380	-9	9	BICF2P1444473	BICF2G630827487	13741	16730829	16717.1	1562	7	1
S22	GR1392	GR1392	-9	9	BICF2P1444473	BICF2P290179	13741	15558816	15545.1	1454	3	1
S22	GR1393	GR1393	-9	9	CHR9_10239219	BICF2S23411069	10239219	12011432	1772.21	168	9	1*
S22	GR1399	GR1399	-9	9	CHR9_10239219	BICF2S23411069	10239219	12011432	1772.21	168	9	1
S22	GR1401	GR1401	-9	9	BICF2G63025320	BICF2G630827487	8710213	16730829	8020.62	741	8	1
S22	GR1407	GR1407	-9	9	BICF2P1444473	BICF2G630827487	13741	16730829	16717.1	1562	5	1
S22	GR1408	GR1408	-9	9	CHR9_10239219	BICF2S23411069	10239219	12011432	1772.21	168	9	1
S22	GR1419	GR1419	-9	9	BICF2G63025320	BICF2G630827487	8710213	16730829	8020.62	741	8	1
S22	GR1456	GR1456	-9	9	BICF2P376749	BICF2P814755	11724448	13294732	1570.29	153	1	2*
S22	GR1457	GR1457	-9	9	BICF2P376749	BICF2P814755	11724448	13294732	1570.29	153	1	2
S22	CON	12	00:12:00	9	BICF2P376749	BICF2S23411069	11724448	12011432	286.985	42	NA	NA
S22	UNION	12	00:12:00	9	BICF2P1444473	BICF2G630827487	13741	16730829	16717.1	1562	NA	NA
S23	GR1374	GR1374	-9	9	BICF2G630826342	CHR9_38383759	17317709	38383759	21066.1	2049	9	1
S23	GR1379	GR1379	-9	9	BICF2G630826342	CHR9_38383759	17317709	38383759	21066.1	2049	9	1
S23	GR1380	GR1380	-9	9	BICF2G630826342	BICF2S23727301	17317709	20286706	2969	271	10	1*
S23	GR1401	GR1401	-9	9	BICF2G630826342	BICF2P827949	17317709	25344485	8026.78	833	10	1
S23	GR1407	GR1407	-9	9	BICF2G630826342	BICF2P616959	17317709	30505432	13187.7	1324	7	1
S23	GR1408	GR1408	-9	9	BICF2P363133	CHR9_20612845	19388265	20612845	1224.58	148	10	1
S23	GR1415	GR1415	-9	9	BICF2P363133	CHR9_21945453	19388265	21945453	2557.19	308	10	1
S23	GR1419	GR1419	-9	9	BICF2G630826342	BICF2S22930410	17317709	42194534	24876.8	2416	9	1
S23	GR1455	GR1455	-9	9	BICF2P363133	CHR9_20612845	19388265	20612845	1224.58	148	10	1
S23	GR1456	GR1456	-9	9	CHR9_18236980	BICF2G630829731	18236980	20865398	2628.42	292	10	1
S23	GR1457	GR1457	-9	9	BICF2P363133	CHR9_20612845	19388265	20612845	1224.58	148	10	1
S23	GR1392	GR1392	-9	9	BICF2G630826342	BICF2G630831297	17317709	23352562	6034.85	629	0	2*
S23	CON	12	00:12:00	9	BICF2P363133	BICF2S23727301	19388265	20286706	898.442	115	NA	NA
S23	UNION	12	00:12:00	9	BICF2G630826342	BICF2S22930410	17317709	42194534	24876.8	2416	NA	NA
S24	GR1374	GR1374	-9	10	BICF2G630486519	BICF2P594170	37881705	49845859	11964.2	1099	11	1*
S24	GR1379	GR1379	-9	10	BICF2G630486519	BICF2G630494111	37881705	69329337	31447.6	2798	10	1
S24	GR1380	GR1380	-9	10	BICF2G630486519	BICF2P594170	37881705	49845859	11964.2	1099	11	1
S24	GR1393	GR1393	-9	10	BICF2S2374903	BICF2G630486537	33066308	37887102	4820.8	427	8	1
S24	GR1399	GR1399	-9	10	BICF2G630486519	BICF2P594170	37881705	49845859	11964.2	1099	11	1
S24	GR1407	GR1407	-9	10	CHR10_28523951	BICF2S23129695	28523951	52490068	23966.1	2160	6	1
S24	GR1408	GR1408	-9	10	CHR10_28523951	BICF2S22939962	28523951	59922960	31399	2766	5	1
S24	GR1415	GR1415	-9	10	BICF2G630477444	BICF2S22964147	18987707	51571510	32583.8	3094	5	1
S24	GR1419	GR1419	-9	10	BICF2G630486519	BICF2P594170	37881705	49845859	11964.2	1099	11	1
S24	GR1455	GR1455	-9	10	BICF2P159936	BICF2P384680	34558003	48706235	14148.2	1276	8	1
S24	GR1456	GR1456	-9	10	BICF2P159936	BICF2P384680	34558003	48706235	14148.2	1276	8	1
S24	GR1457	GR1457	-9	10	BICF2P159936	BICF2P384680	34558003	48706235	14148.2	1276	8	1
S24	CON	12	00:12:00	10	BICF2G630486519	BICF2G630486537	37881705	37887102	5.398	2	NA	NA
S24	UNION	12	00:12:00	10	BICF2G630477444	BICF2G630494111	18987707	69329337	50341.6	4637	NA	NA
S25	GR1374	GR1374	-9	10	BICF2G630491024	BICF2G630494111	54170757	69329337	15158.6	1352	9	1*
S25	GR1379	GR1379	-9	10	BICF2G630486519	BICF2G630494111	37881705	69329337	31447.6	2798	9	1
S25	GR1380	GR1380	-9	10	BICF2G630491024	BICF2G630494111	54170757	69329337	15158.6	1352	9	1
S25	GR1399	GR1399	-9	10	BICF2S22922039	BICF2G630494111	54804076	69329337	14525.3	1303	9	1
S25	GR1407	GR1407	-9	10	BICF2S23036697	BICF2G630494111	60792433	69329337	8536.91	802	9	1
S25	GR1408	GR1408	-9	10	BICF2S23036697	BICF2G630494111	60792433	69329337	8536.91	802	9	1
S25	GR1415	GR1415	-9	10	BICF2P954365	BICF2S23432760	60366521	67173527	6807.01	578	9	1
S25	GR1455	GR1455	-9	10	CHR10_58541087	BICF2P291770	58541087	64925164	6384.08	514	9	1
S25	GR1456	GR1456	-9	10	CHR10_58541087	BICF2P291770	58541087	64925164	6384.08	514	9	1
S25	GR1457	GR1457	-9	10	CHR10_58541087	BICF2P291770	58541087	64925164	6384.08	514	9	1
S25	GR1393	GR1393	-9	10	BICF2P233006	BICF2S23622913	60666609	64413091	3746.48	294	1	2*
S25	GR1419	GR1419	-9	10	BICF2S23315090	CHR10_66381571	64399712	66381571	1981.86	180	1	2
S25	CON	12	00:12:00	10	BICF2S23315090	BICF2S23622913	64399712	64413091	13.38	3	NA	NA
S25	UNION	12	00:12:00	10	BICF2G630486519	BICF2G630494111	37881705	69329337	31447.6	2798	NA	NA
S26	GR1374	GR1374	-9	12	BICF2P788106	TIGRP2P167179_RS8765670	23046045	52023889	28977.8	2289	10	1*
S26	GR1379	GR1379	-9	12	TIGRP2P156790_RS9109561	BICF2P289842	9309219	43545803	34236.6	2928	10	1
S26	GR1380	GR1380	-9	12	BICF2P709689	BICF2P289842	22359427	43545803	21186.4	1618	10	1
S26	GR1392	GR1392	-9	12	BICF2P391911	BICF2G630122507	3991	55267498	55263.5	5086	10	1
S26	GR1393	GR1393	-9	12	BICF2P788106	TIGRP2P163269_RS8616619	23046045	33565605	10519.6	786	10	1
S26	GR1399	GR1399	-9	12	BICF2P788106	BICF2P289842	23046045	43545803	20499.8	1566	10	1
S26	GR1415	GR1415	-9	12	BICF2P788106	TIGRP2P173433_RS9089198	23046045	71090086	48044	3941	10	1
S26	GR1419	GR1419	-9	12	BICF2P788106	TIGRP2P166475_RS8575143	23046045	50151064	27105	2144	10	1
S26	GR1455	GR1455	-9	12	BICF2P1115783	G743F37S259	31250670	34013054	2762.39	226	10	1
S26	GR1456	GR1456	-9	12	BICF2P325251	TIGRP2P163269_RS8616619	22827096	33565605	10738.5	804	10	1
S26	GR1457	GR1457	-9	12	BICF2P1115783	G743F37S259	31250670	34013054	2762.39	226	10	1
S26	GR1407	GR1407	-9	12	BICF2S23911576	BICF2P1004864	26111403	32076850	5965.45	415	0	2*
S26	CON	12	00:12:00	12	BICF2P1115783	BICF2P1004864	31250670	32076850	826.181	63	NA	NA
S26	UNION	12	00:12:00	12	BICF2P391911	TIGRP2P173433_RS9089198	3991	71090086	71086.1	6476	NA	NA
S27	GR1374	GR1374	-9	13	BICF2G630661629	BICF2P658244	33279319	34587853	1308.54	136	11	1*
S27	GR1379	GR1379	-9	13	BICF2G630661629	BICF2P527662	33279319	39807034	6527.72	588	7	1
S27	GR1380	GR1380	-9	13	BICF2G630661629	BICF2P658244	33279319	34587853	1308.54	136	11	1
S27	GR1392	GR1392	-9	13	BICF2G630618062	BICF2P658244	27212831	34587853	7375.02	709	10	1
S27	GR1393	GR1393	-9	13	BICF2P559136	BICF2P488069	31921353	43706154	11784.8	1012	8	1
S27	GR1399	GR1399	-9	13	BICF2G630618062	TIGRP2P180350_RS9233369	27212831	50644450	23431.6	2094	7	1
S27	GR1401	GR1401	-9	13	BICF2G630661910	BICF2P658244	32879349	34587853	1708.51	166	11	1
S27	GR1415	GR1415	-9	13	BICF2G630661910	BICF2G630660270	32879349	35790594	2911.25	267	8	1
S27	GR1419	GR1419	-9	13	BICF2G630661910	BICF2G630660270	32879349	35790594	2911.25	267	8	1
S27	GR1455	GR1455	-9	13	BICF2G630661910	BICF2P658244	32879349	34587853	1708.51	166	11	1
S27	GR1456	GR1456	-9	13	BICF2G630662635	BICF2P309773	32212402	51507828	19295.4	1668	7	1
S27	GR1457	GR1457	-9	13	BICF2P565928	TIGRP2P180350_RS9233369	24402408	50644450	26242	2311	7	1
S27	CON	12	00:12:00	13	BICF2G630661629	BICF2P658244	33279319	34587853	1308.54	136	NA	NA
S27	UNION	12	00:12:00	13	BICF2P565928	BICF2P309773	24402408	51507828	27105.4	2373	NA	NA
S28	GR1374	GR1374	-9	16	BICF2S23628893	CHR16_24303890	21868297	24303890	2435.59	235	11	1*
S28	GR1379	GR1379	-9	16	BICF2S23628893	CHR16_24303890	21868297	24303890	2435.59	235	11	1
S28	GR1380	GR1380	-9	16	BICF2S23628893	CHR16_24303890	21868297	24303890	2435.59	235	11	1
S28	GR1392	GR1392	-9	16	BICF2G630841381	BICF2P636933	27424	27733173	27705.8	2393	10	1
S28	GR1393	GR1393	-9	16	BICF2G630841381	BICF2G630113704	27424	31750001	31722.6	2745	10	1
S28	GR1399	GR1399	-9	16	BICF2G630841381	BICF2P636933	27424	27733173	27705.8	2393	10	1
S28	GR1401	GR1401	-9	16	BICF2G630841381	BICF2P930739	27424	26542388	26515	2277	6	1
S28	GR1407	GR1407	-9	16	BICF2S23628893	BICF2P921305	21868297	23796221	1927.92	185	11	1
S28	GR1408	GR1408	-9	16	BICF2S23628893	CHR16_24303890	21868297	24303890	2435.59	235	11	1
S28	GR1415	GR1415	-9	16	BICF2S22912823	BICF2G630113704	19511491	31750001	12238.5	1079	10	1
S28	GR1419	GR1419	-9	16	BICF2G630841381	BICF2G630113704	27424	31750001	31722.6	2745	10	1
S28	GR1457	GR1457	-9	16	BICF2S23628893	CHR16_24303890	21868297	24303890	2435.59	235	11	1
S28	CON	12	00:12:00	16	BICF2S23628893	BICF2P921305	21868297	23796221	1927.92	185	NA	NA
S28	UNION	12	00:12:00	16	BICF2G630841381	BICF2G630113704	27424	31750001	31722.6	2745	NA	NA
S29	GR1374	GR1374	-9	17	BICF2P1369289	CHR17_18488548	51048	18488548	18437.5	1671	10	1
S29	GR1379	GR1379	-9	17	BICF2P1369289	BICF2S23725332	51048	17907588	17856.5	1619	10	1
S29	GR1380	GR1380	-9	17	BICF2S2368874	BICF2P1340507	1628799	2741948	1113.15	113	11	1*
S29	GR1392	GR1392	-9	17	BICF2S2368874	BICF2P1340507	1628799	2741948	1113.15	113	11	1
S29	GR1399	GR1399	-9	17	BICF2P1369289	BICF2S22918418	51048	6737367	6686.32	589	11	1
S29	GR1401	GR1401	-9	17	BICF2P1369289	CHR17_18488548	51048	18488548	18437.5	1671	10	1
S29	GR1407	GR1407	-9	17	BICF2S2368874	BICF2P1340507	1628799	2741948	1113.15	113	11	1
S29	GR1408	GR1408	-9	17	BICF2S2368874	BICF2P1340507	1628799	2741948	1113.15	113	11	1
S29	GR1419	GR1419	-9	17	BICF2S2368874	BICF2P1340507	1628799	2741948	1113.15	113	11	1
S29	GR1455	GR1455	-9	17	BICF2S2368874	BICF2P1340507	1628799	2741948	1113.15	113	11	1
S29	GR1456	GR1456	-9	17	BICF2P1369289	BICF2P880005	51048	17767241	17716.2	1607	8	1
S29	GR1457	GR1457	-9	17	BICF2S2368874	BICF2P1340507	1628799	2741948	1113.15	113	11	1
S29	CON	12	00:12:00	17	BICF2S2368874	BICF2P1340507	1628799	2741948	1113.15	113	NA	NA
S29	UNION	12	00:12:00	17	BICF2P1369289	CHR17_18488548	51048	18488548	18437.5	1671	NA	NA
S30	GR1374	GR1374	-9	29	BICF2P1300470	BICF2P899629	9856932	11927399	2070.47	183	8	1
S30	GR1379	GR1379	-9	29	CHR29_11068498	BICF2P1395056	11068498	20338214	9269.72	777	10	1*
S30	GR1380	GR1380	-9	29	BICF2P1043574	BICF2P1395056	10806749	20338214	9531.47	802	10	1
S30	GR1401	GR1401	-9	29	BICF2P1043574	BICF2P1395056	10806749	20338214	9531.47	802	10	1
S30	GR1408	GR1408	-9	29	BICF2P1300470	BICF2P1395056	9856932	20338214	10481.3	880	9	1
S30	GR1415	GR1415	-9	29	BICF2P1043574	BICF2P1234699	10806749	22762960	11956.2	1013	10	1
S30	GR1419	GR1419	-9	29	BICF2P1043574	BICF2P1234699	10806749	22762960	11956.2	1013	10	1
S30	GR1455	GR1455	-9	29	BICF2P1433782	BICF2G630627167	40009	26423266	26383.3	2204	9	1
S30	GR1456	GR1456	-9	29	BICF2P1043574	TIGRP2P365797_RS9143823	10806749	15136247	4329.5	381	10	1
S30	GR1457	GR1457	-9	29	BICF2P1043574	BICF2G630626299	10806749	25337497	14530.7	1234	10	1
S30	GR1392	GR1392	-9	29	BICF2G630622328	CHR29_21911591	11377824	21911591	10533.8	889	1	2*
S30	GR1399	GR1399	-9	29	BICF2P1057033	BICF2G630622402	9874829	11456376	1581.55	139	9	2
S30	CON	12	00:12:00	29	BICF2G630622328	BICF2G630622402	11377824	11456376	78.553	8	NA	NA
S30	UNION	12	00:12:00	29	BICF2P1433782	BICF2G630627167	40009	26423266	26383.3	2204	NA	NA
S31	GR1374	GR1374	-9	3	BICF2S2415484	BICF2G630361358	85581994	90885977	5303.98	508	9	1*
S31	GR1379	GR1379	-9	3	TIGRP2P55255_RS8563210	BICF2S22917226	85280375	91858198	6577.82	633	9	1
S31	GR1380	GR1380	-9	3	TIGRP2P55255_RS8563210	BICF2G630361358	85280375	90885977	5605.6	543	9	1
S31	GR1407	GR1407	-9	3	BICF2P527426	BICF2P528180	85666622	88644972	2978.35	283	9	1
S31	GR1408	GR1408	-9	3	BICF2P527426	BICF2S22917226	85666622	91858198	6191.58	593	9	1
S31	GR1415	GR1415	-9	3	BICF2P527426	BICF2S22917226	85666622	91858198	6191.58	593	9	1
S31	GR1419	GR1419	-9	3	BICF2S2415484	BICF2S2337940	85581994	87698274	2116.28	198	9	1
S31	GR1455	GR1455	-9	3	BICF2G630354211	BICF2G630357472	84439069	87442099	3003.03	301	9	1
S31	GR1456	GR1456	-9	3	BICF2S2415484	BICF2S2337940	85581994	87698274	2116.28	198	9	1
S31	GR1457	GR1457	-9	3	BICF2S2415484	BICF2S2337940	85581994	87698274	2116.28	198	9	1
S31	GR1393	GR1393	-9	3	BICF2P315087	BICF2S22917226	79369304	91858198	12488.9	1139	0	2*
S31	CON	11	00:11:00	3	BICF2P527426	BICF2G630357472	85666622	87442099	1775.48	171	NA	NA
S31	UNION	11	00:11:00	3	BICF2P315087	BICF2S22917226	79369304	91858198	12488.9	1139	NA	NA
S32	GR1374	GR1374	-9	4	BICF2P196804	TIGRP2P59671_RS8617288	29166602	30322497	1155.9	125	10	1*
S32	GR1379	GR1379	-9	4	BICF2P1456781	BICF2G630167479	25011717	36126872	11115.2	992	7	1
S32	GR1380	GR1380	-9	4	BICF2P196804	TIGRP2P59671_RS8617288	29166602	30322497	1155.9	125	10	1
S32	GR1392	GR1392	-9	4	BICF2S23716334	BICF2P65053	24551361	31888647	7337.29	643	6	1
S32	GR1399	GR1399	-9	4	BICF2S23534545	BICF2S23415964	20074489	62131331	42056.8	3787	6	1
S32	GR1407	GR1407	-9	4	BICF2S23653070	CHR4_32457163	29712352	32457163	2744.81	232	7	1
S32	GR1408	GR1408	-9	4	BICF2S23653070	CHR4_32457163	29712352	32457163	2744.81	232	7	1
S32	GR1415	GR1415	-9	4	BICF2P196804	TIGRP2P59671_RS8617288	29166602	30322497	1155.9	125	10	1
S32	GR1419	GR1419	-9	4	BICF2P940448	BICF2S23027777	11639052	34617341	22978.3	2059	7	1
S32	GR1455	GR1455	-9	4	BICF2P728	BICF2P322945	9510782	32936936	23426.2	2106	6	1
S32	GR1457	GR1457	-9	4	BICF2P196804	TIGRP2P59671_RS8617288	29166602	30322497	1155.9	125	10	1
S32	CON	11	00:11:00	4	BICF2S23653070	TIGRP2P59671_RS8617288	29712352	30322497	610.146	52	NA	NA
S32	UNION	11	00:11:00	4	BICF2P728	BICF2S23415964	9510782	62131331	52620.6	4683	NA	NA
S33	GR1374	GR1374	-9	9	BICF2P1444473	BICF2G630827487	13741	16730829	16717.1	1562	7	1
S33	GR1379	GR1379	-9	9	BICF2P1444473	BICF2G630827487	13741	16730829	16717.1	1562	7	1
S33	GR1380	GR1380	-9	9	BICF2P1444473	BICF2G630827487	13741	16730829	16717.1	1562	7	1
S33	GR1392	GR1392	-9	9	BICF2P1444473	BICF2P290179	13741	15558816	15545.1	1454	3	1
S33	GR1393	GR1393	-9	9	CHR9_10239219	BICF2S23411069	10239219	12011432	1772.21	168	10	1*
S33	GR1399	GR1399	-9	9	CHR9_10239219	BICF2S23411069	10239219	12011432	1772.21	168	10	1
S33	GR1401	GR1401	-9	9	BICF2G63025320	BICF2G630827487	8710213	16730829	8020.62	741	8	1
S33	GR1407	GR1407	-9	9	BICF2P1444473	BICF2G630827487	13741	16730829	16717.1	1562	5	1
S33	GR1408	GR1408	-9	9	CHR9_10239219	BICF2S23411069	10239219	12011432	1772.21	168	10	1
S33	GR1419	GR1419	-9	9	BICF2G63025320	BICF2G630827487	8710213	16730829	8020.62	741	8	1
S33	GR1455	GR1455	-9	9	TIGRP2P243118_RS9185033	BICF2P912862	8145441	11462570	3317.13	261	3	1
S33	CON	11	00:11:00	9	CHR9_10239219	BICF2P912862	10239219	11462570	1223.35	89	NA	NA
S33	UNION	11	00:11:00	9	BICF2P1444473	BICF2G630827487	13741	16730829	16717.1	1562	NA	NA
S34	GR1374	GR1374	-9	10	BICF2G630482212	BICF2G630483311	28880695	30425092	1544.4	127	9	1*
S34	GR1379	GR1379	-9	10	BICF2G630482212	BICF2G630483311	28880695	30425092	1544.4	127	9	1
S34	GR1380	GR1380	-9	10	BICF2G630482212	BICF2G630483311	28880695	30425092	1544.4	127	9	1
S34	GR1392	GR1392	-9	10	CHR10_25538277	BICF2G630484003	25538277	31398008	5859.73	620	6	1
S34	GR1393	GR1393	-9	10	CHR10_25538277	BICF2G630484554	25538277	32425211	6886.94	706	6	1
S34	GR1399	GR1399	-9	10	BICF2G630482212	BICF2G630483311	28880695	30425092	1544.4	127	9	1
S34	GR1401	GR1401	-9	10	BICF2P664731	BICF2G630486386	28687945	37747674	9059.73	810	7	1
S34	GR1407	GR1407	-9	10	CHR10_28523951	BICF2S23129695	28523951	52490068	23966.1	2160	7	1
S34	GR1408	GR1408	-9	10	CHR10_28523951	BICF2S22939962	28523951	59922960	31399	2766	7	1
S34	GR1419	GR1419	-9	10	BICF2G630482212	BICF2G630483311	28880695	30425092	1544.4	127	9	1
S34	GR1415	GR1415	-9	10	BICF2G630477444	BICF2S22964147	18987707	51571510	32583.8	3094	0	2*
S34	CON	11	00:11:00	10	BICF2G630482212	BICF2G630483311	28880695	30425092	1544.4	127	NA	NA
S34	UNION	11	00:11:00	10	BICF2G630477444	BICF2S22939962	18987707	59922960	40935.3	3765	NA	NA
S35	GR1374	GR1374	-9	11	BICF2P265255	BICF2P1183453	48554043	50875805	2321.76	175	10	1*
S35	GR1379	GR1379	-9	11	BICF2S23731607	BICF2P1183453	47128895	50875805	3746.91	268	9	1
S35	GR1380	GR1380	-9	11	BICF2S23731607	BICF2P1183453	47128895	50875805	3746.91	268	9	1
S35	GR1392	GR1392	-9	11	BICF2P324042	BICF2P453915	36534355	64293581	27759.2	2369	8	1
S35	GR1393	GR1393	-9	11	BICF2P324042	BICF2P1089090	36534355	74388336	37854	3388	8	1
S35	GR1399	GR1399	-9	11	BICF2P757119	CHR11_54588039	34291487	54588039	20296.6	1612	9	1
S35	GR1401	GR1401	-9	11	BICF2P1349400	BICF2S23253534	17637729	60689019	43051.3	3577	7	1
S35	GR1415	GR1415	-9	11	BICF2P910477	BICF2S22960419	44019128	49393139	5374.01	418	1	1
S35	GR1455	GR1455	-9	11	BICF2S23410102	BICF2S23332143	17900311	51717299	33817	2709	9	1
S35	GR1456	GR1456	-9	11	BICF2P808894	BICF2S23332143	34539357	51717299	17177.9	1344	9	1
S35	GR1457	GR1457	-9	11	CHR11_47303713	BICF2P1183453	47303713	50875805	3572.09	257	9	1
S35	CON	11	00:11:00	11	BICF2P265255	BICF2S22960419	48554043	49393139	839.097	67	NA	NA
S35	UNION	11	00:11:00	11	BICF2P1349400	BICF2P1089090	17637729	74388336	56750.6	4935	NA	NA
S36	GR1374	GR1374	-9	12	BICF2P788106	TIGRP2P167179_RS8765670	23046045	52023889	28977.8	2289	9	1
S36	GR1379	GR1379	-9	12	TIGRP2P156790_RS9109561	BICF2P289842	9309219	43545803	34236.6	2928	9	1
S36	GR1380	GR1380	-9	12	BICF2P709689	BICF2P289842	22359427	43545803	21186.4	1618	9	1
S36	GR1392	GR1392	-9	12	BICF2P391911	BICF2G630122507	3991	55267498	55263.5	5086	9	1
S36	GR1393	GR1393	-9	12	BICF2S2327083	BICF2S2356907	41991291	53795523	11804.2	988	9	1
S36	GR1399	GR1399	-9	12	BICF2P788106	BICF2P289842	23046045	43545803	20499.8	1566	9	1
S36	GR1401	GR1401	-9	12	BICF2P297484	BICF2P1307463	39430647	42584044	3153.4	243	10	1*
S36	GR1415	GR1415	-9	12	BICF2P788106	TIGRP2P173433_RS9089198	23046045	71090086	48044	3941	9	1
S36	GR1419	GR1419	-9	12	BICF2P788106	TIGRP2P166475_RS8575143	23046045	50151064	27105	2144	9	1
S36	GR1455	GR1455	-9	12	TIGRP2P164176_RS8515447	TIGRP2P166597_RS9077855	38709067	50737339	12028.3	1019	9	1
S36	GR1456	GR1456	-9	12	BICF2S2303138	TIGRP2P166918_RS8846251	42511304	51374177	8862.87	763	1	1
S36	CON	11	00:11:00	12	BICF2S2303138	BICF2P1307463	42511304	42584044	72.741	5	NA	NA
S36	UNION	11	00:11:00	12	BICF2P391911	TIGRP2P173433_RS9089198	3991	71090086	71086.1	6476	NA	NA
S37	GR1374	GR1374	-9	14	TIGRP2P188932_RS9179197	TIGRP2P190764_RS9086998	22641034	29200250	6559.22	534	10	1*
S37	GR1379	GR1379	-9	14	BICF2P164041	BICF2G630525217	20122614	29083545	8960.93	736	9	1
S37	GR1380	GR1380	-9	14	TIGRP2P188932_RS9179197	BICF2G630525206	22641034	29064450	6423.42	523	10	1
S37	GR1392	GR1392	-9	14	TIGRP2P188932_RS9179197	BICF2P23420	22641034	32452077	9811.04	791	9	1
S37	GR1393	GR1393	-9	14	BICF2P164041	TIGRP2P190764_RS9086998	20122614	29200250	9077.64	745	9	1
S37	GR1399	GR1399	-9	14	BICF2P164041	TIGRP2P190764_RS9086998	20122614	29200250	9077.64	745	9	1
S37	GR1401	GR1401	-9	14	BICF2P852614	BICF2P123951	23870449	30355045	6484.6	507	10	1
S37	GR1419	GR1419	-9	14	BICF2P852614	BICF2P123951	23870449	30355045	6484.6	507	10	1
S37	GR1455	GR1455	-9	14	TIGRP2P188932_RS9179197	BICF2P334136	22641034	28742035	6101	497	10	1
S37	GR1456	GR1456	-9	14	BICF2P1075296	TIGRP2P189581_RS9095448	18510725	25403675	6892.95	561	6	1
S37	GR1457	GR1457	-9	14	CHR14_5730263	BICF2P1385139	5730263	31455532	25725.3	2118	8	1
S37	CON	11	00:11:00	14	BICF2P852614	TIGRP2P189581_RS9095448	23870449	25403675	1533.23	114	NA	NA
S37	UNION	11	00:11:00	14	CHR14_5730263	BICF2P23420	5730263	32452077	26721.8	2195	NA	NA
S38	GR1374	GR1374	-9	14	TIGRP2P188932_RS9179197	TIGRP2P190764_RS9086998	22641034	29200250	6559.22	534	10	1*
S38	GR1379	GR1379	-9	14	BICF2P164041	BICF2G630525217	20122614	29083545	8960.93	736	10	1
S38	GR1380	GR1380	-9	14	TIGRP2P188932_RS9179197	BICF2G630525206	22641034	29064450	6423.42	523	10	1
S38	GR1392	GR1392	-9	14	TIGRP2P188932_RS9179197	BICF2P23420	22641034	32452077	9811.04	791	9	1
S38	GR1393	GR1393	-9	14	BICF2P164041	TIGRP2P190764_RS9086998	20122614	29200250	9077.64	745	10	1
S38	GR1399	GR1399	-9	14	BICF2P164041	TIGRP2P190764_RS9086998	20122614	29200250	9077.64	745	10	1
S38	GR1401	GR1401	-9	14	BICF2P852614	BICF2P123951	23870449	30355045	6484.6	507	10	1
S38	GR1419	GR1419	-9	14	BICF2P852614	BICF2P123951	23870449	30355045	6484.6	507	10	1
S38	GR1455	GR1455	-9	14	TIGRP2P188932_RS9179197	BICF2P334136	22641034	28742035	6101	497	10	1
S38	GR1456	GR1456	-9	14	TIGRP2P190044_RS9185398	BICF2S23158002	26507706	28098944	1591.24	136	10	1
S38	GR1457	GR1457	-9	14	CHR14_5730263	BICF2P1385139	5730263	31455532	25725.3	2118	9	1
S38	CON	11	00:11:00	14	TIGRP2P190044_RS9185398	BICF2S23158002	26507706	28098944	1591.24	136	NA	NA
S38	UNION	11	00:11:00	14	CHR14_5730263	BICF2P23420	5730263	32452077	26721.8	2195	NA	NA
S39	GR1374	GR1374	-9	17	BICF2P1369289	CHR17_18488548	51048	18488548	18437.5	1671	7	1
S39	GR1379	GR1379	-9	17	BICF2P1369289	BICF2S23725332	51048	17907588	17856.5	1619	7	1
S39	GR1392	GR1392	-9	17	BICF2P582470	BICF2P562353	11593883	15427236	3833.35	344	7	1
S39	GR1393	GR1393	-9	17	BICF2P582470	CHR17_18573097	11593883	18573097	6979.22	647	7	1
S39	GR1399	GR1399	-9	17	BICF2P582470	CHR17_18488548	11593883	18488548	6894.67	616	7	1
S39	GR1401	GR1401	-9	17	BICF2P1369289	CHR17_18488548	51048	18488548	18437.5	1671	7	1
S39	GR1408	GR1408	-9	17	BICF2G630218851	BICF2G630217937	12863299	14058326	1195.03	112	10	1*
S39	GR1419	GR1419	-9	17	BICF2G630218851	BICF2G630217937	12863299	14058326	1195.03	112	10	1
S39	GR1455	GR1455	-9	17	BICF2G630219004	CHR17_14508190	12647753	14508190	1860.44	170	4	1
S39	GR1456	GR1456	-9	17	BICF2P1369289	BICF2P880005	51048	17767241	17716.2	1607	4	1
S39	GR1457	GR1457	-9	17	BICF2G630219004	CHR17_14508190	12647753	14508190	1860.44	170	4	1
S39	CON	11	00:11:00	17	BICF2G630218851	BICF2G630217937	12863299	14058326	1195.03	112	NA	NA
S39	UNION	11	00:11:00	17	BICF2P1369289	CHR17_18573097	51048	18573097	18522	1702	NA	NA
S40	GR1374	GR1374	-9	17	CHR17_56747260	BICF2S22942892	56747260	58116665	1369.41	122	7	1
S40	GR1379	GR1379	-9	17	CHR17_56747260	BICF2S22942892	56747260	58116665	1369.41	122	7	1
S40	GR1392	GR1392	-9	17	CHR17_56747260	BICF2S23755960	56747260	64281982	7534.72	708	8	1
S40	GR1393	GR1393	-9	17	CHR17_56747260	BICF2S23755960	56747260	64281982	7534.72	708	8	1
S40	GR1399	GR1399	-9	17	CHR17_56747260	BICF2S23755960	56747260	64281982	7534.72	708	8	1
S40	GR1401	GR1401	-9	17	BICF2P33859	BICF2P1091631	56153418	62669520	6516.1	609	4	1
S40	GR1415	GR1415	-9	17	BICF2P1073793	BICF2S23755960	57255166	64281982	7026.82	656	7	1
S40	GR1419	GR1419	-9	17	G974F20S21	BICF2S23755960	58014491	64281982	6267.49	593	10	1*
S40	GR1455	GR1455	-9	17	BICF2P1091881	BICF2S23755960	53914855	64281982	10367.1	1004	4	1
S40	GR1456	GR1456	-9	17	CHR17_56747260	BICF2S22942892	56747260	58116665	1369.41	122	7	1
S40	GR1457	GR1457	-9	17	G974F20S21	BICF2S23755960	58014491	64281982	6267.49	593	10	1
S40	CON	11	00:11:00	17	G974F20S21	BICF2S22942892	58014491	58116665	102.175	7	NA	NA
S40	UNION	11	00:11:00	17	BICF2P1091881	BICF2S23755960	53914855	64281982	10367.1	1004	NA	NA
S41	GR1392	GR1392	-9	17	CHR17_56747260	BICF2S23755960	56747260	64281982	7534.72	708	8	1
S41	GR1393	GR1393	-9	17	CHR17_56747260	BICF2S23755960	56747260	64281982	7534.72	708	8	1
S41	GR1399	GR1399	-9	17	CHR17_56747260	BICF2S23755960	56747260	64281982	7534.72	708	8	1
S41	GR1401	GR1401	-9	17	BICF2P33859	BICF2P1091631	56153418	62669520	6516.1	609	7	1
S41	GR1407	GR1407	-9	17	BICF2S23342938	BICF2S23244714	58272949	62755519	4482.57	427	10	1*
S41	GR1408	GR1408	-9	17	BICF2S23342938	BICF2S23244714	58272949	62755519	4482.57	427	10	1
S41	GR1415	GR1415	-9	17	BICF2P1073793	BICF2S23755960	57255166	64281982	7026.82	656	10	1
S41	GR1419	GR1419	-9	17	G974F20S21	BICF2S23755960	58014491	64281982	6267.49	593	10	1
S41	GR1455	GR1455	-9	17	BICF2P1091881	BICF2S23755960	53914855	64281982	10367.1	1004	7	1
S41	GR1456	GR1456	-9	17	BICF2S23342938	BICF2S23755960	58272949	64281982	6009.03	572	10	1
S41	GR1457	GR1457	-9	17	G974F20S21	BICF2S23755960	58014491	64281982	6267.49	593	10	1
S41	CON	11	00:11:00	17	BICF2S23342938	BICF2P1091631	58272949	62669520	4396.57	421	NA	NA
S41	UNION	11	00:11:00	17	BICF2P1091881	BICF2S23755960	53914855	64281982	10367.1	1004	NA	NA
S42	GR1374	GR1374	-9	20	BICF2P241618	CHR20_55179241	42783365	55179241	12395.9	1561	10	1*
S42	GR1379	GR1379	-9	20	BICF2S23326149	CHR20_55179241	35627683	55179241	19551.6	2260	10	1
S42	GR1380	GR1380	-9	20	BICF2S23326149	CHR20_55179241	35627683	55179241	19551.6	2260	10	1
S42	GR1392	GR1392	-9	20	BICF2P716231	BICF2G630444785	43238183	58114749	14876.6	1887	10	1
S42	GR1399	GR1399	-9	20	BICF2P1256101	BICF2P613282	36652455	55552543	18900.1	2240	10	1
S42	GR1401	GR1401	-9	20	CHR20_53607202	BICF2G630445115	53607202	57585927	3978.73	485	10	1
S42	GR1407	GR1407	-9	20	BICF2P241618	BICF2G630445858	42783365	54938663	12155.3	1533	10	1
S42	GR1408	GR1408	-9	20	BICF2P241618	BICF2G630446401	42783365	54056122	11272.8	1438	10	1
S42	GR1455	GR1455	-9	20	CHR20_53598441	BICF2P564801	53598441	56926598	3328.16	422	10	1
S42	GR1456	GR1456	-9	20	CHR20_53598441	BICF2G630444785	53598441	58114749	4516.31	561	10	1
S42	GR1457	GR1457	-9	20	CHR20_53598441	BICF2S23113750	53598441	55282012	1683.57	210	10	1
S42	CON	11	00:11:00	20	CHR20_53607202	BICF2G630446401	53607202	54056122	448.921	65	NA	NA
S42	UNION	11	00:11:00	20	BICF2S23326149	BICF2G630444785	35627683	58114749	22487.1	2631	NA	NA
S43	GR1374	GR1374	-9	28	BICF2G630269420	CHR28_39465158	21338044	39465158	18127.1	1876	10	1*
S43	GR1380	GR1380	-9	28	BICF2G630269420	BICF2P445612	21338044	29321389	7983.35	796	10	1
S43	GR1392	GR1392	-9	28	BICF2G630269420	BICF2S23528453	21338044	28372769	7034.73	715	10	1
S43	GR1393	GR1393	-9	28	CHRUN_JH373272_234142	BICF2G630264672	13344	34835623	34822.3	3284	10	1
S43	GR1399	GR1399	-9	28	BICF2G630269420	BICF2S23528453	21338044	28372769	7034.73	715	10	1
S43	GR1401	GR1401	-9	28	BICF2G630267578	CHR28_27421704	24325669	27421704	3096.04	330	10	1
S43	GR1407	GR1407	-9	28	BICF2G630269420	BICF2S23528453	21338044	28372769	7034.73	715	10	1
S43	GR1408	GR1408	-9	28	BICF2G630273558	TIGRP2P359227_RS8822480	15960341	26579254	10618.9	1004	10	1
S43	GR1419	GR1419	-9	28	BICF2G630267533	CHR28_27420359	24345106	27420359	3075.25	326	10	1
S43	GR1455	GR1455	-9	28	BICF2G630267578	CHR28_27420359	24325669	27420359	3094.69	328	10	1
S43	GR1457	GR1457	-9	28	BICF2G630267578	CHR28_27420359	24325669	27420359	3094.69	328	10	1
S43	CON	11	00:11:00	28	BICF2G630267533	TIGRP2P359227_RS8822480	24345106	26579254	2234.15	230	NA	NA
S43	UNION	11	00:11:00	28	CHRUN_JH373272_234142	CHR28_39465158	13344	39465158	39451.8	3771	NA	NA
S44	GR1374	GR1374	-9	28	BICF2G630269420	CHR28_39465158	21338044	39465158	18127.1	1876	10	1*
S44	GR1380	GR1380	-9	28	BICF2G630269420	BICF2P445612	21338044	29321389	7983.35	796	10	1
S44	GR1392	GR1392	-9	28	BICF2G630269420	BICF2S23528453	21338044	28372769	7034.73	715	10	1
S44	GR1393	GR1393	-9	28	CHRUN_JH373272_234142	BICF2G630264672	13344	34835623	34822.3	3284	10	1
S44	GR1399	GR1399	-9	28	BICF2G630269420	BICF2S23528453	21338044	28372769	7034.73	715	10	1
S44	GR1401	GR1401	-9	28	BICF2G630267578	CHR28_27421704	24325669	27421704	3096.04	330	10	1
S44	GR1407	GR1407	-9	28	BICF2G630269420	BICF2S23528453	21338044	28372769	7034.73	715	10	1
S44	GR1408	GR1408	-9	28	BICF2G630266918	BICF2P1361147	26645828	28180348	1534.52	158	10	1
S44	GR1419	GR1419	-9	28	BICF2G630267533	CHR28_27420359	24345106	27420359	3075.25	326	10	1
S44	GR1455	GR1455	-9	28	BICF2G630267578	CHR28_27420359	24325669	27420359	3094.69	328	10	1
S44	GR1457	GR1457	-9	28	BICF2G630267578	CHR28_27420359	24325669	27420359	3094.69	328	10	1
S44	CON	11	00:11:00	28	BICF2G630266918	CHR28_27420359	26645828	27420359	774.532	82	NA	NA
S44	UNION	11	00:11:00	28	CHRUN_JH373272_234142	CHR28_39465158	13344	39465158	39451.8	3771	NA	NA
S45	GR1374	GR1374	-9	29	BICF2P929153	BICF2P1398656	14353277	19567067	5213.79	415	9	1*
S45	GR1379	GR1379	-9	29	CHR29_11068498	BICF2P1395056	11068498	20338214	9269.72	777	9	1
S45	GR1380	GR1380	-9	29	BICF2P1043574	BICF2P1395056	10806749	20338214	9531.47	802	9	1
S45	GR1401	GR1401	-9	29	BICF2P1043574	BICF2P1395056	10806749	20338214	9531.47	802	9	1
S45	GR1408	GR1408	-9	29	BICF2P1300470	BICF2P1395056	9856932	20338214	10481.3	880	9	1
S45	GR1415	GR1415	-9	29	BICF2P1043574	BICF2P1234699	10806749	22762960	11956.2	1013	9	1
S45	GR1419	GR1419	-9	29	BICF2P1043574	BICF2P1234699	10806749	22762960	11956.2	1013	9	1
S45	GR1455	GR1455	-9	29	BICF2P1433782	BICF2G630627167	40009	26423266	26383.3	2204	9	1
S45	GR1456	GR1456	-9	29	BICF2P1043574	TIGRP2P365797_RS9143823	10806749	15136247	4329.5	381	9	1
S45	GR1457	GR1457	-9	29	BICF2P1043574	BICF2G630626299	10806749	25337497	14530.7	1234	9	1
S45	GR1392	GR1392	-9	29	BICF2G630622328	CHR29_21911591	11377824	21911591	10533.8	889	0	2*
S45	CON	11	00:11:00	29	BICF2P929153	TIGRP2P365797_RS9143823	14353277	15136247	782.971	56	NA	NA
S45	UNION	11	00:11:00	29	BICF2P1433782	BICF2G630627167	40009	26423266	26383.3	2204	NA	NA
S46	GR1374	GR1374	-9	2	BICF2P603445	BICF2P442286	66681189	69502211	2821.02	301	8	1*
S46	GR1379	GR1379	-9	2	BICF2P603445	BICF2S23338843	66681189	80871927	14190.7	1548	7	1
S46	GR1380	GR1380	-9	2	BICF2P650107	BICF2P800694	47379427	78379267	30999.8	2956	8	1
S46	GR1399	GR1399	-9	2	BICF2P839108	BICF2P557430	57154464	70128695	12974.2	1216	7	1
S46	GR1407	GR1407	-9	2	BICF2S23716831	BICF2P1207719	64529956	83317715	18787.8	2006	8	1
S46	GR1408	GR1408	-9	2	BICF2S23716831	BICF2P1207719	64529956	83317715	18787.8	2006	8	1
S46	GR1419	GR1419	-9	2	BICF2S2319812	BICF2P1237764	59141102	71043782	11902.7	1090	8	1
S46	GR1456	GR1456	-9	2	CHR2_43023782	BICF2P356419	43023782	79770230	36746.4	3476	8	1
S46	GR1457	GR1457	-9	2	BICF2P1258111	BICF2P356419	59036686	79770230	20733.5	2123	8	1
S46	GR1392	GR1392	-9	2	CHR2_5831064	BICF2G630464809	5831064	85416217	79585.2	7092	0	2*
S46	CON	10	00:10:00	2	BICF2P603445	BICF2P442286	66681189	69502211	2821.02	301	NA	NA
S46	UNION	10	00:10:00	2	CHR2_5831064	BICF2G630464809	5831064	85416217	79585.2	7092	NA	NA
S47	GR1374	GR1374	-9	2	BICF2P682605	BICF2S244855	70385564	76126931	5741.37	641	8	1*
S47	GR1379	GR1379	-9	2	BICF2P603445	BICF2S23338843	66681189	80871927	14190.7	1548	8	1
S47	GR1380	GR1380	-9	2	BICF2P650107	BICF2P800694	47379427	78379267	30999.8	2956	8	1
S47	GR1401	GR1401	-9	2	BICF2P682605	BICF2P1305894	70385564	71668040	1282.48	102	8	1
S47	GR1407	GR1407	-9	2	BICF2S23716831	BICF2P1207719	64529956	83317715	18787.8	2006	8	1
S47	GR1408	GR1408	-9	2	BICF2S23716831	BICF2P1207719	64529956	83317715	18787.8	2006	8	1
S47	GR1419	GR1419	-9	2	BICF2S2319812	BICF2P1237764	59141102	71043782	11902.7	1090	8	1
S47	GR1456	GR1456	-9	2	CHR2_43023782	BICF2P356419	43023782	79770230	36746.4	3476	8	1
S47	GR1457	GR1457	-9	2	BICF2P1258111	BICF2P356419	59036686	79770230	20733.5	2123	8	1
S47	GR1392	GR1392	-9	2	CHR2_5831064	BICF2G630464809	5831064	85416217	79585.2	7092	0	2*
S47	CON	10	00:10:00	2	BICF2P682605	BICF2P1237764	70385564	71043782	658.219	52	NA	NA
S47	UNION	10	00:10:00	2	CHR2_5831064	BICF2G630464809	5831064	85416217	79585.2	7092	NA	NA
S48	GR1379	GR1379	-9	3	BICF2S2355183	BICF2G630704534	25966887	27949564	1982.68	205	9	1*
S48	GR1380	GR1380	-9	3	BICF2S2355183	BICF2G630704534	25966887	27949564	1982.68	205	9	1
S48	GR1401	GR1401	-9	3	BICF2P1129447	BICF2P30088	24547896	55196351	30648.5	2633	8	1
S48	GR1407	GR1407	-9	3	BICF2P200069	BICF2P1109038	26090568	27404488	1313.92	132	9	1
S48	GR1408	GR1408	-9	3	BICF2P200069	BICF2P1109038	26090568	27404488	1313.92	132	9	1
S48	GR1415	GR1415	-9	3	BICF2P449184	BICF2P1176935	24924984	27731291	2806.31	269	9	1
S48	GR1419	GR1419	-9	3	BICF2S2355183	BICF2P1176935	25966887	27731291	1764.4	176	9	1
S48	GR1455	GR1455	-9	3	BICF2P446597	BICF2G630339843	249	40615618	40615.4	3247	8	1
S48	GR1456	GR1456	-9	3	BICF2P446597	CHR3_31217880	249	31217880	31217.6	2559	9	1
S48	GR1457	GR1457	-9	3	BICF2P449184	BICF2P1176935	24924984	27731291	2806.31	269	9	1
S48	CON	10	00:10:00	3	BICF2P200069	BICF2P1109038	26090568	27404488	1313.92	132	NA	NA
S48	UNION	10	00:10:00	3	BICF2P446597	BICF2P30088	249	55196351	55196.1	4555	NA	NA
S49	GR1392	GR1392	-9	3	TIGRP2P49316_RS8806912	TIGRP2P51430_RS8695788	62856437	71093732	8237.3	790	7	1
S49	GR1393	GR1393	-9	3	BICF2P778641	TIGRP2P50833_RS8932257	59546943	69153665	9606.72	953	9	1*
S49	GR1399	GR1399	-9	3	BICF2G630344508	TIGRP2P51430_RS8695788	60328338	71093732	10765.4	1039	7	1
S49	GR1407	GR1407	-9	3	BICF2P557472	TIGRP2P51122_RS8719003	69068007	70192377	1124.37	110	4	1
S49	GR1408	GR1408	-9	3	BICF2P557472	TIGRP2P51122_RS8719003	69068007	70192377	1124.37	110	4	1
S49	GR1415	GR1415	-9	3	CHR3_56443494	TIGRP2P50833_RS8932257	56443494	69153665	12710.2	1257	8	1
S49	GR1419	GR1419	-9	3	TIGRP2P48942_RS9214541	BICF2P1433760	61447336	71743767	10296.4	984	7	1
S49	GR1455	GR1455	-9	3	BICF2P864209	BICF2S23120139	40794417	74421218	33626.8	3161	5	1
S49	GR1456	GR1456	-9	3	BICF2P778641	BICF2P1347927	59546943	80368866	20821.9	1958	7	1
S49	GR1457	GR1457	-9	3	CHR3_56443494	TIGRP2P50833_RS8932257	56443494	69153665	12710.2	1257	8	1
S49	CON	10	00:10:00	3	BICF2P557472	TIGRP2P50833_RS8932257	69068007	69153665	85.659	13	NA	NA
S49	UNION	10	00:10:00	3	BICF2P864209	BICF2P1347927	40794417	80368866	39574.4	3669	NA	NA
S50	GR1392	GR1392	-9	6	BICF2P326907	BICF2P638218	22617648	25315244	2697.6	234	9	1*
S50	GR1393	GR1393	-9	6	BICF2P326907	BICF2P580104	22617648	28935367	6317.72	578	9	1
S50	GR1401	GR1401	-9	6	TIGRP2P80634_RS9086288	BICF2S23155698	22906932	32353221	9446.29	872	9	1
S50	GR1407	GR1407	-9	6	BICF2P982485	BICF2P367160	21605910	27239352	5633.44	526	8	1
S50	GR1408	GR1408	-9	6	BICF2P982485	BICF2P367160	21605910	27239352	5633.44	526	8	1
S50	GR1415	GR1415	-9	6	CHR6_17261184	BICF2G630580763	17261184	45914176	28653	2721	6	1
S50	GR1419	GR1419	-9	6	BICF2P326907	BICF2G630582370	22617648	44348230	21730.6	1980	9	1
S50	GR1455	GR1455	-9	6	BICF2G630726239	BICF2P638218	15607823	25315244	9707.42	1034	8	1
S50	GR1456	GR1456	-9	6	BICF2P326907	BICF2G630573971	22617648	53795364	31177.7	2785	9	1
S50	GR1457	GR1457	-9	6	BICF2P326907	BICF2S23155698	22617648	32353221	9735.57	902	9	1
S50	CON	10	00:10:00	6	TIGRP2P80634_RS9086288	BICF2P638218	22906932	25315244	2408.31	204	NA	NA
S50	UNION	10	00:10:00	6	BICF2G630726239	BICF2G630573971	15607823	53795364	38187.5	3585	NA	NA
S51	GR1393	GR1393	-9	10	BICF2S2374903	BICF2G630486537	33066308	37887102	4820.8	427	5	1*
S51	GR1399	GR1399	-9	10	BICF2P1163786	BICF2P1151282	31483574	35764660	4281.09	398	5	1
S51	GR1419	GR1419	-9	10	BICF2G630485706	BICF2P44428	33770299	37545616	3775.32	327	5	1
S51	GR1455	GR1455	-9	10	BICF2P159936	BICF2P384680	34558003	48706235	14148.2	1276	5	1
S51	GR1456	GR1456	-9	10	BICF2P159936	BICF2P384680	34558003	48706235	14148.2	1276	5	1
S51	GR1457	GR1457	-9	10	BICF2P159936	BICF2P384680	34558003	48706235	14148.2	1276	5	1
S51	GR1401	GR1401	-9	10	BICF2P664731	BICF2G630486386	28687945	37747674	9059.73	810	2	2*
S51	GR1407	GR1407	-9	10	CHR10_28523951	BICF2S23129695	28523951	52490068	23966.1	2160	2	2
S51	GR1408	GR1408	-9	10	CHR10_28523951	BICF2S22939962	28523951	59922960	31399	2766	2	2
S51	GR1415	GR1415	-9	10	BICF2G630477444	BICF2S22964147	18987707	51571510	32583.8	3094	0	3*
S51	CON	10	00:10:00	10	BICF2P159936	BICF2P1151282	34558003	35764660	1206.66	120	NA	NA
S51	UNION	10	00:10:00	10	BICF2G630477444	BICF2S22939962	18987707	59922960	40935.3	3765	NA	NA
S52	GR1379	GR1379	-9	11	BICF2P1349400	BICF2S23636714	17637729	45691793	28054.1	2281	7	1*
S52	GR1392	GR1392	-9	11	BICF2P324042	BICF2P453915	36534355	64293581	27759.2	2369	6	1
S52	GR1393	GR1393	-9	11	BICF2P324042	BICF2P1089090	36534355	74388336	37854	3388	6	1
S52	GR1399	GR1399	-9	11	BICF2P757119	CHR11_54588039	34291487	54588039	20296.6	1612	7	1
S52	GR1401	GR1401	-9	11	BICF2P1349400	BICF2S23253534	17637729	60689019	43051.3	3577	5	1
S52	GR1455	GR1455	-9	11	BICF2S23410102	BICF2S23332143	17900311	51717299	33817	2709	7	1
S52	GR1456	GR1456	-9	11	BICF2P808894	BICF2S23332143	34539357	51717299	17177.9	1344	7	1
S52	GR1457	GR1457	-9	11	CHRUN_JH373300_107533	BICF2P1011221	34058	45147673	45113.6	3477	7	1
S52	GR1374	GR1374	-9	11	BICF2S23035903	BICF2P1402499	42252576	46593035	4340.46	367	1	2*
S52	GR1415	GR1415	-9	11	BICF2P910477	BICF2S22960419	44019128	49393139	5374.01	418	1	2
S52	CON	10	00:10:00	11	BICF2P910477	BICF2P1011221	44019128	45147673	1128.55	88	NA	NA
S52	UNION	10	00:10:00	11	CHRUN_JH373300_107533	BICF2P1089090	34058	74388336	74354.3	6193	NA	NA
S53	GR1374	GR1374	-9	11	BICF2P962086	BICF2S24512143	51615450	53270575	1655.13	162	9	1*
S53	GR1392	GR1392	-9	11	BICF2P324042	BICF2P453915	36534355	64293581	27759.2	2369	8	1
S53	GR1393	GR1393	-9	11	BICF2P324042	BICF2P1089090	36534355	74388336	37854	3388	8	1
S53	GR1399	GR1399	-9	11	BICF2P757119	CHR11_54588039	34291487	54588039	20296.6	1612	9	1
S53	GR1401	GR1401	-9	11	BICF2P1349400	BICF2S23253534	17637729	60689019	43051.3	3577	7	1
S53	GR1408	GR1408	-9	11	BICF2P962086	CHR11_52619102	51615450	52619102	1003.65	112	9	1
S53	GR1415	GR1415	-9	11	BICF2P962086	BICF2S24512143	51615450	53270575	1655.13	162	9	1
S53	GR1455	GR1455	-9	11	BICF2S23410102	BICF2S23332143	17900311	51717299	33817	2709	9	1
S53	GR1456	GR1456	-9	11	BICF2P808894	BICF2S23332143	34539357	51717299	17177.9	1344	9	1
S53	GR1457	GR1457	-9	11	BICF2P962086	CHR11_54588039	51615450	54588039	2972.59	266	9	1
S53	CON	10	00:10:00	11	BICF2P962086	BICF2S23332143	51615450	51717299	101.85	17	NA	NA
S53	UNION	10	00:10:00	11	BICF2P1349400	BICF2P1089090	17637729	74388336	56750.6	4935	NA	NA
S54	GR1374	GR1374	-9	11	BICF2P962086	BICF2S24512143	51615450	53270575	1655.13	162	9	1*
S54	GR1392	GR1392	-9	11	BICF2P324042	BICF2P453915	36534355	64293581	27759.2	2369	8	1
S54	GR1393	GR1393	-9	11	BICF2P324042	BICF2P1089090	36534355	74388336	37854	3388	8	1
S54	GR1399	GR1399	-9	11	BICF2P757119	CHR11_54588039	34291487	54588039	20296.6	1612	9	1
S54	GR1401	GR1401	-9	11	BICF2P1349400	BICF2S23253534	17637729	60689019	43051.3	3577	6	1
S54	GR1415	GR1415	-9	11	BICF2P962086	BICF2S24512143	51615450	53270575	1655.13	162	9	1
S54	GR1419	GR1419	-9	11	BICF2P477633	CHR11_54588039	52690413	54588039	1897.63	147	9	1
S54	GR1455	GR1455	-9	11	BICF2P477633	BICF2P813350	52690413	64324174	11633.8	1087	8	1
S54	GR1456	GR1456	-9	11	BICF2P477633	CHR11_54588039	52690413	54588039	1897.63	147	9	1
S54	GR1457	GR1457	-9	11	BICF2P962086	CHR11_54588039	51615450	54588039	2972.59	266	9	1
S54	CON	10	00:10:00	11	BICF2P477633	BICF2S24512143	52690413	53270575	580.163	43	NA	NA
S54	UNION	10	00:10:00	11	BICF2P1349400	BICF2P1089090	17637729	74388336	56750.6	4935	NA	NA
S55	GR1374	GR1374	-9	12	BICF2P391911	BICF2P102295	3991	18541534	18537.5	2103	9	1*
S55	GR1379	GR1379	-9	12	TIGRP2P156790_RS9109561	BICF2P289842	9309219	43545803	34236.6	2928	9	1
S55	GR1380	GR1380	-9	12	TIGRP2P156790_RS9109561	BICF2P102295	9309219	18541534	9232.32	930	9	1
S55	GR1392	GR1392	-9	12	BICF2P391911	BICF2G630122507	3991	55267498	55263.5	5086	9	1
S55	GR1393	GR1393	-9	12	BICF2P1220177	CHR12_22403555	9175427	22403555	13228.1	1328	9	1
S55	GR1399	GR1399	-9	12	BICF2P391911	BICF2P102295	3991	18541534	18537.5	2103	9	1
S55	GR1401	GR1401	-9	12	BICF2P391911	CHR12_22403555	3991	22403555	22399.6	2488	9	1
S55	GR1415	GR1415	-9	12	TIGRP2P157688_RS8584645	BICF2S23057813	13012326	16252155	3239.83	325	9	1
S55	GR1419	GR1419	-9	12	TIGRP2P157688_RS8584645	BICF2S23057813	13012326	16252155	3239.83	325	9	1
S55	GR1457	GR1457	-9	12	TIGRP2P157688_RS8584645	BICF2S23057813	13012326	16252155	3239.83	325	9	1
S55	CON	10	00:10:00	12	TIGRP2P157688_RS8584645	BICF2S23057813	13012326	16252155	3239.83	325	NA	NA
S55	UNION	10	00:10:00	12	BICF2P391911	BICF2G630122507	3991	55267498	55263.5	5086	NA	NA
S56	GR1374	GR1374	-9	12	BICF2P788106	TIGRP2P167179_RS8765670	23046045	52023889	28977.8	2289	9	1*
S56	GR1379	GR1379	-9	12	TIGRP2P156790_RS9109561	BICF2P289842	9309219	43545803	34236.6	2928	9	1
S56	GR1380	GR1380	-9	12	BICF2P709689	BICF2P289842	22359427	43545803	21186.4	1618	9	1
S56	GR1392	GR1392	-9	12	BICF2P391911	BICF2G630122507	3991	55267498	55263.5	5086	9	1
S56	GR1393	GR1393	-9	12	BICF2P788106	TIGRP2P163269_RS8616619	23046045	33565605	10519.6	786	9	1
S56	GR1399	GR1399	-9	12	BICF2P788106	BICF2P289842	23046045	43545803	20499.8	1566	9	1
S56	GR1401	GR1401	-9	12	BICF2P788106	BICF2P558171	23046045	25510422	2464.38	199	9	1
S56	GR1415	GR1415	-9	12	BICF2P788106	TIGRP2P173433_RS9089198	23046045	71090086	48044	3941	9	1
S56	GR1419	GR1419	-9	12	BICF2P788106	TIGRP2P166475_RS8575143	23046045	50151064	27105	2144	9	1
S56	GR1456	GR1456	-9	12	BICF2P325251	TIGRP2P163269_RS8616619	22827096	33565605	10738.5	804	9	1
S56	CON	10	00:10:00	12	BICF2P788106	BICF2P558171	23046045	25510422	2464.38	199	NA	NA
S56	UNION	10	00:10:00	12	BICF2P391911	TIGRP2P173433_RS9089198	3991	71090086	71086.1	6476	NA	NA
S57	GR1374	GR1374	-9	12	BICF2P788106	TIGRP2P167179_RS8765670	23046045	52023889	28977.8	2289	9	1*
S57	GR1379	GR1379	-9	12	TIGRP2P156790_RS9109561	BICF2P289842	9309219	43545803	34236.6	2928	9	1
S57	GR1380	GR1380	-9	12	BICF2P709689	BICF2P289842	22359427	43545803	21186.4	1618	9	1
S57	GR1392	GR1392	-9	12	BICF2P391911	BICF2G630122507	3991	55267498	55263.5	5086	9	1
S57	GR1399	GR1399	-9	12	BICF2P788106	BICF2P289842	23046045	43545803	20499.8	1566	9	1
S57	GR1401	GR1401	-9	12	BICF2P297484	BICF2P1307463	39430647	42584044	3153.4	243	9	1
S57	GR1408	GR1408	-9	12	BICF2P1494351	BICF2P411652	36541328	39656063	3114.74	252	9	1
S57	GR1415	GR1415	-9	12	BICF2P788106	TIGRP2P173433_RS9089198	23046045	71090086	48044	3941	9	1
S57	GR1419	GR1419	-9	12	BICF2P788106	TIGRP2P166475_RS8575143	23046045	50151064	27105	2144	9	1
S57	GR1455	GR1455	-9	12	TIGRP2P164176_RS8515447	TIGRP2P166597_RS9077855	38709067	50737339	12028.3	1019	9	1
S57	CON	10	00:10:00	12	BICF2P297484	BICF2P411652	39430647	39656063	225.417	23	NA	NA
S57	UNION	10	00:10:00	12	BICF2P391911	TIGRP2P173433_RS9089198	3991	71090086	71086.1	6476	NA	NA
S58	GR1379	GR1379	-9	13	BICF2S23425546	TIGRP2P180350_RS9233369	43568577	50644450	7075.87	631	9	1*
S58	GR1392	GR1392	-9	13	BICF2P617754	TIGRP2P180350_RS9233369	44131759	50644450	6512.69	564	9	1
S58	GR1393	GR1393	-9	13	BICF2P617754	BICF2S23714387	44131759	58279128	14147.4	1134	9	1
S58	GR1399	GR1399	-9	13	BICF2G630618062	TIGRP2P180350_RS9233369	27212831	50644450	23431.6	2094	8	1
S58	GR1401	GR1401	-9	13	BICF2P171920	BICF2P1354247	45138821	54104678	8965.86	715	9	1
S58	GR1415	GR1415	-9	13	BICF2P1432069	BICF2P1337841	45432879	47466968	2034.09	186	9	1
S58	GR1419	GR1419	-9	13	BICF2P1432069	BICF2P1337841	45432879	47466968	2034.09	186	9	1
S58	GR1455	GR1455	-9	13	TIGRP2P178249_RS8803381	TIGRP2P180350_RS9233369	43013217	50644450	7631.23	687	9	1
S58	GR1456	GR1456	-9	13	BICF2G630662635	BICF2P309773	32212402	51507828	19295.4	1668	7	1
S58	GR1457	GR1457	-9	13	BICF2P565928	TIGRP2P180350_RS9233369	24402408	50644450	26242	2311	8	1
S58	CON	10	00:10:00	13	BICF2P1432069	BICF2P1337841	45432879	47466968	2034.09	186	NA	NA
S58	UNION	10	00:10:00	13	BICF2P565928	BICF2S23714387	24402408	58279128	33876.7	2881	NA	NA
S59	GR1374	GR1374	-9	14	CHR14_43195397	BICF2S23257155	43195397	45776594	2581.2	277	9	1*
S59	GR1379	GR1379	-9	14	CHR14_43195397	BICF2S23257155	43195397	45776594	2581.2	277	9	1
S59	GR1380	GR1380	-9	14	BICF2S2345879	BICF2S23257155	42528660	45776594	3247.93	336	9	1
S59	GR1392	GR1392	-9	14	CHR14_43195397	BICF2S23257155	43195397	45776594	2581.2	277	9	1
S59	GR1393	GR1393	-9	14	CHR14_43195397	BICF2S23257155	43195397	45776594	2581.2	277	9	1
S59	GR1399	GR1399	-9	14	BICF2P346885	BICF2P473866	40326037	47074710	6748.67	637	7	1
S59	GR1408	GR1408	-9	14	CHR14_43195397	BICF2S23257155	43195397	45776594	2581.2	277	9	1
S59	GR1415	GR1415	-9	14	BICF2G630528082	BICF2P473866	37617802	47074710	9456.91	883	7	1
S59	GR1455	GR1455	-9	14	CHR14_43195397	TIGRP2P194281_RS8809284	43195397	56810183	13614.8	1189	7	1
S59	GR1456	GR1456	-9	14	CHR14_43195397	BICF2P671592	43195397	52143908	8948.51	801	7	1
S59	CON	10	00:10:00	14	CHR14_43195397	BICF2S23257155	43195397	45776594	2581.2	277	NA	NA
S59	UNION	10	00:10:00	14	BICF2G630528082	TIGRP2P194281_RS8809284	37617802	56810183	19192.4	1678	NA	NA
S60	GR1374	GR1374	-9	18	CHR18_25862585	BICF2S23434382	25862585	27130700	1268.12	112	8	1*
S60	GR1379	GR1379	-9	18	CHR18_25862585	BICF2S23434382	25862585	27130700	1268.12	112	8	1
S60	GR1380	GR1380	-9	18	CHR18_25862585	BICF2S23434382	25862585	27130700	1268.12	112	8	1
S60	GR1392	GR1392	-9	18	CHR18_25862585	BICF2S23434382	25862585	27130700	1268.12	112	8	1
S60	GR1393	GR1393	-9	18	BICF2P111625	BICF2P538039	52029	55111713	55059.7	5307	6	1
S60	GR1399	GR1399	-9	18	BICF2P1210132	BICF2P871285	24081478	30865925	6784.45	584	8	1
S60	GR1415	GR1415	-9	18	BICF2P111625	BICF2G630700153	52029	33322138	33270.1	2766	7	1
S60	GR1419	GR1419	-9	18	BICF2P111625	BICF2G630700153	52029	33322138	33270.1	2766	7	1
S60	GR1457	GR1457	-9	18	CHR18_25861829	BICF2S23434382	25861829	27130700	1268.87	113	8	1
S60	GR1408	GR1408	-9	18	BICF2P523341	BICF2P634943	23402853	28975542	5572.69	482	0	2*
S60	CON	10	00:10:00	18	CHR18_25862585	BICF2S23434382	25862585	27130700	1268.12	112	NA	NA
S60	UNION	10	00:10:00	18	BICF2P111625	BICF2P538039	52029	55111713	55059.7	5307	NA	NA
S61	GR1374	GR1374	-9	20	BICF2P241618	CHR20_55179241	42783365	55179241	12395.9	1561	8	1
S61	GR1379	GR1379	-9	20	BICF2S23326149	CHR20_55179241	35627683	55179241	19551.6	2260	8	1
S61	GR1380	GR1380	-9	20	BICF2S23326149	CHR20_55179241	35627683	55179241	19551.6	2260	8	1
S61	GR1392	GR1392	-9	20	BICF2P716231	BICF2G630444785	43238183	58114749	14876.6	1887	9	1*
S61	GR1393	GR1393	-9	20	BICF2P1079412	BICF2S23661614	26331806	43290434	16958.6	1562	2	1
S61	GR1399	GR1399	-9	20	BICF2P1256101	BICF2P613282	36652455	55552543	18900.1	2240	8	1
S61	GR1407	GR1407	-9	20	BICF2P241618	BICF2G630445858	42783365	54938663	12155.3	1533	8	1
S61	GR1408	GR1408	-9	20	BICF2P241618	BICF2G630446401	42783365	54056122	11272.8	1438	8	1
S61	GR1419	GR1419	-9	20	BICF2P716231	BICF2S22950402	43238183	51053400	7815.22	998	9	1
S61	GR1457	GR1457	-9	20	BICF2P1256101	BICF2S22950402	36652455	51053400	14400.9	1657	8	1
S61	CON	10	00:10:00	20	BICF2P716231	BICF2S23661614	43238183	43290434	52.252	8	NA	NA
S61	UNION	10	00:10:00	20	BICF2P1079412	BICF2G630444785	26331806	58114749	31782.9	3441	NA	NA
S62	GR1379	GR1379	-9	21	BICF2P682779	BICF2S2448796	1470027	3251533	1781.51	105	9	1*
S62	GR1380	GR1380	-9	21	TIGRP2P279013_RS8633198	BICF2P769115	1915817	3987539	2071.72	130	5	1
S62	GR1392	GR1392	-9	21	BICF2P1031144	BICF2S23715484	31624	46087803	46056.2	4170	5	1
S62	GR1393	GR1393	-9	21	BICF2P1031144	BICF2G630637779	31624	50855586	50824	4661	5	1
S62	GR1399	GR1399	-9	21	BICF2P1031144	BICF2S23543569	31624	42063293	42031.7	3821	5	1
S62	GR1407	GR1407	-9	21	BICF2P1031144	BICF2S231755	31624	8442847	8411.22	649	5	1
S62	GR1415	GR1415	-9	21	BICF2P1031144	CHR21_30693217	31624	30693217	30661.6	2733	5	1
S62	GR1419	GR1419	-9	21	BICF2P1068814	BICF2S2448796	1511403	3251533	1740.13	104	9	1
S62	GR1455	GR1455	-9	21	BICF2P1031144	BICF2P123058	31624	16602431	16570.8	1356	5	1
S62	GR1456	GR1456	-9	21	BICF2P1031144	BICF2P1341531	31624	13792563	13760.9	1118	5	1
S62	CON	10	00:10:00	21	TIGRP2P279013_RS8633198	BICF2S2448796	1915817	3251533	1335.72	80	NA	NA
S62	UNION	10	00:10:00	21	BICF2P1031144	BICF2G630637779	31624	50855586	50824	4661	NA	NA
S63	GR1374	GR1374	-9	24	BICF2P325475	BICF2P210922	35094176	37016864	1922.69	200	8	1*
S63	GR1379	GR1379	-9	24	BICF2P317678	BICF2S23621851	34379005	40636211	6257.21	606	8	1
S63	GR1380	GR1380	-9	24	TIGRP2P316990_RS8634276	BICF2S23621851	32168230	40636211	8467.98	851	8	1
S63	GR1399	GR1399	-9	24	BICF2P325475	BICF2P210922	35094176	37016864	1922.69	200	8	1
S63	GR1401	GR1401	-9	24	BICF2P325475	BICF2P65199	35094176	37176310	2082.14	214	8	1
S63	GR1408	GR1408	-9	24	BICF2P599956	BICF2S23354313	34193815	39083904	4890.09	473	8	1
S63	GR1455	GR1455	-9	24	BICF2P998982	BICF2P210922	35162068	37016864	1854.8	194	8	1
S63	GR1456	GR1456	-9	24	BICF2P998982	BICF2P210922	35162068	37016864	1854.8	194	8	1
S63	GR1457	GR1457	-9	24	BICF2P998982	BICF2P210922	35162068	37016864	1854.8	194	8	1
S63	GR1393	GR1393	-9	24	BICF2G630506466	BICF2P894003	15482588	47651928	32169.3	3329	0	2*
S63	CON	10	00:10:00	24	BICF2P998982	BICF2P210922	35162068	37016864	1854.8	194	NA	NA
S63	UNION	10	00:10:00	24	BICF2G630506466	BICF2P894003	15482588	47651928	32169.3	3329	NA	NA
S64	GR1374	GR1374	-9	27	TIGRP2P347125_RS9068756	BICF2P510791	18167	7025119	7006.95	820	7	1
S64	GR1379	GR1379	-9	27	BICF2G630137485	BICF2S23611359	1206247	2641568	1435.32	201	7	1
S64	GR1380	GR1380	-9	27	TIGRP2P347125_RS9068756	BICF2G630139570	18167	4184021	4165.85	506	7	1
S64	GR1407	GR1407	-9	27	TIGRP2P347125_RS9068756	BICF2S23611359	18167	2641568	2623.4	325	1	1
S64	GR1408	GR1408	-9	27	CHR27_1906272	BICF2G630139570	1906272	4184021	2277.75	295	8	1*
S64	GR1419	GR1419	-9	27	TIGRP2P347125_RS9068756	CHR27_5314786	18167	5314786	5296.62	641	7	1
S64	GR1455	GR1455	-9	27	BICF2S23611732	TIGRP2P357724_RS8555212	854953	3054141	2199.19	302	7	1
S64	GR1456	GR1456	-9	27	BICF2S22953172	CHR27_5314786	1221539	5314786	4093.25	514	7	1
S64	GR1457	GR1457	-9	27	TIGRP2P347125_RS9068756	CHR27_5314786	18167	5314786	5296.62	641	7	1
S64	GR1393	GR1393	-9	27	TIGRP2P347125_RS9068756	BICF2P775045	18167	13594100	13575.9	1421	0	2*
S64	CON	10	00:10:00	27	CHR27_1906272	BICF2S23611359	1906272	2641568	735.297	114	NA	NA
S64	UNION	10	00:10:00	27	TIGRP2P347125_RS9068756	BICF2P775045	18167	13594100	13575.9	1421	NA	NA
S65	GR1374	GR1374	-9	30	BICF2P156764	CHR30_11742548	3122980	11742548	8619.57	849	3	1
S65	GR1379	GR1379	-9	30	BICF2P495090	BICF2S23252081	5015746	11315883	6300.14	638	9	1*
S65	GR1380	GR1380	-9	30	BICF2P495090	BICF2S23252081	5015746	11315883	6300.14	638	9	1
S65	GR1401	GR1401	-9	30	BICF2P872367	CHR30_5911616	1366	5911616	5910.25	501	8	1
S65	GR1408	GR1408	-9	30	CHR30_5707039	BICF2P401166	5707039	13665138	7958.1	788	8	1
S65	GR1415	GR1415	-9	30	BICF2P495090	BICF2P1123967	5015746	10108806	5093.06	518	9	1
S65	GR1419	GR1419	-9	30	BICF2P872367	BICF2P1174173	1366	13577135	13575.8	1259	8	1
S65	GR1455	GR1455	-9	30	BICF2G630411537	BICF2S22912452	4212076	15250688	11038.6	1047	8	1
S65	GR1456	GR1456	-9	30	BICF2P872367	CHR30_17132236	1366	17132236	17130.9	1595	8	1
S65	GR1457	GR1457	-9	30	BICF2P872367	CHR30_16593991	1366	16593991	16592.6	1540	8	1
S65	CON	10	00:10:00	30	CHR30_5707039	CHR30_5911616	5707039	5911616	204.578	22	NA	NA
S65	UNION	10	00:10:00	30	BICF2P872367	CHR30_17132236	1366	17132236	17130.9	1595	NA	NA
S66	GR1392	GR1392	-9	30	BICF2S22951795	BICF2P348680	7488882	13904670	6415.79	680	8	1
S66	GR1393	GR1393	-9	30	BICF2S22951795	BICF2P348680	7488882	13904670	6415.79	680	8	1
S66	GR1401	GR1401	-9	30	BICF2S22951795	BICF2P401166	7488882	13665138	6176.26	657	8	1
S66	GR1407	GR1407	-9	30	BICF2S22951795	BICF2P348680	7488882	13904670	6415.79	680	8	1
S66	GR1408	GR1408	-9	30	CHR30_5707039	BICF2P401166	5707039	13665138	7958.1	788	8	1
S66	GR1415	GR1415	-9	30	BICF2P1005436	BICF2S22912452	13535616	15250688	1715.07	155	1	1
S66	GR1419	GR1419	-9	30	BICF2P872367	BICF2P1174173	1366	13577135	13575.8	1259	9	1*
S66	GR1455	GR1455	-9	30	BICF2G630411537	BICF2S22912452	4212076	15250688	11038.6	1047	8	1
S66	GR1456	GR1456	-9	30	BICF2P872367	CHR30_17132236	1366	17132236	17130.9	1595	8	1
S66	GR1457	GR1457	-9	30	BICF2P872367	CHR30_16593991	1366	16593991	16592.6	1540	8	1
S66	CON	10	00:10:00	30	BICF2P1005436	BICF2P1174173	13535616	13577135	41.52	3	NA	NA
S66	UNION	10	00:10:00	30	BICF2P872367	CHR30_17132236	1366	17132236	17130.9	1595	NA	NA
S67	GR1374	GR1374	-9	35	BICF2G630770657	TIGRP2P405822_RS8805762	6342532	10233791	3891.26	375	7	1
S67	GR1379	GR1379	-9	35	BICF2S23058361	BICF2G630772887	5173655	9115538	3941.88	393	9	1*
S67	GR1380	GR1380	-9	35	BICF2S23058361	BICF2G630772887	5173655	9115538	3941.88	393	9	1
S67	GR1399	GR1399	-9	35	BICF2G630770657	BICF2P1366935	6342532	12482143	6139.61	604	7	1
S67	GR1408	GR1408	-9	35	BICF2S23548141	BICF2G630772887	3011579	9115538	6103.96	587	7	1
S67	GR1415	GR1415	-9	35	BICF2G630768948	BICF2G630772262	4458359	8011110	3552.75	354	9	1
S67	GR1419	GR1419	-9	35	CHRUN_JH373233_2277723	BICF2P1275298	7160	11343250	11336.1	1046	6	1
S67	GR1455	GR1455	-9	35	BICF2G630772113	BICF2G630772887	7783180	9115538	1332.36	126	9	1
S67	GR1456	GR1456	-9	35	BICF2G630772113	BICF2G630772887	7783180	9115538	1332.36	126	9	1
S67	GR1457	GR1457	-9	35	CHRUN_JH373233_2277723	BICF2P298349	7160	11115579	11108.4	1028	6	1
S67	CON	10	00:10:00	35	BICF2G630772113	BICF2G630772262	7783180	8011110	227.931	28	NA	NA
S67	UNION	10	00:10:00	35	CHRUN_JH373233_2277723	BICF2P1366935	7160	12482143	12475	1157	NA	NA
S68	GR1392	GR1392	-9	36	BICF2P780568	BICF2S23454628	12912537	18468713	5556.18	427	5	1
S68	GR1393	GR1393	-9	36	BICF2P780568	BICF2S23454628	12912537	18468713	5556.18	427	5	1
S68	GR1399	GR1399	-9	36	TIGRP2P412861_RS8792613	TIGRP2P414093_RS9041986	17795948	24139834	6343.89	636	9	1*
S68	GR1401	GR1401	-9	36	TIGRP2P412861_RS8792613	BICF2P1318325	17795948	21969611	4173.66	390	9	1
S68	GR1407	GR1407	-9	36	TIGRP2P412861_RS8792613	BICF2G630758305	17795948	26184545	8388.6	845	9	1
S68	GR1408	GR1408	-9	36	TIGRP2P412861_RS8792613	TIGRP2P414093_RS9041986	17795948	24139834	6343.89	636	9	1
S68	GR1415	GR1415	-9	36	BICF2G630761819	BICF2P1318325	17192350	21969611	4777.26	450	7	1
S68	GR1455	GR1455	-9	36	CHR36_15259628	BICF2S2417418	15259628	22047481	6787.85	605	7	1
S68	GR1456	GR1456	-9	36	BICF2P1346456	BICF2G630759850	17169312	19785627	2616.32	245	7	1
S68	GR1457	GR1457	-9	36	CHR36_15259628	BICF2P1318325	15259628	21969611	6709.98	599	7	1
S68	CON	10	00:10:00	36	TIGRP2P412861_RS8792613	BICF2S23454628	17795948	18468713	672.766	62	NA	NA
S68	UNION	10	00:10:00	36	BICF2P780568	BICF2G630758305	12912537	26184545	13272	1210	NA	NA
S69	GR1379	GR1379	-9	38	BICF2S2447359	BICF2G63065639	22018909	23893119	1874.21	295	5	1
S69	GR1380	GR1380	-9	38	BICF2S2447359	CHR38_23703629	22018909	23703629	1684.72	270	5	1
S69	GR1399	GR1399	-9	38	BICF2S2447359	CHR38_23494423	22018909	23494423	1475.52	249	5	1
S69	GR1401	GR1401	-9	38	BICF2S2447359	BICF2G63065639	22018909	23893119	1874.21	295	5	1
S69	GR1455	GR1455	-9	38	BICF2G63068996	BICF2P1458822	18843268	22046296	3203.03	367	6	1*
S69	GR1456	GR1456	-9	38	BICF2S22941453	TIGRP2P425207_RS8728709	21131748	22326523	1194.78	174	2	1
S69	GR1457	GR1457	-9	38	BICF2G63068996	BICF2P1458822	18843268	22046296	3203.03	367	6	1
S69	GR1408	GR1408	-9	38	BICF2G63069356	BICF2G63067124	18488561	22552737	4064.18	471	2	2*
S69	GR1415	GR1415	-9	38	BICF2S23638349	BICF2G63067620	20609434	22109603	1500.17	198	2	2
S69	GR1419	GR1419	-9	38	BICF2P415833	BICF2G63067620	3925596	22109603	18184	1705	2	2
S69	CON	10	00:10:00	38	BICF2S2447359	BICF2P1458822	22018909	22046296	27.388	4	NA	NA
S69	UNION	10	00:10:00	38	BICF2P415833	BICF2G63065639	3925596	23893119	19967.5	1989	NA	NA
S70	GR1374	GR1374	-9	1	BICF2P878157	BICF2G630713389	10508512	16777318	6268.81	478	6	1*
S70	GR1392	GR1392	-9	1	BICF2P231214	BICF2G630713389	9690287	16777318	7087.03	526	6	1
S70	GR1393	GR1393	-9	1	CHRUN_AAEX03019240_128183	BICF2G630717784	23974	31867335	31843.4	2677	3	1
S70	GR1415	GR1415	-9	1	BICF2P878157	BICF2S23642345	10508512	23123610	12615.1	1060	4	1
S70	GR1419	GR1419	-9	1	BICF2G630711464	BICF2G630714678	10027540	18408043	8380.5	701	5	1
S70	GR1455	GR1455	-9	1	BICF2P878157	BICF2S23642345	10508512	23123610	12615.1	1060	4	1
S70	GR1379	GR1379	-9	1	BICF2S23532118	BICF2S2398127	16591910	22509745	5917.84	547	4	2
S70	GR1399	GR1399	-9	1	BICF2P878157	BICF2P802180	10508512	18164999	7656.49	651	2	2*
S70	GR1401	GR1401	-9	1	BICF2P587540	BICF2S23256308	12502470	18453404	5950.94	592	2	2
S70	CON	9	00:09:00	1	BICF2S23532118	BICF2G630713389	16591910	16777318	185.409	14	NA	NA
S70	UNION	9	00:09:00	1	CHRUN_AAEX03019240_128183	BICF2G630717784	23974	31867335	31843.4	2677	NA	NA
S71	GR1393	GR1393	-9	1	CHRUN_AAEX03019240_128183	BICF2G630717784	23974	31867335	31843.4	2677	1	1
S71	GR1415	GR1415	-9	1	BICF2P878157	BICF2S23642345	10508512	23123610	12615.1	1060	4	1
S71	GR1419	GR1419	-9	1	BICF2G630711464	BICF2G630714678	10027540	18408043	8380.5	701	5	1*
S71	GR1455	GR1455	-9	1	BICF2P878157	BICF2S23642345	10508512	23123610	12615.1	1060	4	1
S71	GR1456	GR1456	-9	1	BICF2S2333765	BICF2S23642345	18131176	23123610	4992.44	413	4	1
S71	GR1457	GR1457	-9	1	BICF2S2333765	BICF2S23642345	18131176	23123610	4992.44	413	4	1
S71	GR1379	GR1379	-9	1	BICF2S23532118	BICF2S2398127	16591910	22509745	5917.84	547	2	2*
S71	GR1399	GR1399	-9	1	BICF2P878157	BICF2P802180	10508512	18164999	7656.49	651	2	2
S71	GR1401	GR1401	-9	1	BICF2P587540	BICF2S23256308	12502470	18453404	5950.94	592	2	2
S71	CON	9	00:09:00	1	BICF2S2333765	BICF2P802180	18131176	18164999	33.824	4	NA	NA
S71	UNION	9	00:09:00	1	CHRUN_AAEX03019240_128183	BICF2G630717784	23974	31867335	31843.4	2677	NA	NA
S72	GR1374	GR1374	-9	1	BICF2P1011763	BICF2S2343850	24671994	26630051	1958.06	169	8	1*
S72	GR1379	GR1379	-9	1	BICF2P543716	BICF2P1196969	23223054	26055085	2832.03	255	7	1
S72	GR1380	GR1380	-9	1	BICF2P871082	BICF2S2343850	24785843	26630051	1844.21	159	8	1
S72	GR1392	GR1392	-9	1	BICF2P1011763	BICF2G630715515	24671994	27937811	3265.82	292	8	1
S72	GR1393	GR1393	-9	1	CHRUN_AAEX03019240_128183	BICF2G630717784	23974	31867335	31843.4	2677	6	1
S72	GR1399	GR1399	-9	1	BICF2P871082	BICF2S2343850	24785843	26630051	1844.21	159	8	1
S72	GR1401	GR1401	-9	1	BICF2P613102	BICF2P1281735	22959909	26250939	3291.03	292	7	1
S72	GR1407	GR1407	-9	1	BICF2P871082	BICF2S2343850	24785843	26630051	1844.21	159	8	1
S72	GR1419	GR1419	-9	1	BICF2P871082	BICF2S23617497	24785843	28233414	3447.57	306	8	1
S72	CON	9	00:09:00	1	BICF2P871082	BICF2P1196969	24785843	26055085	1269.24	110	NA	NA
S72	UNION	9	00:09:00	1	CHRUN_AAEX03019240_128183	BICF2G630717784	23974	31867335	31843.4	2677	NA	NA
S73	GR1374	GR1374	-9	1	BICF2P1011763	BICF2S2343850	24671994	26630051	1958.06	169	8	1*
S73	GR1379	GR1379	-9	1	BICF2P194937	BICF2G630717754	26346238	31761332	5415.1	502	7	1
S73	GR1380	GR1380	-9	1	BICF2P871082	BICF2S2343850	24785843	26630051	1844.21	159	8	1
S73	GR1392	GR1392	-9	1	BICF2P1011763	BICF2G630715515	24671994	27937811	3265.82	292	8	1
S73	GR1393	GR1393	-9	1	CHRUN_AAEX03019240_128183	BICF2G630717784	23974	31867335	31843.4	2677	6	1
S73	GR1399	GR1399	-9	1	BICF2P871082	BICF2S2343850	24785843	26630051	1844.21	159	8	1
S73	GR1401	GR1401	-9	1	BICF2P194937	BICF2S23346012	26346238	32596689	6250.45	567	7	1
S73	GR1407	GR1407	-9	1	BICF2P871082	BICF2S2343850	24785843	26630051	1844.21	159	8	1
S73	GR1419	GR1419	-9	1	BICF2P871082	BICF2S23617497	24785843	28233414	3447.57	306	8	1
S73	CON	9	00:09:00	1	BICF2P194937	BICF2S2343850	26346238	26630051	283.814	26	NA	NA
S73	UNION	9	00:09:00	1	CHRUN_AAEX03019240_128183	BICF2S23346012	23974	32596689	32572.7	2735	NA	NA
S74	GR1401	GR1401	-9	1	BICF2P194937	BICF2S23346012	26346238	32596689	6250.45	567	3	1
S74	GR1415	GR1415	-9	1	BICF2G630716258	BICF2P4444	29711070	49497099	19786	1813	4	1
S74	GR1419	GR1419	-9	1	BICF2G630717248	BICF2P611317	31124474	122670980	91546.5	8446	4	1
S74	GR1455	GR1455	-9	1	BICF2G630717973	BICF2P1463258	32378004	34274012	1896.01	158	5	1*
S74	GR1456	GR1456	-9	1	BICF2G630717973	BICF2P1463258	32378004	34274012	1896.01	158	5	1
S74	GR1457	GR1457	-9	1	BICF2G630717973	BICF2P1463258	32378004	34274012	1896.01	158	5	1
S74	GR1374	GR1374	-9	1	BICF2G630717784	BICF2G630719701	31867335	34726842	2859.51	242	2	2*
S74	GR1380	GR1380	-9	1	BICF2G630717784	BICF2G630719701	31867335	34726842	2859.51	242	2	2
S74	GR1399	GR1399	-9	1	BICF2G630717784	BICF2G630719701	31867335	34726842	2859.51	242	2	2
S74	CON	9	00:09:00	1	BICF2G630717973	BICF2S23346012	32378004	32596689	218.686	19	NA	NA
S74	UNION	9	00:09:00	1	BICF2P194937	BICF2P611317	26346238	122670980	96324.7	8896	NA	NA
S75	GR1415	GR1415	-9	1	BICF2S2443186	CHR1_107075390	97070403	107075390	10005	924	4	1*
S75	GR1419	GR1419	-9	1	BICF2G630717248	BICF2P611317	31124474	122670980	91546.5	8446	1	1
S75	GR1455	GR1455	-9	1	BICF2S2443186	CHR1_112125031	97070403	112125031	15054.6	1508	3	1
S75	GR1456	GR1456	-9	1	BICF2S2443186	CHR1_112125031	97070403	112125031	15054.6	1508	3	1
S75	GR1457	GR1457	-9	1	BICF2S2443186	CHR1_112125031	97070403	112125031	15054.6	1508	3	1
S75	GR1392	GR1392	-9	1	BICF2P773003	BICF2S23135055	91690790	105990982	14300.2	1274	3	2*
S75	GR1401	GR1401	-9	1	BICF2P896769	BICF2S2327684	105830770	108298967	2468.2	304	3	2
S75	GR1407	GR1407	-9	1	BICF2G630790497	CHR1_119107664	92873682	119107664	26234	2654	3	2
S75	GR1408	GR1408	-9	1	CHR1_104913914	BICF2S23156285	104913914	118876992	13963.1	1587	3	2
S75	CON	9	00:09:00	1	BICF2P896769	BICF2S23135055	105830770	105990982	160.213	25	NA	NA
S75	UNION	9	00:09:00	1	BICF2G630717248	BICF2P611317	31124474	122670980	91546.5	8446	NA	NA
S76	GR1374	GR1374	-9	2	BICF2P682605	BICF2S244855	70385564	76126931	5741.37	641	7	1
S76	GR1379	GR1379	-9	2	BICF2P603445	BICF2S23338843	66681189	80871927	14190.7	1548	7	1
S76	GR1380	GR1380	-9	2	BICF2P650107	BICF2P800694	47379427	78379267	30999.8	2956	7	1
S76	GR1392	GR1392	-9	2	CHR2_5831064	BICF2G630464809	5831064	85416217	79585.2	7092	1	1
S76	GR1399	GR1399	-9	2	CHR2_76056162	BICF2S22928772	76056162	80807450	4751.29	535	8	1*
S76	GR1407	GR1407	-9	2	BICF2S23716831	BICF2P1207719	64529956	83317715	18787.8	2006	7	1
S76	GR1408	GR1408	-9	2	BICF2S23716831	BICF2P1207719	64529956	83317715	18787.8	2006	7	1
S76	GR1456	GR1456	-9	2	CHR2_43023782	BICF2P356419	43023782	79770230	36746.4	3476	7	1
S76	GR1457	GR1457	-9	2	BICF2P1258111	BICF2P356419	59036686	79770230	20733.5	2123	7	1
S76	CON	9	00:09:00	2	CHR2_76056162	BICF2S244855	76056162	76126931	70.77	11	NA	NA
S76	UNION	9	00:09:00	2	CHR2_5831064	BICF2G630464809	5831064	85416217	79585.2	7092	NA	NA
S77	GR1374	GR1374	-9	3	BICF2S2415484	BICF2G630361358	85581994	90885977	5303.98	508	7	1*
S77	GR1379	GR1379	-9	3	TIGRP2P55255_RS8563210	BICF2S22917226	85280375	91858198	6577.82	633	7	1
S77	GR1380	GR1380	-9	3	TIGRP2P55255_RS8563210	BICF2G630361358	85280375	90885977	5605.6	543	7	1
S77	GR1408	GR1408	-9	3	BICF2P527426	BICF2S22917226	85666622	91858198	6191.58	593	4	1
S77	GR1415	GR1415	-9	3	BICF2P527426	BICF2S22917226	85666622	91858198	6191.58	593	7	1
S77	GR1419	GR1419	-9	3	BICF2G630359661	BICF2G630362047	89188527	91761685	2573.16	238	6	1
S77	GR1456	GR1456	-9	3	BICF2G630359661	BICF2S22917226	89188527	91858198	2669.67	247	6	1
S77	GR1457	GR1457	-9	3	BICF2G630359661	BICF2S22917226	89188527	91858198	2669.67	247	6	1
S77	GR1393	GR1393	-9	3	BICF2P315087	BICF2S22917226	79369304	91858198	12488.9	1139	0	2*
S77	CON	9	00:09:00	3	BICF2G630359661	BICF2G630361358	89188527	90885977	1697.45	157	NA	NA
S77	UNION	9	00:09:00	3	BICF2P315087	BICF2S22917226	79369304	91858198	12488.9	1139	NA	NA
S78	GR1379	GR1379	-9	5	BICF2P420675	BICF2S23113315	7623198	17906228	10283	1100	6	1
S78	GR1392	GR1392	-9	5	BICF2P710978	BICF2S23543795	8489727	10022182	1532.46	178	7	1*
S78	GR1399	GR1399	-9	5	BICF2P897594	CHR5_15807115	6453151	15807115	9353.97	990	7	1
S78	GR1415	GR1415	-9	5	CHR5_9667410	BICF2S23610734	9667411	18335491	8668.08	909	6	1
S78	GR1419	GR1419	-9	5	CHR5_9667410	CHR5_15807115	9667411	15807115	6139.7	669	7	1
S78	GR1455	GR1455	-9	5	CHR5_18224	BICF2P714824	18224	12901700	12883.5	1192	7	1
S78	GR1456	GR1456	-9	5	CHR5_18224	BICF2P714824	18224	12901700	12883.5	1192	7	1
S78	GR1457	GR1457	-9	5	CHR5_9667410	BICF2P619703	9667411	10994119	1326.71	159	7	1
S78	GR1407	GR1407	-9	5	BICF2P524908	CHR5_19960636	1222270	19960636	18738.4	1835	0	2*
S78	CON	9	00:09:00	5	CHR5_9667410	BICF2S23543795	9667411	10022182	354.772	42	NA	NA
S78	UNION	9	00:09:00	5	CHR5_18224	CHR5_19960636	18224	19960636	19942.4	1935	NA	NA
S79	GR1374	GR1374	-9	5	BICF2P687902	BICF2P433434	66290790	73419487	7128.7	731	7	1*
S79	GR1379	GR1379	-9	5	BICF2P687902	BICF2P433434	66290790	73419487	7128.7	731	7	1
S79	GR1392	GR1392	-9	5	CHR5_63785206	BICF2S23351810	63785206	72900607	9115.4	944	6	1
S79	GR1393	GR1393	-9	5	BICF2P1082888	BICF2S23351810	66940876	72900607	5959.73	619	7	1
S79	GR1407	GR1407	-9	5	BICF2P788523	BICF2P433434	66806115	73419487	6613.37	676	7	1
S79	GR1408	GR1408	-9	5	TIGRP2P73928_RS8675763	BICF2P433434	60297901	73419487	13121.6	1309	6	1
S79	GR1415	GR1415	-9	5	BICF2P1082888	BICF2G630240718	66940876	68729623	1788.75	219	7	1
S79	GR1419	GR1419	-9	5	BICF2P1082888	BICF2G630240718	66940876	68729623	1788.75	219	7	1
S79	GR1455	GR1455	-9	5	BICF2P269901	BICF2P1086234	65849437	67018474	1169.04	108	0	2*
S79	CON	9	00:09:00	5	BICF2P1082888	BICF2P1086234	66940876	67018474	77.599	9	NA	NA
S79	UNION	9	00:09:00	5	TIGRP2P73928_RS8675763	BICF2P433434	60297901	73419487	13121.6	1309	NA	NA
S80	GR1379	GR1379	-9	6	BICF2P1045010	CHR6_42376589	41320382	42376589	1056.21	108	8	1*
S80	GR1392	GR1392	-9	6	BICF2P1045010	TIGRP2P83404_RS9037460	41320382	42383167	1062.79	109	8	1
S80	GR1393	GR1393	-9	6	BICF2P1045010	BICF2S2358335	41320382	42392702	1072.32	110	8	1
S80	GR1399	GR1399	-9	6	BICF2P734463	BICF2G630573969	39701191	53797668	14096.5	1222	7	1
S80	GR1415	GR1415	-9	6	CHR6_17261184	BICF2G630580763	17261184	45914176	28653	2721	7	1
S80	GR1419	GR1419	-9	6	BICF2P326907	BICF2G630582370	22617648	44348230	21730.6	1980	7	1
S80	GR1455	GR1455	-9	6	CHR6_40434846	BICF2P1208338	40434846	43515637	3080.79	278	4	1
S80	GR1456	GR1456	-9	6	BICF2P326907	BICF2G630573971	22617648	53795364	31177.7	2785	7	1
S80	GR1457	GR1457	-9	6	BICF2P1045010	TIGRP2P83404_RS9037460	41320382	42383167	1062.79	109	8	1
S80	CON	9	00:09:00	6	BICF2P1045010	CHR6_42376589	41320382	42376589	1056.21	108	NA	NA
S80	UNION	9	00:09:00	6	CHR6_17261184	BICF2G630573969	17261184	53797668	36536.5	3405	NA	NA
S81	GR1374	GR1374	-9	7	BICF2P195612	BICF2P752104	42556532	66383977	23827.4	2114	4	1
S81	GR1379	GR1379	-9	7	BICF2P195612	BICF2P752104	42556532	66383977	23827.4	2114	4	1
S81	GR1380	GR1380	-9	7	BICF2P1382436	BICF2G630559834	43638552	55393566	11755	990	5	1
S81	GR1392	GR1392	-9	7	CHR7_44992822	BICF2P466540	44992822	80858461	35865.6	3210	4	1
S81	GR1393	GR1393	-9	7	TIGRP2P98670_RS9244588	BICF2S22961350	50490987	52916926	2425.94	199	8	1*
S81	GR1415	GR1415	-9	7	BICF2P809818	BICF2G630560468	46147078	56776566	10629.5	872	5	1
S81	GR1419	GR1419	-9	7	BICF2P809818	BICF2G630560468	46147078	56776566	10629.5	872	5	1
S81	GR1455	GR1455	-9	7	BICF2P1108473	TIGRP2P99988_RS9028349	51059811	52831203	1771.39	142	8	1
S81	GR1457	GR1457	-9	7	BICF2P1108473	BICF2G630560468	51059811	56776566	5716.76	482	5	1
S81	CON	9	00:09:00	7	BICF2P1108473	TIGRP2P99988_RS9028349	51059811	52831203	1771.39	142	NA	NA
S81	UNION	9	00:09:00	7	BICF2P195612	BICF2P466540	42556532	80858461	38301.9	3451	NA	NA
S82	GR1380	GR1380	-9	7	BICF2G630562349	BICF2G630563256	59434769	60932584	1497.82	118	4	1*
S82	GR1399	GR1399	-9	7	BICF2G630562729	BICF2G630565010	60235094	62647106	2412.01	208	2	1
S82	GR1408	GR1408	-9	7	BICF2S22944426	BICF2P1402817	55245494	64078412	8832.92	781	2	1
S82	GR1374	GR1374	-9	7	BICF2P195612	BICF2P752104	42556532	66383977	23827.4	2114	2	2*
S82	GR1379	GR1379	-9	7	BICF2P195612	BICF2P752104	42556532	66383977	23827.4	2114	2	2
S82	GR1392	GR1392	-9	7	CHR7_44992822	BICF2P466540	44992822	80858461	35865.6	3210	2	2
S82	GR1415	GR1415	-9	7	BICF2S2303498	BICF2P475796	60807125	64467714	3660.59	327	3	3
S82	GR1419	GR1419	-9	7	BICF2S2303498	BICF2P475796	60807125	64467714	3660.59	327	3	3
S82	GR1457	GR1457	-9	7	BICF2S2358918	BICF2G63083315	58321647	65001161	6679.52	596	2	3*
S82	CON	9	00:09:00	7	BICF2S2303498	BICF2G630563256	60807125	60932584	125.46	13	NA	NA
S82	UNION	9	00:09:00	7	BICF2P195612	BICF2P466540	42556532	80858461	38301.9	3451	NA	NA
S83	GR1380	GR1380	-9	7	BICF2S24410678	BICF2G63083729	62641747	65906701	3264.95	321	4	1*
S83	GR1415	GR1415	-9	7	BICF2S2303498	BICF2P475796	60807125	64467714	3660.59	327	3	1
S83	GR1419	GR1419	-9	7	BICF2S2303498	BICF2P475796	60807125	64467714	3660.59	327	3	1
S83	GR1457	GR1457	-9	7	BICF2S2358918	BICF2G63083315	58321647	65001161	6679.52	596	3	1
S83	GR1374	GR1374	-9	7	BICF2P195612	BICF2P752104	42556532	66383977	23827.4	2114	2	2*
S83	GR1379	GR1379	-9	7	BICF2P195612	BICF2P752104	42556532	66383977	23827.4	2114	2	2
S83	GR1392	GR1392	-9	7	CHR7_44992822	BICF2P466540	44992822	80858461	35865.6	3210	2	2
S83	GR1399	GR1399	-9	7	BICF2G630562729	BICF2G630565010	60235094	62647106	2412.01	208	2	3
S83	GR1408	GR1408	-9	7	BICF2S22944426	BICF2P1402817	55245494	64078412	8832.92	781	1	3*
S83	CON	9	00:09:00	7	BICF2S24410678	BICF2G630565010	62641747	62647106	5.36	3	NA	NA
S83	UNION	9	00:09:00	7	BICF2P195612	BICF2P466540	42556532	80858461	38301.9	3451	NA	NA
S84	GR1374	GR1374	-9	8	CHR8_30885	BICF2P1002025	30885	43919636	43888.8	3489	4	1
S84	GR1379	GR1379	-9	8	CHR8_30885	BICF2P1439996	30885	32384166	32353.3	2541	4	1
S84	GR1380	GR1380	-9	8	BICF2P817199	TIGRP2P107219_RS9216224	8146384	9894051	1747.67	123	6	1*
S84	GR1399	GR1399	-9	8	BICF2P817199	BICF2P369391	8146384	26669579	18523.2	1361	6	1
S84	GR1407	GR1407	-9	8	CHR8_30885	BICF2P291196	30885	34104097	34073.2	2682	4	1
S84	GR1415	GR1415	-9	8	CHR8_30885	BICF2P664035	30885	21883132	21852.2	1672	2	2*
S84	GR1392	GR1392	-9	8	CHR8_30885	TIGRP2P106894_RS9059033	30885	8268677	8237.79	693	5	3
S84	GR1393	GR1393	-9	8	CHR8_30885	TIGRP2P106894_RS9059033	30885	8268677	8237.79	693	5	3
S84	GR1456	GR1456	-9	8	CHR8_30885	BICF2P712887	30885	19696094	19665.2	1540	2	3*
S84	CON	9	00:09:00	8	BICF2P817199	TIGRP2P106894_RS9059033	8146384	8268677	122.294	9	NA	NA
S84	UNION	9	00:09:00	8	CHR8_30885	BICF2P1002025	30885	43919636	43888.8	3489	NA	NA
S85	GR1374	GR1374	-9	8	CHR8_30885	BICF2P1002025	30885	43919636	43888.8	3489	4	1*
S85	GR1379	GR1379	-9	8	CHR8_30885	BICF2P1439996	30885	32384166	32353.3	2541	4	1
S85	GR1380	GR1380	-9	8	CHR8_10377103	BICF2P1439996	10377103	32384166	22007.1	1698	4	1
S85	GR1399	GR1399	-9	8	BICF2P817199	BICF2P369391	8146384	26669579	18523.2	1361	4	1
S85	GR1407	GR1407	-9	8	CHR8_30885	BICF2P291196	30885	34104097	34073.2	2682	4	1
S85	GR1415	GR1415	-9	8	CHR8_30885	BICF2P664035	30885	21883132	21852.2	1672	1	2
S85	GR1419	GR1419	-9	8	BICF2P754870	BICF2P664035	19674016	21883132	2209.12	135	2	2*
S85	GR1408	GR1408	-9	8	BICF2P538201	BICF2P1194774	15283778	22164444	6880.67	476	1	3*
S85	GR1456	GR1456	-9	8	CHR8_30885	BICF2P712887	30885	19696094	19665.2	1540	2	3
S85	CON	9	00:09:00	8	BICF2P754870	BICF2P712887	19674016	19696094	22.079	3	NA	NA
S85	UNION	9	00:09:00	8	CHR8_30885	BICF2P1002025	30885	43919636	43888.8	3489	NA	NA
S86	GR1374	GR1374	-9	9	BICF2P1444473	BICF2G630827487	13741	16730829	16717.1	1562	5	1
S86	GR1379	GR1379	-9	9	BICF2P1444473	BICF2G630827487	13741	16730829	16717.1	1562	5	1
S86	GR1380	GR1380	-9	9	BICF2P1444473	BICF2G630827487	13741	16730829	16717.1	1562	5	1
S86	GR1393	GR1393	-9	9	BICF2P939366	BICF2G630827487	15531015	16730829	1199.82	112	7	1*
S86	GR1401	GR1401	-9	9	BICF2G63025320	BICF2G630827487	8710213	16730829	8020.62	741	6	1
S86	GR1407	GR1407	-9	9	BICF2P1444473	BICF2G630827487	13741	16730829	16717.1	1562	3	1
S86	GR1419	GR1419	-9	9	BICF2G63025320	BICF2G630827487	8710213	16730829	8020.62	741	6	1
S86	GR1392	GR1392	-9	9	BICF2P1444473	BICF2P290179	13741	15558816	15545.1	1454	2	2
S86	GR1408	GR1408	-9	9	BICF2S229772	BICF2G630827609	14854266	16687740	1833.47	184	1	2*
S86	CON	9	00:09:00	9	BICF2P939366	BICF2P290179	15531015	15558816	27.802	4	NA	NA
S86	UNION	9	00:09:00	9	BICF2P1444473	BICF2G630827487	13741	16730829	16717.1	1562	NA	NA
S87	GR1374	GR1374	-9	10	BICF2G630491024	BICF2G630494111	54170757	69329337	15158.6	1352	6	1*
S87	GR1379	GR1379	-9	10	BICF2G630486519	BICF2G630494111	37881705	69329337	31447.6	2798	6	1
S87	GR1380	GR1380	-9	10	BICF2G630491024	BICF2G630494111	54170757	69329337	15158.6	1352	6	1
S87	GR1399	GR1399	-9	10	BICF2S22922039	BICF2G630494111	54804076	69329337	14525.3	1303	6	1
S87	GR1455	GR1455	-9	10	CHR10_58541087	BICF2P291770	58541087	64925164	6384.08	514	6	1
S87	GR1456	GR1456	-9	10	CHR10_58541087	BICF2P291770	58541087	64925164	6384.08	514	6	1
S87	GR1457	GR1457	-9	10	CHR10_58541087	BICF2P291770	58541087	64925164	6384.08	514	6	1
S87	GR1401	GR1401	-9	10	BICF2S2364198	BICF2S22939962	57774895	59922960	2148.07	179	1	2*
S87	GR1408	GR1408	-9	10	CHR10_28523951	BICF2S22939962	28523951	59922960	31399	2766	1	2
S87	CON	9	00:09:00	10	CHR10_58541087	BICF2S22939962	58541087	59922960	1381.87	116	NA	NA
S87	UNION	9	00:09:00	10	CHR10_28523951	BICF2G630494111	28523951	69329337	40805.4	3638	NA	NA
S88	GR1379	GR1379	-9	11	BICF2P1390945	BICF2G630295070	14289039	16448134	2159.1	194	8	1*
S88	GR1380	GR1380	-9	11	BICF2S23713485	BICF2P374651	14477360	31996602	17519.2	1474	8	1
S88	GR1392	GR1392	-9	11	BICF2S23713485	BICF2G630294618	14477360	15867205	1389.85	125	8	1
S88	GR1401	GR1401	-9	11	BICF2P1390945	BICF2G630295070	14289039	16448134	2159.1	194	8	1
S88	GR1407	GR1407	-9	11	BICF2P562545	BICF2G630295070	4417109	16448134	12031	812	6	1
S88	GR1408	GR1408	-9	11	BICF2P1095229	BICF2P895289	6979049	42321127	35342.1	2736	8	1
S88	GR1455	GR1455	-9	11	BICF2S23713485	BICF2G630294618	14477360	15867205	1389.85	125	8	1
S88	GR1456	GR1456	-9	11	CHRUN_JH373300_107533	BICF2P384490	34058	30154558	30120.5	2338	7	1
S88	GR1457	GR1457	-9	11	CHRUN_JH373300_107533	BICF2P1011221	34058	45147673	45113.6	3477	7	1
S88	CON	9	00:09:00	11	BICF2S23713485	BICF2G630294618	14477360	15867205	1389.85	125	NA	NA
S88	UNION	9	00:09:00	11	CHRUN_JH373300_107533	BICF2P1011221	34058	45147673	45113.6	3477	NA	NA
S89	GR1379	GR1379	-9	11	BICF2P1349400	BICF2S23636714	17637729	45691793	28054.1	2281	8	1*
S89	GR1380	GR1380	-9	11	G667F23S183	BICF2P895289	32086083	42321127	10235	803	8	1
S89	GR1399	GR1399	-9	11	BICF2P1349400	BICF2P704790	17637729	33486622	15848.9	1294	8	1
S89	GR1401	GR1401	-9	11	BICF2P1349400	BICF2S23253534	17637729	60689019	43051.3	3577	8	1
S89	GR1407	GR1407	-9	11	CHR11_20224666	BICF2P895289	20224666	42321127	22096.5	1788	8	1
S89	GR1408	GR1408	-9	11	BICF2P1095229	BICF2P895289	6979049	42321127	35342.1	2736	8	1
S89	GR1419	GR1419	-9	11	BICF2G630295137	BICF2P895289	16512043	42321127	25809.1	2097	8	1
S89	GR1455	GR1455	-9	11	BICF2S23410102	BICF2S23332143	17900311	51717299	33817	2709	8	1
S89	GR1457	GR1457	-9	11	CHRUN_JH373300_107533	BICF2P1011221	34058	45147673	45113.6	3477	8	1
S89	CON	9	00:09:00	11	G667F23S183	BICF2P704790	32086083	33486622	1400.54	102	NA	NA
S89	UNION	9	00:09:00	11	CHRUN_JH373300_107533	BICF2S23253534	34058	60689019	60655	4835	NA	NA
S90	GR1374	GR1374	-9	11	BICF2S23527635	BICF2P453915	56065499	64293581	8228.08	778	6	1*
S90	GR1392	GR1392	-9	11	BICF2P324042	BICF2P453915	36534355	64293581	27759.2	2369	6	1
S90	GR1393	GR1393	-9	11	BICF2P324042	BICF2P1089090	36534355	74388336	37854	3388	5	1
S90	GR1415	GR1415	-9	11	BICF2P524010	TIGRP2P152593_RS8812362	63987936	67960705	3972.77	396	2	1
S90	GR1455	GR1455	-9	11	BICF2P477633	BICF2P813350	52690413	64324174	11633.8	1087	5	1
S90	GR1379	GR1379	-9	11	BICF2P1086291	BICF2P852480	63709085	66189739	2480.66	247	6	2
S90	GR1380	GR1380	-9	11	BICF2P1086291	BICF2P852480	63709085	66189739	2480.66	247	6	2
S90	GR1401	GR1401	-9	11	BICF2G630305980	BICF2P552413	61744426	69835767	8091.34	783	1	2
S90	GR1408	GR1408	-9	11	BICF2S2369607	BICF2P57881	63457720	64687080	1229.36	118	3	2*
S90	CON	9	00:09:00	11	BICF2P524010	BICF2P453915	63987936	64293581	305.646	35	NA	NA
S90	UNION	9	00:09:00	11	BICF2P324042	BICF2P1089090	36534355	74388336	37854	3388	NA	NA
S91	GR1379	GR1379	-9	12	BICF2P1173625	BICF2P627022	65610194	68030517	2420.32	245	8	1*
S91	GR1380	GR1380	-9	12	BICF2P1173625	BICF2P627022	65610194	68030517	2420.32	245	8	1
S91	GR1392	GR1392	-9	12	BICF2G630118659	TIGRP2P174000_RS8757648	61459245	72491619	11032.4	1059	6	1
S91	GR1393	GR1393	-9	12	TIGRP2P171485_RS8609392	BICF2P715523	65198675	68490038	3291.36	322	6	1
S91	GR1399	GR1399	-9	12	BICF2P1173625	BICF2P118497	65610194	67952286	2342.09	235	8	1
S91	GR1415	GR1415	-9	12	BICF2P788106	TIGRP2P173433_RS9089198	23046045	71090086	48044	3941	6	1
S91	GR1419	GR1419	-9	12	BICF2P1173625	TIGRP2P174000_RS8757648	65610194	72491619	6881.43	684	8	1
S91	GR1456	GR1456	-9	12	BICF2P84393	BICF2P1365760	64179001	65669154	1490.15	120	5	1
S91	GR1457	GR1457	-9	12	BICF2P84393	BICF2P1365760	64179001	65669154	1490.15	120	5	1
S91	CON	9	00:09:00	12	BICF2P1173625	BICF2P1365760	65610194	65669154	58.961	7	NA	NA
S91	UNION	9	00:09:00	12	BICF2P788106	TIGRP2P174000_RS8757648	23046045	72491619	49445.6	4100	NA	NA
S92	GR1374	GR1374	-9	12	BICF2S23323910	TIGRP2P174000_RS8757648	66685082	72491619	5806.54	561	8	1*
S92	GR1379	GR1379	-9	12	BICF2P1173625	BICF2P627022	65610194	68030517	2420.32	245	8	1
S92	GR1380	GR1380	-9	12	BICF2P1173625	BICF2P627022	65610194	68030517	2420.32	245	8	1
S92	GR1392	GR1392	-9	12	BICF2G630118659	TIGRP2P174000_RS8757648	61459245	72491619	11032.4	1059	8	1
S92	GR1393	GR1393	-9	12	TIGRP2P171485_RS8609392	BICF2P715523	65198675	68490038	3291.36	322	8	1
S92	GR1399	GR1399	-9	12	BICF2P1173625	BICF2P118497	65610194	67952286	2342.09	235	8	1
S92	GR1401	GR1401	-9	12	BICF2S23323910	CHR12_71660072	66685082	71660072	4974.99	456	8	1
S92	GR1415	GR1415	-9	12	BICF2P788106	TIGRP2P173433_RS9089198	23046045	71090086	48044	3941	8	1
S92	GR1419	GR1419	-9	12	BICF2P1173625	TIGRP2P174000_RS8757648	65610194	72491619	6881.43	684	8	1
S92	CON	9	00:09:00	12	BICF2S23323910	BICF2P118497	66685082	67952286	1267.2	112	NA	NA
S92	UNION	9	00:09:00	12	BICF2P788106	TIGRP2P174000_RS8757648	23046045	72491619	49445.6	4100	NA	NA
S93	GR1392	GR1392	-9	13	BICF2G630618062	BICF2P658244	27212831	34587853	7375.02	709	6	1
S93	GR1393	GR1393	-9	13	BICF2S2349077	BICF2G630662954	30010793	31878691	1867.9	165	6	1
S93	GR1399	GR1399	-9	13	BICF2G630618062	TIGRP2P180350_RS9233369	27212831	50644450	23431.6	2094	6	1
S93	GR1401	GR1401	-9	13	BICF2P79343	BICF2G630662954	30694899	31878691	1183.79	106	8	1*
S93	GR1415	GR1415	-9	13	BICF2G630617441	BICF2G630662954	25530619	31878691	6348.07	584	3	1
S93	GR1419	GR1419	-9	13	BICF2G630617441	BICF2G630662954	25530619	31878691	6348.07	584	3	1
S93	GR1455	GR1455	-9	13	BICF2P79343	BICF2G630662954	30694899	31878691	1183.79	106	8	1
S93	GR1456	GR1456	-9	13	BICF2G630618062	BICF2G630662954	27212831	31878691	4665.86	462	6	1
S93	GR1457	GR1457	-9	13	BICF2P565928	TIGRP2P180350_RS9233369	24402408	50644450	26242	2311	6	1
S93	CON	9	00:09:00	13	BICF2P79343	BICF2G630662954	30694899	31878691	1183.79	106	NA	NA
S93	UNION	9	00:09:00	13	BICF2P565928	TIGRP2P180350_RS9233369	24402408	50644450	26242	2311	NA	NA
S94	GR1374	GR1374	-9	15	BICF2P134377	BICF2G630428693	32832203	46713734	13881.5	1206	3	1
S94	GR1379	GR1379	-9	15	BICF2P1385662	BICF2P117496	36924945	41250986	4326.04	359	8	1*
S94	GR1380	GR1380	-9	15	BICF2P134377	BICF2S23434187	32832203	41877332	9045.13	767	6	1
S94	GR1392	GR1392	-9	15	BICF2P1385662	BICF2G630430516	36924945	44180288	7255.34	621	7	1
S94	GR1393	GR1393	-9	15	BICF2P1385662	BICF2G630426586	36924945	52181437	15256.5	1334	7	1
S94	GR1399	GR1399	-9	15	BICF2G630432788	BICF2S23434187	30203241	41877332	11674.1	993	6	1
S94	GR1415	GR1415	-9	15	BICF2P1385662	CHR15_51106098	36924945	51106098	14181.2	1227	7	1
S94	GR1455	GR1455	-9	15	BICF2S23623430	BICF2G630428077	35004611	47510879	12506.3	1077	5	1
S94	GR1456	GR1456	-9	15	BICF2S23623430	BICF2G630428077	35004611	47510879	12506.3	1077	5	1
S94	CON	9	00:09:00	15	BICF2P1385662	BICF2P117496	36924945	41250986	4326.04	359	NA	NA
S94	UNION	9	00:09:00	15	BICF2G630432788	BICF2G630426586	30203241	52181437	21978.2	1914	NA	NA
S95	GR1374	GR1374	-9	16	BICF2P695504	BICF2G630115568	24336171	35169437	10833.3	920	7	1*
S95	GR1379	GR1379	-9	16	BICF2P695504	BICF2G630115568	24336171	35169437	10833.3	920	7	1
S95	GR1380	GR1380	-9	16	BICF2P695504	BICF2G630113704	24336171	31750001	7413.83	628	7	1
S95	GR1392	GR1392	-9	16	BICF2G630841381	BICF2P636933	27424	27733173	27705.8	2393	7	1
S95	GR1393	GR1393	-9	16	BICF2G630841381	BICF2G630113704	27424	31750001	31722.6	2745	7	1
S95	GR1399	GR1399	-9	16	BICF2G630841381	BICF2P636933	27424	27733173	27705.8	2393	7	1
S95	GR1415	GR1415	-9	16	BICF2S22912823	BICF2G630113704	19511491	31750001	12238.5	1079	7	1
S95	GR1419	GR1419	-9	16	BICF2G630841381	BICF2G630113704	27424	31750001	31722.6	2745	7	1
S95	GR1401	GR1401	-9	16	BICF2G630841381	BICF2P930739	27424	26542388	26515	2277	0	2*
S95	CON	9	00:09:00	16	BICF2P695504	BICF2P930739	24336171	26542388	2206.22	160	NA	NA
S95	UNION	9	00:09:00	16	BICF2G630841381	BICF2G630115568	27424	35169437	35142	3037	NA	NA
S96	GR1374	GR1374	-9	16	BICF2P695504	BICF2G630115568	24336171	35169437	10833.3	920	7	1
S96	GR1379	GR1379	-9	16	BICF2P695504	BICF2G630115568	24336171	35169437	10833.3	920	7	1
S96	GR1380	GR1380	-9	16	BICF2P695504	BICF2G630113704	24336171	31750001	7413.83	628	8	1*
S96	GR1393	GR1393	-9	16	BICF2G630841381	BICF2G630113704	27424	31750001	31722.6	2745	8	1
S96	GR1415	GR1415	-9	16	BICF2S22912823	BICF2G630113704	19511491	31750001	12238.5	1079	8	1
S96	GR1419	GR1419	-9	16	BICF2G630841381	BICF2G630113704	27424	31750001	31722.6	2745	8	1
S96	GR1455	GR1455	-9	16	BICF2G630110409	BICF2P1084617	28154702	30236237	2081.54	175	8	1
S96	GR1456	GR1456	-9	16	CHR16_28317175	BICF2P1084617	28317175	30236237	1919.06	160	8	1
S96	GR1457	GR1457	-9	16	CHR16_28317175	BICF2P193638	28317175	35582617	7265.44	626	6	1
S96	CON	9	00:09:00	16	CHR16_28317175	BICF2P1084617	28317175	30236237	1919.06	160	NA	NA
S96	UNION	9	00:09:00	16	BICF2G630841381	BICF2P193638	27424	35582617	35555.2	3073	NA	NA
S97	GR1374	GR1374	-9	17	BICF2S23316640	BICF2G630285114	18495757	56649180	38153.4	3697	5	1
S97	GR1392	GR1392	-9	17	BICF2G630215026	BICF2G630208156	24580165	35933334	11353.2	1025	7	1
S97	GR1393	GR1393	-9	17	BICF2G630215026	BICF2G630208156	24580165	35933334	11353.2	1025	7	1
S97	GR1401	GR1401	-9	17	BICF2G630214062	BICF2S2452315	26602597	30064403	3461.81	291	8	1*
S97	GR1407	GR1407	-9	17	BICF2G630214520	BICF2S2452315	26161420	30064403	3902.98	333	8	1
S97	GR1419	GR1419	-9	17	BICF2G630215026	BICF2P774790	24580165	34693500	10113.3	886	7	1
S97	GR1455	GR1455	-9	17	BICF2G630213236	CHR17_30244535	28004207	30244535	2240.33	194	8	1
S97	GR1456	GR1456	-9	17	BICF2G630213236	CHR17_30244535	28004207	30244535	2240.33	194	8	1
S97	GR1457	GR1457	-9	17	BICF2G630213236	CHR17_30244535	28004207	30244535	2240.33	194	8	1
S97	CON	9	00:09:00	17	BICF2G630213236	BICF2S2452315	28004207	30064403	2060.2	178	NA	NA
S97	UNION	9	00:09:00	17	BICF2S23316640	BICF2G630285114	18495757	56649180	38153.4	3697	NA	NA
S98	GR1374	GR1374	-9	17	BICF2S23316640	BICF2G630285114	18495757	56649180	38153.4	3697	5	1*
S98	GR1379	GR1379	-9	17	BICF2S22963304	BICF2G630285114	54104859	56649180	2544.32	271	5	1
S98	GR1392	GR1392	-9	17	BICF2P230248	BICF2G630285114	54642857	56649180	2006.32	193	5	1
S98	GR1393	GR1393	-9	17	BICF2P230248	BICF2G630285114	54642857	56649180	2006.32	193	5	1
S98	GR1399	GR1399	-9	17	BICF2P288535	BICF2G630285114	54071732	56649180	2577.45	274	5	1
S98	GR1456	GR1456	-9	17	BICF2P1057625	BICF2G630285114	55043367	56649180	1605.81	157	5	1
S98	GR1401	GR1401	-9	17	BICF2P175580	BICF2P891790	54943700	56077671	1133.97	108	1	2*
S98	GR1455	GR1455	-9	17	BICF2P1091881	BICF2S23755960	53914855	64281982	10367.1	1004	1	2
S98	GR1408	GR1408	-9	17	BICF2P255015	BICF2P340187	55292527	56629198	1336.67	121	0	3*
S98	CON	9	00:09:00	17	BICF2P255015	BICF2P891790	55292527	56077671	785.145	65	NA	NA
S98	UNION	9	00:09:00	17	BICF2S23316640	BICF2S23755960	18495757	64281982	45786.2	4408	NA	NA
S99	GR1374	GR1374	-9	17	BICF2S23316640	BICF2G630285114	18495757	56649180	38153.4	3697	5	1*
S99	GR1379	GR1379	-9	17	BICF2S22963304	BICF2G630285114	54104859	56649180	2544.32	271	5	1
S99	GR1392	GR1392	-9	17	BICF2P230248	BICF2G630285114	54642857	56649180	2006.32	193	5	1
S99	GR1393	GR1393	-9	17	BICF2P230248	BICF2G630285114	54642857	56649180	2006.32	193	5	1
S99	GR1399	GR1399	-9	17	BICF2P288535	BICF2G630285114	54071732	56649180	2577.45	274	5	1
S99	GR1456	GR1456	-9	17	BICF2P1057625	BICF2G630285114	55043367	56649180	1605.81	157	5	1
S99	GR1401	GR1401	-9	17	BICF2P33859	BICF2P1091631	56153418	62669520	6516.1	609	1	2*
S99	GR1455	GR1455	-9	17	BICF2P1091881	BICF2S23755960	53914855	64281982	10367.1	1004	1	2
S99	GR1408	GR1408	-9	17	BICF2P255015	BICF2P340187	55292527	56629198	1336.67	121	0	3*
S99	CON	9	00:09:00	17	BICF2P33859	BICF2P340187	56153418	56629198	475.781	47	NA	NA
S99	UNION	9	00:09:00	17	BICF2S23316640	BICF2S23755960	18495757	64281982	45786.2	4408	NA	NA
S100	GR1374	GR1374	-9	18	BICF2P1253013	CHR18_53989841	49416407	53989841	4573.44	630	6	1
S100	GR1380	GR1380	-9	18	CHR18_50966220	CHR18_53989841	50966220	53989841	3023.62	420	6	1
S100	GR1393	GR1393	-9	18	BICF2P111625	BICF2P538039	52029	55111713	55059.7	5307	6	1
S100	GR1399	GR1399	-9	18	TIGRP2P256246_RS8729732	CHR18_53989841	47685156	53989841	6304.69	800	6	1
S100	GR1401	GR1401	-9	18	BICF2S23356533	BICF2S23749060	49638082	52657562	3019.48	456	8	1*
S100	GR1407	GR1407	-9	18	TIGRP2P256767_RS9165057	CHR18_53307609	48958936	53307609	4348.67	599	3	1
S100	GR1408	GR1408	-9	18	BICF2S23729345	BICF2P1217592	35578566	55812882	20234.3	2400	3	1
S100	GR1415	GR1415	-9	18	BICF2P76567	G1034F11S261	48124606	53597931	5473.33	703	6	1
S100	GR1419	GR1419	-9	18	BICF2S23356533	BICF2P647600	49638082	52426125	2788.04	429	8	1
S100	CON	9	00:09:00	18	CHR18_50966220	BICF2P647600	50966220	52426125	1459.91	244	NA	NA
S100	UNION	9	00:09:00	18	BICF2P111625	BICF2P1217592	52029	55812882	55760.9	5392	NA	NA
S101	GR1374	GR1374	-9	19	BICF2G63038637	CHR19_17360208	14583407	17360208	2776.8	241	6	1*
S101	GR1379	GR1379	-9	19	BICF2G63038637	BICF2G63042974	14583407	20359702	5776.3	478	4	1
S101	GR1380	GR1380	-9	19	BICF2G63039399	BICF2G63040610	15865332	17453920	1588.59	146	4	1
S101	GR1407	GR1407	-9	19	BICF2G63039399	BICF2S23415571	15865332	18943010	3077.68	270	3	1
S101	GR1408	GR1408	-9	19	BICF2G63039399	BICF2S23415571	15865332	18943010	3077.68	270	3	1
S101	GR1392	GR1392	-9	19	BICF2G63038988	BICF2G630251793	15321187	53735656	38414.5	3303	3	2*
S101	GR1393	GR1393	-9	19	BICF2G63038988	CHR19_20011970	15321187	20011970	4690.78	393	3	2
S101	GR1455	GR1455	-9	19	BICF2P1358817	CHR19_20011970	16732019	20011970	3279.95	262	5	2
S101	GR1456	GR1456	-9	19	BICF2P1358817	BICF2P359979	16732019	23532481	6800.46	544	5	2
S101	CON	9	00:09:00	19	BICF2P1358817	CHR19_17360208	16732019	17360208	628.19	55	NA	NA
S101	UNION	9	00:09:00	19	BICF2G63038637	BICF2G630251793	14583407	53735656	39152.2	3358	NA	NA
S102	GR1392	GR1392	-9	19	BICF2G63038988	BICF2G630251793	15321187	53735656	38414.5	3303	3	1
S102	GR1393	GR1393	-9	19	BICF2G63050528	BICF2P952042	30078834	38905954	8827.12	773	3	1
S102	GR1408	GR1408	-9	19	BICF2P1464974	BICF2P1073911	33843231	37755476	3912.25	334	2	1
S102	GR1415	GR1415	-9	19	BICF2P1121261	CHR19_36498720	35037602	36498720	1461.12	135	4	1*
S102	GR1419	GR1419	-9	19	BICF2P1121261	CHR19_36498720	35037602	36498720	1461.12	135	4	1
S102	GR1379	GR1379	-9	19	BICF2S23439819	BICF2P344929	28066477	37061778	8995.3	797	2	2*
S102	GR1401	GR1401	-9	19	BICF2G63051679	BICF2P200396	30953735	36880731	5927	522	2	2
S102	GR1407	GR1407	-9	19	BICF2G63051718	BICF2G630253800	30974876	49557966	18583.1	1575	2	2
S102	GR1456	GR1456	-9	19	BICF2P566956	BICF2P1014309	33435778	35726829	2291.05	193	0	3*
S102	CON	9	00:09:00	19	BICF2P1121261	BICF2P1014309	35037602	35726829	689.228	66	NA	NA
S102	UNION	9	00:09:00	19	BICF2G63038988	BICF2G630251793	15321187	53735656	38414.5	3303	NA	NA
S103	GR1374	GR1374	-9	19	BICF2P485420	BICF2P503694	41979041	43781101	1802.06	145	6	1
S103	GR1379	GR1379	-9	19	BICF2P485420	BICF2P503694	41979041	43781101	1802.06	145	6	1
S103	GR1380	GR1380	-9	19	BICF2P485420	BICF2P503694	41979041	43781101	1802.06	145	6	1
S103	GR1392	GR1392	-9	19	BICF2G63038988	BICF2G630251793	15321187	53735656	38414.5	3303	6	1
S103	GR1407	GR1407	-9	19	BICF2G63051718	BICF2G630253800	30974876	49557966	18583.1	1575	4	1
S103	GR1408	GR1408	-9	19	BICF2P825728	BICF2G630256743	38550520	46061405	7510.89	634	4	1
S103	GR1415	GR1415	-9	19	CHR19_43705332	BICF2G630255550	43705332	47779167	4073.84	355	8	1*
S103	GR1419	GR1419	-9	19	CHR19_43705332	BICF2G630255550	43705332	47779167	4073.84	355	8	1
S103	GR1457	GR1457	-9	19	CHR19_43705332	BICF2G630256281	43705332	46890447	3185.12	281	8	1
S103	CON	9	00:09:00	19	CHR19_43705332	BICF2P503694	43705332	43781101	75.77	7	NA	NA
S103	UNION	9	00:09:00	19	BICF2G63038988	BICF2G630251793	15321187	53735656	38414.5	3303	NA	NA
S104	GR1374	GR1374	-9	21	BICF2P1348128	BICF2S2297828	40331147	41372232	1041.09	131	7	1*
S104	GR1379	GR1379	-9	21	BICF2P1348128	BICF2S2297828	40331147	41372232	1041.09	131	7	1
S104	GR1380	GR1380	-9	21	BICF2P1407479	BICF2S23543569	31161543	42063293	10901.8	1043	7	1
S104	GR1392	GR1392	-9	21	BICF2P1031144	BICF2S23715484	31624	46087803	46056.2	4170	7	1
S104	GR1393	GR1393	-9	21	BICF2P1031144	BICF2G630637779	31624	50855586	50824	4661	7	1
S104	GR1399	GR1399	-9	21	BICF2P1031144	BICF2S23543569	31624	42063293	42031.7	3821	7	1
S104	GR1401	GR1401	-9	21	BICF2S2315454	TIGRP2P286220_RS8901389	37347470	41952056	4604.59	439	7	1
S104	GR1419	GR1419	-9	21	BICF2S23336304	TIGRP2P288348_RS9096123	36205327	48067445	11862.1	1086	7	1
S104	GR1408	GR1408	-9	21	TIGRP2P285843_RS9074280	TIGRP2P287060_RS8608021	40877131	43689723	2812.59	288	0	2*
S104	CON	9	00:09:00	21	TIGRP2P285843_RS9074280	BICF2S2297828	40877131	41372232	495.102	67	NA	NA
S104	UNION	9	00:09:00	21	BICF2P1031144	BICF2G630637779	31624	50855586	50824	4661	NA	NA
S105	GR1374	GR1374	-9	24	TIGRP2P316990_RS8634276	BICF2P753366	32168230	34495339	2327.11	255	7	1*
S105	GR1379	GR1379	-9	24	TIGRP2P316990_RS8634276	BICF2P93644	32168230	34297133	2128.9	240	7	1
S105	GR1380	GR1380	-9	24	TIGRP2P316990_RS8634276	BICF2S23621851	32168230	40636211	8467.98	851	7	1
S105	GR1392	GR1392	-9	24	BICF2P1060209	CHR24_33276026	31266824	33276026	2009.2	229	7	1
S105	GR1399	GR1399	-9	24	TIGRP2P316990_RS8634276	BICF2P753366	32168230	34495339	2327.11	255	7	1
S105	GR1401	GR1401	-9	24	TIGRP2P316990_RS8634276	BICF2P912253	32168230	34932842	2764.61	291	7	1
S105	GR1407	GR1407	-9	24	TIGRP2P316990_RS8634276	BICF2P93644	32168230	34297133	2128.9	240	7	1
S105	GR1408	GR1408	-9	24	BICF2P976180	BICF2P279720	32016122	34126224	2110.1	241	7	1
S105	GR1393	GR1393	-9	24	BICF2G630506466	BICF2P894003	15482588	47651928	32169.3	3329	0	2*
S105	CON	9	00:09:00	24	TIGRP2P316990_RS8634276	CHR24_33276026	32168230	33276026	1107.8	131	NA	NA
S105	UNION	9	00:09:00	24	BICF2G630506466	BICF2P894003	15482588	47651928	32169.3	3329	NA	NA
S106	GR1374	GR1374	-9	24	TIGRP2P316990_RS8634276	BICF2P753366	32168230	34495339	2327.11	255	7	1*
S106	GR1379	GR1379	-9	24	TIGRP2P316990_RS8634276	BICF2P93644	32168230	34297133	2128.9	240	7	1
S106	GR1380	GR1380	-9	24	TIGRP2P316990_RS8634276	BICF2S23621851	32168230	40636211	8467.98	851	7	1
S106	GR1392	GR1392	-9	24	BICF2G630498081	BICF2P1351985	33584275	35120237	1535.96	138	7	1
S106	GR1399	GR1399	-9	24	TIGRP2P316990_RS8634276	BICF2P753366	32168230	34495339	2327.11	255	7	1
S106	GR1401	GR1401	-9	24	TIGRP2P316990_RS8634276	BICF2P912253	32168230	34932842	2764.61	291	7	1
S106	GR1407	GR1407	-9	24	TIGRP2P316990_RS8634276	BICF2P93644	32168230	34297133	2128.9	240	7	1
S106	GR1408	GR1408	-9	24	BICF2P976180	BICF2P279720	32016122	34126224	2110.1	241	7	1
S106	GR1393	GR1393	-9	24	BICF2G630506466	BICF2P894003	15482588	47651928	32169.3	3329	0	2*
S106	CON	9	00:09:00	24	BICF2G630498081	BICF2P279720	33584275	34126224	541.95	62	NA	NA
S106	UNION	9	00:09:00	24	BICF2G630506466	BICF2P894003	15482588	47651928	32169.3	3329	NA	NA
S107	GR1374	GR1374	-9	24	TIGRP2P316990_RS8634276	BICF2P753366	32168230	34495339	2327.11	255	7	1*
S107	GR1379	GR1379	-9	24	TIGRP2P316990_RS8634276	BICF2P93644	32168230	34297133	2128.9	240	7	1
S107	GR1380	GR1380	-9	24	TIGRP2P316990_RS8634276	BICF2S23621851	32168230	40636211	8467.98	851	7	1
S107	GR1392	GR1392	-9	24	BICF2G630498081	BICF2P1351985	33584275	35120237	1535.96	138	7	1
S107	GR1399	GR1399	-9	24	TIGRP2P316990_RS8634276	BICF2P753366	32168230	34495339	2327.11	255	7	1
S107	GR1401	GR1401	-9	24	TIGRP2P316990_RS8634276	BICF2P912253	32168230	34932842	2764.61	291	7	1
S107	GR1407	GR1407	-9	24	TIGRP2P316990_RS8634276	BICF2P93644	32168230	34297133	2128.9	240	7	1
S107	GR1408	GR1408	-9	24	BICF2P599956	BICF2S23354313	34193815	39083904	4890.09	473	7	1
S107	GR1393	GR1393	-9	24	BICF2G630506466	BICF2P894003	15482588	47651928	32169.3	3329	0	2*
S107	CON	9	00:09:00	24	BICF2P599956	BICF2P93644	34193815	34297133	103.319	9	NA	NA
S107	UNION	9	00:09:00	24	BICF2G630506466	BICF2P894003	15482588	47651928	32169.3	3329	NA	NA
S108	GR1374	GR1374	-9	25	CHR25_26101910	BICF2G63098936	26101910	30547487	4445.58	492	4	1
S108	GR1379	GR1379	-9	25	CHR25_26333954	BICF2G63099767	26333954	31233696	4899.74	526	6	1*
S108	GR1380	GR1380	-9	25	CHR25_16104	BICF2G630100054	16104	31614639	31598.5	2753	4	1
S108	GR1393	GR1393	-9	25	BICF2P295851	BICF2G63099767	22540973	31233696	8692.72	861	4	1
S108	GR1399	GR1399	-9	25	BICF2P295851	BICF2G63099767	22540973	31233696	8692.72	861	4	1
S108	GR1401	GR1401	-9	25	BICF2P272169	BICF2S23040620	24135152	26373713	2238.56	213	4	2
S108	GR1455	GR1455	-9	25	BICF2P1106744	BICF2G63098921	17432415	30535713	13103.3	1206	3	2*
S108	GR1456	GR1456	-9	25	BICF2P1106744	BICF2G63098921	17432415	30535713	13103.3	1206	3	2
S108	GR1457	GR1457	-9	25	BICF2P272169	BICF2S23040620	24135152	26373713	2238.56	213	4	2
S108	CON	9	00:09:00	25	CHR25_26333954	BICF2S23040620	26333954	26373713	39.76	10	NA	NA
S108	UNION	9	00:09:00	25	CHR25_16104	BICF2G630100054	16104	31614639	31598.5	2753	NA	NA
S109	GR1374	GR1374	-9	25	BICF2P524994	BICF2G630156984	48567959	49858329	1290.37	138	7	1
S109	GR1380	GR1380	-9	25	BICF2P518455	BICF2G630157115	48034313	49785842	1751.53	189	7	1
S109	GR1392	GR1392	-9	25	BICF2G630157859	BICF2P1388788	49314712	51628642	2313.93	195	8	1*
S109	GR1393	GR1393	-9	25	BICF2G630157473	BICF2P1388788	49519569	51628642	2109.07	178	8	1
S109	GR1399	GR1399	-9	25	BICF2G630160545	BICF2P1388788	46645563	51628642	4983.08	479	7	1
S109	GR1415	GR1415	-9	25	BICF2G630157473	CHR25_51423874	49519569	51423874	1904.31	151	8	1
S109	GR1455	GR1455	-9	25	BICF2G630157473	BICF2P1388788	49519569	51628642	2109.07	178	8	1
S109	GR1456	GR1456	-9	25	BICF2G630157473	BICF2P1388788	49519569	51628642	2109.07	178	8	1
S109	GR1457	GR1457	-9	25	BICF2G630160090	CHR25_51424398	47158995	51424398	4265.4	403	5	1
S109	CON	9	00:09:00	25	BICF2G630157473	BICF2G630157115	49519569	49785842	266.274	24	NA	NA
S109	UNION	9	00:09:00	25	BICF2G630160545	BICF2P1388788	46645563	51628642	4983.08	479	NA	NA
S110	GR1374	GR1374	-9	26	BICF2P175512	BICF2P957043	4065496	6159342	2093.85	184	5	1*
S110	GR1379	GR1379	-9	26	BICF2P175512	BICF2P957043	4065496	6159342	2093.85	184	5	1
S110	GR1380	GR1380	-9	26	CHR26_3362892	BICF2P957043	3362892	6159342	2796.45	247	5	1
S110	GR1455	GR1455	-9	26	BICF2S23154785	BICF2P1232568	8818	5384939	5376.12	506	4	1
S110	GR1456	GR1456	-9	26	BICF2P1083891	BICF2P370083	1717754	4068513	2350.76	212	5	1
S110	GR1457	GR1457	-9	26	BICF2P1035073	BICF2P370083	569862	4068513	3498.65	333	4	1
S110	GR1392	GR1392	-9	26	BICF2S23154785	BICF2G630806681	8818	9651301	9642.48	914	1	2*
S110	GR1393	GR1393	-9	26	BICF2S23154785	BICF2G630806681	8818	9651301	9642.48	914	1	2
S110	GR1408	GR1408	-9	26	BICF2S23154785	G1319F24S128	8818	28601927	28593.1	2709	0	3*
S110	CON	9	00:09:00	26	BICF2P175512	BICF2P370083	4065496	4068513	3.018	2	NA	NA
S110	UNION	9	00:09:00	26	BICF2S23154785	G1319F24S128	8818	28601927	28593.1	2709	NA	NA
S111	GR1393	GR1393	-9	27	BICF2P140580	BICF2G630154796	33037104	42895975	9858.87	1005	5	1*
S111	GR1415	GR1415	-9	27	TIGRP2P355876_RS8820121	BICF2G630154796	37992372	42895975	4903.6	493	5	1
S111	GR1419	GR1419	-9	27	BICF2P691391	CHRUN_JH373295_137422	18224629	45860150	27635.5	2522	5	1
S111	GR1455	GR1455	-9	27	TIGRP2P355876_RS8820121	BICF2G630154796	37992372	42895975	4903.6	493	5	1
S111	GR1456	GR1456	-9	27	TIGRP2P355876_RS8820121	BICF2P95998	37992372	44086848	6094.48	577	5	1
S111	GR1457	GR1457	-9	27	CHR27_37073624	BICF2S23410943	37073624	39221276	2147.65	239	5	1
S111	GR1379	GR1379	-9	27	CHR27_31776043	BICF2G630153601	31776043	40625605	8849.56	902	1	2*
S111	GR1380	GR1380	-9	27	CHR27_31776043	BICF2G630153601	31776043	40625605	8849.56	902	1	2
S111	GR1408	GR1408	-9	27	CHR27_33607674	BICF2G630154796	33607674	42895975	9288.3	950	0	3*
S111	CON	9	00:09:00	27	TIGRP2P355876_RS8820121	BICF2S23410943	37992372	39221276	1228.9	143	NA	NA
S111	UNION	9	00:09:00	27	BICF2P691391	CHRUN_JH373295_137422	18224629	45860150	27635.5	2522	NA	NA
S112	GR1374	GR1374	-9	28	BICF2P878074	BICF2G630270148	7869052	20677463	12808.4	1182	6	1
S112	GR1392	GR1392	-9	28	BICF2G630276689	BICF2G630270148	7969853	20677463	12707.6	1172	6	1
S112	GR1393	GR1393	-9	28	CHRUN_JH373272_234142	BICF2G630264672	13344	34835623	34822.3	3284	6	1
S112	GR1399	GR1399	-9	28	BICF2P878074	BICF2G630270148	7869052	20677463	12808.4	1182	6	1
S112	GR1401	GR1401	-9	28	BICF2P878074	BICF2P1404121	7869052	11565107	3696.06	341	6	1
S112	GR1415	GR1415	-9	28	BICF2P425938	BICF2G630275584	9816208	10966981	1150.77	101	3	1
S112	GR1419	GR1419	-9	28	BICF2P732222	BICF2G630272551	10945214	16917022	5971.81	597	8	1*
S112	GR1456	GR1456	-9	28	BICF2P425938	BICF2G630275584	9816208	10966981	1150.77	101	3	1
S112	GR1457	GR1457	-9	28	BICF2P732222	BICF2G630272551	10945214	16917022	5971.81	597	8	1
S112	CON	9	00:09:00	28	BICF2P732222	BICF2G630275584	10945214	10966981	21.768	3	NA	NA
S112	UNION	9	00:09:00	28	CHRUN_JH373272_234142	BICF2G630264672	13344	34835623	34822.3	3284	NA	NA
S113	GR1374	GR1374	-9	28	BICF2P878074	BICF2G630270148	7869052	20677463	12808.4	1182	8	1*
S113	GR1380	GR1380	-9	28	BICF2G630273405	BICF2G630270148	16123001	20677463	4554.46	400	8	1
S113	GR1392	GR1392	-9	28	BICF2G630276689	BICF2G630270148	7969853	20677463	12707.6	1172	8	1
S113	GR1393	GR1393	-9	28	CHRUN_JH373272_234142	BICF2G630264672	13344	34835623	34822.3	3284	8	1
S113	GR1399	GR1399	-9	28	BICF2P878074	BICF2G630270148	7869052	20677463	12808.4	1182	8	1
S113	GR1407	GR1407	-9	28	BICF2G630273558	BICF2G630270148	15960341	20677463	4717.12	418	8	1
S113	GR1408	GR1408	-9	28	BICF2G630273558	TIGRP2P359227_RS8822480	15960341	26579254	10618.9	1004	8	1
S113	GR1419	GR1419	-9	28	BICF2P732222	BICF2G630272551	10945214	16917022	5971.81	597	8	1
S113	GR1457	GR1457	-9	28	BICF2P732222	BICF2G630272551	10945214	16917022	5971.81	597	8	1
S113	CON	9	00:09:00	28	BICF2G630273405	BICF2G630272551	16123001	16917022	794.022	92	NA	NA
S113	UNION	9	00:09:00	28	CHRUN_JH373272_234142	BICF2G630264672	13344	34835623	34822.3	3284	NA	NA
S114	GR1374	GR1374	-9	28	BICF2G630269420	CHR28_39465158	21338044	39465158	18127.1	1876	8	1*
S114	GR1379	GR1379	-9	28	BICF2P582701	BICF2P445612	28113356	29321389	1208.03	103	8	1
S114	GR1380	GR1380	-9	28	BICF2G630269420	BICF2P445612	21338044	29321389	7983.35	796	8	1
S114	GR1392	GR1392	-9	28	BICF2G630269420	BICF2S23528453	21338044	28372769	7034.73	715	8	1
S114	GR1393	GR1393	-9	28	CHRUN_JH373272_234142	BICF2G630264672	13344	34835623	34822.3	3284	8	1
S114	GR1399	GR1399	-9	28	BICF2G630269420	BICF2S23528453	21338044	28372769	7034.73	715	8	1
S114	GR1407	GR1407	-9	28	BICF2G630269420	BICF2S23528453	21338044	28372769	7034.73	715	8	1
S114	GR1408	GR1408	-9	28	BICF2G630266918	BICF2P1361147	26645828	28180348	1534.52	158	8	1
S114	GR1457	GR1457	-9	28	BICF2S23542543	BICF2P1366958	27471331	29831122	2359.79	213	8	1
S114	CON	9	00:09:00	28	BICF2P582701	BICF2P1361147	28113356	28180348	66.993	7	NA	NA
S114	UNION	9	00:09:00	28	CHRUN_JH373272_234142	CHR28_39465158	13344	39465158	39451.8	3771	NA	NA
S115	GR1379	GR1379	-9	29	BICF2P210833	BICF2P1037443	5877319	9966145	4088.83	360	8	1*
S115	GR1380	GR1380	-9	29	BICF2P210833	BICF2P1037443	5877319	9966145	4088.83	360	8	1
S115	GR1392	GR1392	-9	29	BICF2P273169	BICF2P1082045	4352252	5887961	1535.71	133	8	1
S115	GR1393	GR1393	-9	29	BICF2P1433782	BICF2P1082045	40009	5887961	5847.95	456	8	1
S115	GR1399	GR1399	-9	29	BICF2P210833	BICF2S22942891	5877319	9636753	3759.43	333	8	1
S115	GR1419	GR1419	-9	29	BICF2P210833	BICF2P1037443	5877319	9966145	4088.83	360	8	1
S115	GR1455	GR1455	-9	29	BICF2P1433782	BICF2G630627167	40009	26423266	26383.3	2204	8	1
S115	GR1456	GR1456	-9	29	BICF2P1433782	BICF2P1037443	40009	9966145	9926.14	814	8	1
S115	GR1457	GR1457	-9	29	BICF2P210833	BICF2P1037443	5877319	9966145	4088.83	360	8	1
S115	CON	9	00:09:00	29	BICF2P210833	BICF2P1082045	5877319	5887961	10.643	2	NA	NA
S115	UNION	9	00:09:00	29	BICF2P1433782	BICF2G630627167	40009	26423266	26383.3	2204	NA	NA
S116	GR1374	GR1374	-9	29	BICF2P1300470	BICF2P899629	9856932	11927399	2070.47	183	6	1
S116	GR1379	GR1379	-9	29	BICF2P210833	BICF2P1037443	5877319	9966145	4088.83	360	8	1*
S116	GR1380	GR1380	-9	29	BICF2P210833	BICF2P1037443	5877319	9966145	4088.83	360	8	1
S116	GR1399	GR1399	-9	29	BICF2P1057033	BICF2G630622402	9874829	11456376	1581.55	139	6	1
S116	GR1408	GR1408	-9	29	BICF2P1300470	BICF2P1395056	9856932	20338214	10481.3	880	7	1
S116	GR1419	GR1419	-9	29	BICF2P210833	BICF2P1037443	5877319	9966145	4088.83	360	8	1
S116	GR1455	GR1455	-9	29	BICF2P1433782	BICF2G630627167	40009	26423266	26383.3	2204	7	1
S116	GR1456	GR1456	-9	29	BICF2P1433782	BICF2P1037443	40009	9966145	9926.14	814	8	1
S116	GR1457	GR1457	-9	29	BICF2P210833	BICF2P1037443	5877319	9966145	4088.83	360	8	1
S116	CON	9	00:09:00	29	BICF2P1057033	BICF2P1037443	9874829	9966145	91.317	9	NA	NA
S116	UNION	9	00:09:00	29	BICF2P1433782	BICF2G630627167	40009	26423266	26383.3	2204	NA	NA
S117	GR1374	GR1374	-9	30	BICF2G630412530	BICF2P1355312	783507	2670243	1886.74	188	8	1*
S117	GR1379	GR1379	-9	30	BICF2G630412530	BICF2P1355312	783507	2670243	1886.74	188	8	1
S117	GR1380	GR1380	-9	30	BICF2G630412530	BICF2P1355312	783507	2670243	1886.74	188	8	1
S117	GR1401	GR1401	-9	30	BICF2P872367	CHR30_5911616	1366	5911616	5910.25	501	8	1
S117	GR1415	GR1415	-9	30	BICF2G630412530	BICF2P1355312	783507	2670243	1886.74	188	8	1
S117	GR1419	GR1419	-9	30	BICF2P872367	BICF2P1174173	1366	13577135	13575.8	1259	8	1
S117	GR1455	GR1455	-9	30	BICF2P872367	BICF2G630412118	1366	2120505	2119.14	185	8	1
S117	GR1456	GR1456	-9	30	BICF2P872367	CHR30_17132236	1366	17132236	17130.9	1595	8	1
S117	GR1457	GR1457	-9	30	BICF2P872367	CHR30_16593991	1366	16593991	16592.6	1540	8	1
S117	CON	9	00:09:00	30	BICF2G630412530	BICF2G630412118	783507	2120505	1337	131	NA	NA
S117	UNION	9	00:09:00	30	BICF2P872367	CHR30_17132236	1366	17132236	17130.9	1595	NA	NA
S118	GR1374	GR1374	-9	31	BICF2G630731743	BICF2P4411	9409865	14003031	4593.17	355	7	1*
S118	GR1379	GR1379	-9	31	BICF2P1448221	BICF2G630735875	5019978	19150345	14130.4	1121	6	1
S118	GR1380	GR1380	-9	31	BICF2P1448221	BICF2G630735875	5019978	19150345	14130.4	1121	6	1
S118	GR1392	GR1392	-9	31	BICF2S23447377	BICF2G630734231	9567	16914555	16905	1327	7	1
S118	GR1393	GR1393	-9	31	BICF2P1275238	BICF2G630734231	9951207	16914555	6963.35	552	7	1
S118	GR1399	GR1399	-9	31	BICF2S23447377	BICF2P4411	9567	14003031	13993.5	1090	5	1
S118	GR1401	GR1401	-9	31	BICF2S23447377	BICF2G630735875	9567	19150345	19140.8	1501	7	1
S118	GR1407	GR1407	-9	31	BICF2G630731743	TIGRP2P375789_RS8799401	9409865	16347263	6937.4	553	7	1
S118	GR1408	GR1408	-9	31	BICF2P1078864	BICF2P723356	10029164	12003864	1974.7	169	0	2*
S118	CON	9	00:09:00	31	BICF2P1078864	BICF2P723356	10029164	12003864	1974.7	169	NA	NA
S118	UNION	9	00:09:00	31	BICF2S23447377	BICF2G630735875	9567	19150345	19140.8	1501	NA	NA
S119	GR1379	GR1379	-9	31	BICF2G630740960	BICF2P1363919	31432416	39884152	8451.74	877	8	1*
S119	GR1380	GR1380	-9	31	BICF2P792530	BICF2P1363919	33381500	39884152	6502.65	697	8	1
S119	GR1392	GR1392	-9	31	BICF2S23655023	BICF2G630742886	29565446	35782094	6216.65	569	8	1
S119	GR1393	GR1393	-9	31	BICF2S23655023	BICF2G630742886	29565446	35782094	6216.65	569	8	1
S119	GR1399	GR1399	-9	31	BICF2P928990	BICF2G630742886	33738943	35782094	2043.15	190	8	1
S119	GR1415	GR1415	-9	31	BICF2G630740960	BICF2P1363919	31432416	39884152	8451.74	877	8	1
S119	GR1455	GR1455	-9	31	BICF2G630740960	BICF2S23028547	31432416	34125391	2692.98	242	8	1
S119	GR1456	GR1456	-9	31	BICF2G630740960	BICF2P1363919	31432416	39884152	8451.74	877	8	1
S119	GR1457	GR1457	-9	31	BICF2G630740960	BICF2S23028547	31432416	34125391	2692.98	242	8	1
S119	CON	9	00:09:00	31	BICF2P928990	BICF2S23028547	33738943	34125391	386.449	37	NA	NA
S119	UNION	9	00:09:00	31	BICF2S23655023	BICF2P1363919	29565446	39884152	10318.7	1051	NA	NA
S120	GR1379	GR1379	-9	32	BICF2P996633	BICF2P217954	7303975	9686857	2382.88	206	7	1*
S120	GR1380	GR1380	-9	32	BICF2P996633	BICF2P217954	7303975	9686857	2382.88	206	7	1
S120	GR1399	GR1399	-9	32	BICF2S23764727	BICF2G630598793	6188743	10244013	4055.27	378	6	1
S120	GR1401	GR1401	-9	32	BICF2P996633	BICF2P217954	7303975	9686857	2382.88	206	7	1
S120	GR1407	GR1407	-9	32	BICF2S23718574	BICF2S23511472	2844290	11385585	8541.3	766	6	1
S120	GR1408	GR1408	-9	32	BICF2S23052350	BICF2S23511472	5113764	11385585	6271.82	578	6	1
S120	GR1456	GR1456	-9	32	BICF2P996633	BICF2G630598793	7303975	10244013	2940.04	251	6	1
S120	GR1415	GR1415	-9	32	BICF2G630598932	CHR32_10914226	9652437	10914226	1261.79	113	4	2
S120	GR1419	GR1419	-9	32	BICF2G630599353	CHR32_10914226	6603363	10914226	4310.86	403	1	2*
S120	CON	9	00:09:00	32	BICF2G630598932	BICF2P217954	9652437	9686857	34.421	4	NA	NA
S120	UNION	9	00:09:00	32	BICF2S23718574	BICF2S23511472	2844290	11385585	8541.3	766	NA	NA
S121	GR1415	GR1415	-9	33	TIGRP2P384686_RS9041645	BICF2G63081061	624	17440780	17440.2	1524	4	1*
S121	GR1419	GR1419	-9	33	TIGRP2P384686_RS9041645	TIGRP2P385621_RS9080004	624	8601829	8601.21	738	4	1
S121	GR1455	GR1455	-9	33	TIGRP2P384686_RS9041645	TIGRP2P385621_RS9080004	624	8601829	8601.21	738	4	1
S121	GR1456	GR1456	-9	33	TIGRP2P384686_RS9041645	BICF2S23060265	624	1610972	1610.35	110	4	1
S121	GR1457	GR1457	-9	33	TIGRP2P384686_RS9041645	TIGRP2P385621_RS9080004	624	8601829	8601.21	738	4	1
S121	GR1374	GR1374	-9	33	TIGRP2P384686_RS9041645	CHR33_7051956	624	7051956	7051.33	586	3	2*
S121	GR1392	GR1392	-9	33	TIGRP2P384686_RS9041645	BICF2P65841	624	5555956	5555.33	440	3	2
S121	GR1401	GR1401	-9	33	TIGRP2P384686_RS9041645	BICF2P29804	624	5577958	5577.34	442	3	2
S121	GR1407	GR1407	-9	33	TIGRP2P384686_RS9041645	BICF2P1387495	624	11147877	11147.3	950	3	2
S121	CON	9	00:09:00	33	TIGRP2P384686_RS9041645	BICF2S23060265	624	1610972	1610.35	110	NA	NA
S121	UNION	9	00:09:00	33	TIGRP2P384686_RS9041645	BICF2G63081061	624	17440780	17440.2	1524	NA	NA
S122	GR1374	GR1374	-9	33	TIGRP2P384686_RS9041645	CHR33_7051956	624	7051956	7051.33	586	4	1*
S122	GR1392	GR1392	-9	33	TIGRP2P384686_RS9041645	BICF2P65841	624	5555956	5555.33	440	4	1
S122	GR1393	GR1393	-9	33	TIGRP2P385282_RS8708821	BICF2G63079053	1810036	20940998	19131	1711	4	1
S122	GR1401	GR1401	-9	33	TIGRP2P384686_RS9041645	BICF2P29804	624	5577958	5577.34	442	4	1
S122	GR1407	GR1407	-9	33	TIGRP2P384686_RS9041645	BICF2P1387495	624	11147877	11147.3	950	4	1
S122	GR1415	GR1415	-9	33	TIGRP2P384686_RS9041645	BICF2G63081061	624	17440780	17440.2	1524	3	2*
S122	GR1419	GR1419	-9	33	TIGRP2P384686_RS9041645	TIGRP2P385621_RS9080004	624	8601829	8601.21	738	3	2
S122	GR1455	GR1455	-9	33	TIGRP2P384686_RS9041645	TIGRP2P385621_RS9080004	624	8601829	8601.21	738	3	2
S122	GR1457	GR1457	-9	33	TIGRP2P384686_RS9041645	TIGRP2P385621_RS9080004	624	8601829	8601.21	738	3	2
S122	CON	9	00:09:00	33	TIGRP2P385282_RS8708821	BICF2P65841	1810036	5555956	3745.92	310	NA	NA
S122	UNION	9	00:09:00	33	TIGRP2P384686_RS9041645	BICF2G63079053	624	20940998	20940.4	1841	NA	NA
S123	GR1380	GR1380	-9	33	BICF2G63076972	TIGRP2P390847_RS8628478	27389985	31361794	3971.81	469	6	1
S123	GR1392	GR1392	-9	33	BICF2G63075558	TIGRP2P390847_RS8628478	29580259	31361794	1781.54	194	8	1*
S123	GR1399	GR1399	-9	33	BICF2S22948640	BICF2P218473	28631322	29676613	1045.29	128	5	1
S123	GR1407	GR1407	-9	33	BICF2P1327873	TIGRP2P390847_RS8628478	28268166	31361794	3093.63	352	5	1
S123	GR1408	GR1408	-9	33	BICF2G63076985	BICF2P1407553	27379291	30844249	3464.96	415	6	1
S123	GR1415	GR1415	-9	33	BICF2P184721	TIGRP2P390847_RS8628478	23909752	31361794	7452.04	855	6	1
S123	GR1419	GR1419	-9	33	BICF2P634283	TIGRP2P390847_RS8628478	29452017	31361794	1909.78	205	8	1
S123	GR1455	GR1455	-9	33	BICF2P634283	TIGRP2P390847_RS8628478	29452017	31361794	1909.78	205	8	1
S123	GR1457	GR1457	-9	33	BICF2P634283	TIGRP2P390847_RS8628478	29452017	31361794	1909.78	205	8	1
S123	CON	9	00:09:00	33	BICF2G63075558	BICF2P218473	29580259	29676613	96.355	9	NA	NA
S123	UNION	9	00:09:00	33	BICF2P184721	TIGRP2P390847_RS8628478	23909752	31361794	7452.04	855	NA	NA
S124	GR1380	GR1380	-9	33	BICF2G63076972	TIGRP2P390847_RS8628478	27389985	31361794	3971.81	469	7	1
S124	GR1392	GR1392	-9	33	BICF2G63075558	TIGRP2P390847_RS8628478	29580259	31361794	1781.54	194	8	1*
S124	GR1407	GR1407	-9	33	BICF2P1327873	TIGRP2P390847_RS8628478	28268166	31361794	3093.63	352	5	1
S124	GR1408	GR1408	-9	33	BICF2G63076985	BICF2P1407553	27379291	30844249	3464.96	415	7	1
S124	GR1415	GR1415	-9	33	BICF2P184721	TIGRP2P390847_RS8628478	23909752	31361794	7452.04	855	7	1
S124	GR1419	GR1419	-9	33	BICF2P634283	TIGRP2P390847_RS8628478	29452017	31361794	1909.78	205	8	1
S124	GR1455	GR1455	-9	33	BICF2P634283	TIGRP2P390847_RS8628478	29452017	31361794	1909.78	205	8	1
S124	GR1456	GR1456	-9	33	BICF2G63075180	TIGRP2P390847_RS8628478	30336386	31361794	1025.41	123	8	1
S124	GR1457	GR1457	-9	33	BICF2P634283	TIGRP2P390847_RS8628478	29452017	31361794	1909.78	205	8	1
S124	CON	9	00:09:00	33	BICF2G63075180	BICF2P1407553	30336386	30844249	507.864	68	NA	NA
S124	UNION	9	00:09:00	33	BICF2P184721	TIGRP2P390847_RS8628478	23909752	31361794	7452.04	855	NA	NA
S125	GR1374	GR1374	-9	34	BICF2G630458001	BICF2P719750	27845111	34946134	7101.02	603	7	1*
S125	GR1393	GR1393	-9	34	BICF2G630454572	BICF2G630451433	30949259	35490906	4541.65	413	6	1
S125	GR1407	GR1407	-9	34	BICF2P845348	BICF2P1013491	19203925	33809505	14605.6	1292	6	1
S125	GR1408	GR1408	-9	34	TIGRP2P397446_RS8606275	BICF2G630450516	26097119	36765812	10668.7	944	6	1
S125	GR1415	GR1415	-9	34	TIGRP2P393475_RS8550380	BICF2P45493	9275528	42089769	32814.2	2957	2	1
S125	GR1419	GR1419	-9	34	BICF2G630458001	BICF2G630452599	27845111	32977811	5132.7	421	7	1
S125	GR1379	GR1379	-9	34	CHR34_32801200	CHR34_35920238	32801200	35920238	3119.04	302	7	2
S125	GR1380	GR1380	-9	34	CHR34_32801200	BICF2S23513121	32801200	35876024	3074.82	296	7	2
S125	GR1455	GR1455	-9	34	BICF2P1145052	BICF2P271301	10933619	32996605	22063	1950	2	2*
S125	CON	9	00:09:00	34	CHR34_32801200	BICF2G630452599	32801200	32977811	176.612	20	NA	NA
S125	UNION	9	00:09:00	34	TIGRP2P393475_RS8550380	BICF2P45493	9275528	42089769	32814.2	2957	NA	NA
S126	GR1392	GR1392	-9	36	BICF2P745430	BICF2G630758240	22812406	26230453	3418.05	329	6	1*
S126	GR1393	GR1393	-9	36	BICF2P745430	BICF2G630758240	22812406	26230453	3418.05	329	6	1
S126	GR1399	GR1399	-9	36	TIGRP2P412861_RS8792613	TIGRP2P414093_RS9041986	17795948	24139834	6343.89	636	6	1
S126	GR1407	GR1407	-9	36	TIGRP2P412861_RS8792613	BICF2G630758305	17795948	26184545	8388.6	845	6	1
S126	GR1408	GR1408	-9	36	TIGRP2P412861_RS8792613	TIGRP2P414093_RS9041986	17795948	24139834	6343.89	636	6	1
S126	GR1455	GR1455	-9	36	TIGRP2P413528_RS9070494	TIGRP2P414093_RS9041986	22543749	24139834	1596.09	141	6	1
S126	GR1456	GR1456	-9	36	BICF2P745430	TIGRP2P414093_RS9041986	22812406	24139834	1327.43	116	6	1
S126	GR1374	GR1374	-9	36	CHR36_22040783	TIGRP2P414082_RS8860828	22040783	24126646	2085.86	241	1	2*
S126	GR1380	GR1380	-9	36	BICF2S2417418	TIGRP2P414082_RS8860828	22047481	24126646	2079.17	240	1	2
S126	CON	9	00:09:00	36	BICF2P745430	TIGRP2P414082_RS8860828	22812406	24126646	1314.24	115	NA	NA
S126	UNION	9	00:09:00	36	TIGRP2P412861_RS8792613	BICF2G630758240	17795948	26230453	8434.51	849	NA	NA
S127	GR1374	GR1374	-9	1	BICF2G630716258	BICF2P119648	29711070	31769329	2058.26	200	5	1*
S127	GR1380	GR1380	-9	1	BICF2G630716258	BICF2P119648	29711070	31769329	2058.26	200	5	1
S127	GR1393	GR1393	-9	1	CHRUN_AAEX03019240_128183	BICF2G630717784	23974	31867335	31843.4	2677	5	1
S127	GR1399	GR1399	-9	1	BICF2G630716258	BICF2P119648	29711070	31769329	2058.26	200	5	1
S127	GR1415	GR1415	-9	1	BICF2G630716258	BICF2P4444	29711070	49497099	19786	1813	5	1
S127	GR1419	GR1419	-9	1	BICF2G630717248	BICF2P611317	31124474	122670980	91546.5	8446	5	1
S127	GR1379	GR1379	-9	1	BICF2P194937	BICF2G630717754	26346238	31761332	5415.1	502	1	2*
S127	GR1401	GR1401	-9	1	BICF2P194937	BICF2S23346012	26346238	32596689	6250.45	567	1	2
S127	CON	8	00:08:00	1	BICF2G630717248	BICF2G630717754	31124474	31761332	636.859	52	NA	NA
S127	UNION	8	00:08:00	1	CHRUN_AAEX03019240_128183	BICF2P611317	23974	122670980	122647	11064	NA	NA
S128	GR1380	GR1380	-9	1	BICF2S23522133	BICF2P326880	109966385	113053129	3086.74	381	4	1*
S128	GR1393	GR1393	-9	1	BICF2S23522133	BICF2P326880	109966385	113053129	3086.74	381	4	1
S128	GR1455	GR1455	-9	1	BICF2S2443186	CHR1_112125031	97070403	112125031	15054.6	1508	4	1
S128	GR1456	GR1456	-9	1	BICF2S2443186	CHR1_112125031	97070403	112125031	15054.6	1508	4	1
S128	GR1457	GR1457	-9	1	BICF2S2443186	CHR1_112125031	97070403	112125031	15054.6	1508	4	1
S128	GR1407	GR1407	-9	1	BICF2G630790497	CHR1_119107664	92873682	119107664	26234	2654	1	2*
S128	GR1408	GR1408	-9	1	CHR1_104913914	BICF2S23156285	104913914	118876992	13963.1	1587	1	2
S128	GR1419	GR1419	-9	1	BICF2G630717248	BICF2P611317	31124474	122670980	91546.5	8446	0	3*
S128	CON	8	00:08:00	1	BICF2S23522133	CHR1_112125031	109966385	112125031	2158.65	273	NA	NA
S128	UNION	8	00:08:00	1	BICF2G630717248	BICF2P611317	31124474	122670980	91546.5	8446	NA	NA
S129	GR1374	GR1374	-9	2	TIGRP2P20810_RS8807375	BICF2P1223617	9275288	26339097	17063.8	1359	4	1
S129	GR1379	GR1379	-9	2	CHR2_5831064	BICF2P301265	5831064	20719476	14888.4	1146	7	1*
S129	GR1380	GR1380	-9	2	TIGRP2P20810_RS8807375	BICF2P301265	9275288	20719476	11444.2	888	7	1
S129	GR1392	GR1392	-9	2	CHR2_5831064	BICF2G630464809	5831064	85416217	79585.2	7092	5	1
S129	GR1393	GR1393	-9	2	CHR2_5831064	BICF2S23140644	5831064	32569584	26738.5	2159	5	1
S129	GR1399	GR1399	-9	2	TIGRP2P20810_RS8807375	BICF2G630672705	9275288	16651900	7376.61	576	7	1
S129	GR1401	GR1401	-9	2	CHR2_5831064	BICF2S23145437	5831064	30033230	24202.2	1937	5	1
S129	GR1456	GR1456	-9	2	BICF2G630673418	BICF2P1223617	15184251	26339097	11154.8	915	4	1
S129	CON	8	00:08:00	2	BICF2G630673418	BICF2G630672705	15184251	16651900	1467.65	132	NA	NA
S129	UNION	8	00:08:00	2	CHR2_5831064	BICF2G630464809	5831064	85416217	79585.2	7092	NA	NA
S130	GR1374	GR1374	-9	2	TIGRP2P20810_RS8807375	BICF2P1223617	9275288	26339097	17063.8	1359	4	1
S130	GR1379	GR1379	-9	2	CHR2_5831064	BICF2P301265	5831064	20719476	14888.4	1146	7	1*
S130	GR1380	GR1380	-9	2	TIGRP2P20810_RS8807375	BICF2P301265	9275288	20719476	11444.2	888	7	1
S130	GR1392	GR1392	-9	2	CHR2_5831064	BICF2G630464809	5831064	85416217	79585.2	7092	5	1
S130	GR1393	GR1393	-9	2	CHR2_5831064	BICF2S23140644	5831064	32569584	26738.5	2159	5	1
S130	GR1401	GR1401	-9	2	CHR2_5831064	BICF2S23145437	5831064	30033230	24202.2	1937	5	1
S130	GR1456	GR1456	-9	2	BICF2G630673418	BICF2P1223617	15184251	26339097	11154.8	915	4	1
S130	GR1457	GR1457	-9	2	BICF2P690091	BICF2P301265	18651818	20719476	2067.66	178	7	1
S130	CON	8	00:08:00	2	BICF2P690091	BICF2P301265	18651818	20719476	2067.66	178	NA	NA
S130	UNION	8	00:08:00	2	CHR2_5831064	BICF2G630464809	5831064	85416217	79585.2	7092	NA	NA
S131	GR1379	GR1379	-9	2	BICF2S2339729	BICF2P789255	47366174	61406156	14040	1231	4	1
S131	GR1380	GR1380	-9	2	BICF2P650107	BICF2P800694	47379427	78379267	30999.8	2956	5	1
S131	GR1392	GR1392	-9	2	CHR2_5831064	BICF2G630464809	5831064	85416217	79585.2	7092	4	1
S131	GR1401	GR1401	-9	2	BICF2P439178	G191F31S190	54017682	55090939	1073.26	112	7	1*
S131	GR1407	GR1407	-9	2	BICF2P670861	BICF2P512426	35027317	58641484	23614.2	1968	4	1
S131	GR1455	GR1455	-9	2	BICF2P439178	G191F31S190	54017682	55090939	1073.26	112	7	1
S131	GR1456	GR1456	-9	2	CHR2_43023782	BICF2P356419	43023782	79770230	36746.4	3476	4	1
S131	GR1457	GR1457	-9	2	BICF2P439178	G191F31S190	54017682	55090939	1073.26	112	7	1
S131	CON	8	00:08:00	2	BICF2P439178	G191F31S190	54017682	55090939	1073.26	112	NA	NA
S131	UNION	8	00:08:00	2	CHR2_5831064	BICF2G630464809	5831064	85416217	79585.2	7092	NA	NA
S132	GR1379	GR1379	-9	2	BICF2S2339729	BICF2P789255	47366174	61406156	14040	1231	4	1
S132	GR1380	GR1380	-9	2	BICF2P650107	BICF2P800694	47379427	78379267	30999.8	2956	5	1*
S132	GR1399	GR1399	-9	2	BICF2P839108	BICF2P557430	57154464	70128695	12974.2	1216	5	1
S132	GR1419	GR1419	-9	2	BICF2S2319812	BICF2P1237764	59141102	71043782	11902.7	1090	5	1
S132	GR1456	GR1456	-9	2	CHR2_43023782	BICF2P356419	43023782	79770230	36746.4	3476	4	1
S132	GR1457	GR1457	-9	2	BICF2P1258111	BICF2P356419	59036686	79770230	20733.5	2123	5	1
S132	GR1392	GR1392	-9	2	CHR2_5831064	BICF2G630464809	5831064	85416217	79585.2	7092	0	2*
S132	GR1407	GR1407	-9	2	BICF2P610	BICF2G630494802	59566989	63502509	3935.52	321	0	3*
S132	CON	8	00:08:00	2	BICF2P610	BICF2P789255	59566989	61406156	1839.17	151	NA	NA
S132	UNION	8	00:08:00	2	CHR2_5831064	BICF2G630464809	5831064	85416217	79585.2	7092	NA	NA
S133	GR1392	GR1392	-9	3	BICF2G630349762	BICF2S23645482	74792468	79471589	4679.12	384	5	1*
S133	GR1393	GR1393	-9	3	BICF2G630349762	BICF2P1097877	74792468	79310843	4518.38	372	5	1
S133	GR1415	GR1415	-9	3	BICF2G630349762	BICF2S23645482	74792468	79471589	4679.12	384	5	1
S133	GR1419	GR1419	-9	3	BICF2G630349762	BICF2S23645482	74792468	79471589	4679.12	384	5	1
S133	GR1456	GR1456	-9	3	BICF2P778641	BICF2P1347927	59546943	80368866	20821.9	1958	5	1
S133	GR1457	GR1457	-9	3	BICF2G630349762	BICF2P867441	74792468	75941513	1149.05	104	5	1
S133	GR1374	GR1374	-9	3	BICF2P220016	BICF2G630353736	75740647	79160478	3419.83	278	1	2*
S133	GR1401	GR1401	-9	3	BICF2P220016	BICF2G630353829	75740647	79242982	3502.34	285	1	2
S133	CON	8	00:08:00	3	BICF2P220016	BICF2P867441	75740647	75941513	200.867	21	NA	NA
S133	UNION	8	00:08:00	3	BICF2P778641	BICF2P1347927	59546943	80368866	20821.9	1958	NA	NA
S134	GR1392	GR1392	-9	3	BICF2G630349762	BICF2S23645482	74792468	79471589	4679.12	384	5	1*
S134	GR1393	GR1393	-9	3	BICF2G630349762	BICF2P1097877	74792468	79310843	4518.38	372	5	1
S134	GR1415	GR1415	-9	3	BICF2G630349762	BICF2S23645482	74792468	79471589	4679.12	384	5	1
S134	GR1419	GR1419	-9	3	BICF2G630349762	BICF2S23645482	74792468	79471589	4679.12	384	5	1
S134	GR1456	GR1456	-9	3	BICF2P778641	BICF2P1347927	59546943	80368866	20821.9	1958	5	1
S134	GR1457	GR1457	-9	3	BICF2G630351530	BICF2P1347927	76848703	80368866	3520.16	293	5	1
S134	GR1374	GR1374	-9	3	BICF2P220016	BICF2G630353736	75740647	79160478	3419.83	278	1	2*
S134	GR1401	GR1401	-9	3	BICF2P220016	BICF2G630353829	75740647	79242982	3502.34	285	1	2
S134	CON	8	00:08:00	3	BICF2G630351530	BICF2G630353736	76848703	79160478	2311.78	190	NA	NA
S134	UNION	8	00:08:00	3	BICF2P778641	BICF2P1347927	59546943	80368866	20821.9	1958	NA	NA
S135	GR1374	GR1374	-9	4	BICF2G63057440	BICF2P549614	3435563	10154169	6718.61	653	5	1*
S135	GR1379	GR1379	-9	4	BICF2G63057440	BICF2P549614	3435563	10154169	6718.61	653	5	1
S135	GR1380	GR1380	-9	4	BICF2P1032763	BICF2P1378703	5167769	22313950	17146.2	1578	5	1
S135	GR1399	GR1399	-9	4	BICF2G63057440	BICF2P549614	3435563	10154169	6718.61	653	5	1
S135	GR1401	GR1401	-9	4	TIGRP2P56999_RS9113643	TIGRP2P63259_RS8514108	25084	6963721	6938.64	592	5	1
S135	GR1456	GR1456	-9	4	TIGRP2P56999_RS9113643	BICF2P808765	25084	25447194	25422.1	2292	5	1
S135	GR1407	GR1407	-9	4	TIGRP2P56999_RS9113643	BICF2P969634	25084	15463309	15438.2	1382	1	2*
S135	GR1415	GR1415	-9	4	TIGRP2P56999_RS9113643	BICF2P1093948	25084	20889872	20864.8	1827	1	2
S135	CON	8	00:08:00	4	BICF2P1032763	TIGRP2P63259_RS8514108	5167769	6963721	1795.95	175	NA	NA
S135	UNION	8	00:08:00	4	TIGRP2P56999_RS9113643	BICF2P808765	25084	25447194	25422.1	2292	NA	NA
S136	GR1374	GR1374	-9	4	BICF2G63057440	BICF2P549614	3435563	10154169	6718.61	653	5	1*
S136	GR1379	GR1379	-9	4	BICF2G63057440	BICF2P549614	3435563	10154169	6718.61	653	5	1
S136	GR1380	GR1380	-9	4	BICF2P1032763	BICF2P1378703	5167769	22313950	17146.2	1578	5	1
S136	GR1399	GR1399	-9	4	BICF2G63057440	BICF2P549614	3435563	10154169	6718.61	653	5	1
S136	GR1455	GR1455	-9	4	BICF2P728	BICF2P322945	9510782	32936936	23426.2	2106	5	1
S136	GR1456	GR1456	-9	4	TIGRP2P56999_RS9113643	BICF2P808765	25084	25447194	25422.1	2292	5	1
S136	GR1407	GR1407	-9	4	TIGRP2P56999_RS9113643	BICF2P969634	25084	15463309	15438.2	1382	1	2*
S136	GR1415	GR1415	-9	4	TIGRP2P56999_RS9113643	BICF2P1093948	25084	20889872	20864.8	1827	1	2
S136	CON	8	00:08:00	4	BICF2P728	BICF2P549614	9510782	10154169	643.388	72	NA	NA
S136	UNION	8	00:08:00	4	TIGRP2P56999_RS9113643	BICF2P322945	25084	32936936	32911.9	2956	NA	NA
S137	GR1374	GR1374	-9	4	BICF2P1456781	CHR4_27712412	25011717	27712412	2700.7	224	3	1*
S137	GR1379	GR1379	-9	4	BICF2P1456781	BICF2G630167479	25011717	36126872	11115.2	992	3	1
S137	GR1408	GR1408	-9	4	BICF2S23039675	TIGRP2P59263_RS8917313	22122720	25607738	3485.02	325	3	1
S137	GR1419	GR1419	-9	4	BICF2P940448	BICF2S23027777	11639052	34617341	22978.3	2059	3	1
S137	GR1392	GR1392	-9	4	BICF2S23716334	BICF2P65053	24551361	31888647	7337.29	643	3	2*
S137	GR1399	GR1399	-9	4	BICF2S23534545	BICF2S23415964	20074489	62131331	42056.8	3787	3	2
S137	GR1455	GR1455	-9	4	BICF2P728	BICF2P322945	9510782	32936936	23426.2	2106	3	2
S137	GR1456	GR1456	-9	4	TIGRP2P56999_RS9113643	BICF2P808765	25084	25447194	25422.1	2292	3	2
S137	CON	8	00:08:00	4	BICF2P1456781	BICF2P808765	25011717	25447194	435.478	41	NA	NA
S137	UNION	8	00:08:00	4	TIGRP2P56999_RS9113643	BICF2S23415964	25084	62131331	62106.2	5533	NA	NA
S138	GR1374	GR1374	-9	4	BICF2P1015504	BICF2P18092	54144803	55653099	1508.3	114	6	1*
S138	GR1380	GR1380	-9	4	BICF2P1015504	BICF2P18092	54144803	55653099	1508.3	114	6	1
S138	GR1392	GR1392	-9	4	BICF2P1015504	BICF2P18092	54144803	55653099	1508.3	114	6	1
S138	GR1393	GR1393	-9	4	BICF2P1015504	BICF2P18092	54144803	55653099	1508.3	114	6	1
S138	GR1399	GR1399	-9	4	BICF2S23534545	BICF2S23415964	20074489	62131331	42056.8	3787	5	1
S138	GR1407	GR1407	-9	4	BICF2P1015504	BICF2P387535	54144803	55912812	1768.01	138	6	1
S138	GR1379	GR1379	-9	4	CHR4_44466051	BICF2P458608	44466051	54438161	9972.11	825	6	2
S138	GR1401	GR1401	-9	4	BICF2P693332	BICF2P518343	38862688	68546049	29683.4	2583	1	2*
S138	CON	8	00:08:00	4	BICF2P1015504	BICF2P458608	54144803	54438161	293.359	25	NA	NA
S138	UNION	8	00:08:00	4	BICF2S23534545	BICF2P518343	20074489	68546049	48471.6	4327	NA	NA
S139	GR1379	GR1379	-9	4	BICF2P16876	BICF2P326255	57084061	64122681	7038.62	687	1	1
S139	GR1401	GR1401	-9	4	BICF2P693332	BICF2P518343	38862688	68546049	29683.4	2583	4	1
S139	GR1407	GR1407	-9	4	BICF2P687270	CHR4_61785419	60252029	61785419	1533.39	140	5	1*
S139	GR1408	GR1408	-9	4	BICF2P209250	BICF2S22918077	58585292	64158192	5572.9	524	4	1
S139	GR1455	GR1455	-9	4	BICF2P209250	BICF2S22918077	58585292	64158192	5572.9	524	4	1
S139	GR1456	GR1456	-9	4	BICF2P209250	BICF2S22918077	58585292	64158192	5572.9	524	4	1
S139	GR1399	GR1399	-9	4	BICF2S23534545	BICF2S23415964	20074489	62131331	42056.8	3787	0	2*
S139	GR1415	GR1415	-9	4	BICF2P889389	BICF2S23161592	59175443	64044228	4868.79	451	0	3*
S139	CON	8	00:08:00	4	BICF2P687270	CHR4_61785419	60252029	61785419	1533.39	140	NA	NA
S139	UNION	8	00:08:00	4	BICF2S23534545	BICF2P518343	20074489	68546049	48471.6	4327	NA	NA
S140	GR1374	GR1374	-9	4	BICF2P240610	BICF2G630169529	64008244	73705680	9697.44	897	3	1*
S140	GR1379	GR1379	-9	4	BICF2P16876	BICF2P326255	57084061	64122681	7038.62	687	2	1
S140	GR1380	GR1380	-9	4	BICF2P240610	BICF2S2363901	64008244	74085415	10077.2	931	3	1
S140	GR1415	GR1415	-9	4	BICF2P889389	BICF2S23161592	59175443	64044228	4868.79	451	2	1
S140	GR1401	GR1401	-9	4	BICF2P693332	BICF2P518343	38862688	68546049	29683.4	2583	3	2*
S140	GR1408	GR1408	-9	4	BICF2P209250	BICF2S22918077	58585292	64158192	5572.9	524	3	2
S140	GR1455	GR1455	-9	4	BICF2P209250	BICF2S22918077	58585292	64158192	5572.9	524	3	2
S140	GR1456	GR1456	-9	4	BICF2P209250	BICF2S22918077	58585292	64158192	5572.9	524	3	2
S140	CON	8	00:08:00	4	BICF2P240610	BICF2S23161592	64008244	64044228	35.985	4	NA	NA
S140	UNION	8	00:08:00	4	BICF2P693332	BICF2S2363901	38862688	74085415	35222.7	3125	NA	NA
S141	GR1379	GR1379	-9	5	BICF2P420675	BICF2S23113315	7623198	17906228	10283	1100	4	1
S141	GR1399	GR1399	-9	5	BICF2P897594	CHR5_15807115	6453151	15807115	9353.97	990	5	1*
S141	GR1415	GR1415	-9	5	CHR5_9667410	BICF2S23610734	9667411	18335491	8668.08	909	4	1
S141	GR1419	GR1419	-9	5	CHR5_9667410	CHR5_15807115	9667411	15807115	6139.7	669	5	1
S141	GR1455	GR1455	-9	5	CHR5_18224	BICF2P714824	18224	12901700	12883.5	1192	5	1
S141	GR1456	GR1456	-9	5	CHR5_18224	BICF2P714824	18224	12901700	12883.5	1192	5	1
S141	GR1374	GR1374	-9	5	BICF2S22928902	BICF2P1333682	11205065	22933681	11728.6	1149	0	2*
S141	GR1407	GR1407	-9	5	BICF2P524908	CHR5_19960636	1222270	19960636	18738.4	1835	0	3*
S141	CON	8	00:08:00	5	BICF2S22928902	BICF2P714824	11205065	12901700	1696.64	150	NA	NA
S141	UNION	8	00:08:00	5	CHR5_18224	BICF2P1333682	18224	22933681	22915.5	2191	NA	NA
S142	GR1380	GR1380	-9	5	BICF2G630182417	BICF2P421158	30909661	34295504	3385.84	373	6	1*
S142	GR1401	GR1401	-9	5	BICF2P588414	BICF2S23755890	29324505	56201307	26876.8	2510	4	1
S142	GR1407	GR1407	-9	5	BICF2P1152227	TIGRP2P73637_RS8689653	21309552	52337665	31028.1	2889	4	1
S142	GR1408	GR1408	-9	5	BICF2P1152227	BICF2G630187468	21309552	44161353	22851.8	2202	4	1
S142	GR1419	GR1419	-9	5	BICF2G63030473	BICF2P421158	24555627	34295504	9739.88	1035	6	1
S142	GR1392	GR1392	-9	5	BICF2P421158	BICF2G630185163	34295504	36994109	2698.61	232	4	2
S142	GR1393	GR1393	-9	5	CHR5_24075469	BICF2G630185163	24075469	36994109	12918.6	1313	2	2*
S142	GR1399	GR1399	-9	5	BICF2P421158	BICF2S2343001	34295504	50277292	15981.8	1400	4	2
S142	CON	8	00:08:00	5	BICF2P421158	BICF2P421158	34295504	34295504	0.001	1	NA	NA
S142	UNION	8	00:08:00	5	BICF2P1152227	BICF2S23755890	21309552	56201307	34891.8	3270	NA	NA
S143	GR1379	GR1379	-9	5	BICF2P266162	BICF2P884891	38792930	53978925	15186	1321	3	1
S143	GR1401	GR1401	-9	5	BICF2P588414	BICF2S23755890	29324505	56201307	26876.8	2510	3	1
S143	GR1407	GR1407	-9	5	BICF2P1152227	TIGRP2P73637_RS8689653	21309552	52337665	31028.1	2889	3	1
S143	GR1408	GR1408	-9	5	BICF2P1152227	BICF2G630187468	21309552	44161353	22851.8	2202	6	1*
S143	GR1419	GR1419	-9	5	BICF2S23112756	BICF2P1340165	38192300	50421132	12228.8	1072	3	1
S143	GR1392	GR1392	-9	5	BICF2P416741	BICF2P1340165	44105012	50421132	6316.12	529	4	2
S143	GR1393	GR1393	-9	5	BICF2P416741	BICF2P103684	44105012	53180695	9075.68	773	4	2
S143	GR1399	GR1399	-9	5	BICF2P421158	BICF2S2343001	34295504	50277292	15981.8	1400	2	2*
S143	CON	8	00:08:00	5	BICF2P416741	BICF2G630187468	44105012	44161353	56.342	6	NA	NA
S143	UNION	8	00:08:00	5	BICF2P1152227	BICF2S23755890	21309552	56201307	34891.8	3270	NA	NA
S144	GR1374	GR1374	-9	5	BICF2P687902	BICF2P433434	66290790	73419487	7128.7	731	4	1
S144	GR1379	GR1379	-9	5	BICF2P687902	BICF2P433434	66290790	73419487	7128.7	731	4	1
S144	GR1392	GR1392	-9	5	CHR5_63785206	BICF2S23351810	63785206	72900607	9115.4	944	3	1
S144	GR1399	GR1399	-9	5	BICF2S23260404	BICF2G630242266	61536274	66863950	5327.68	517	3	1
S144	GR1401	GR1401	-9	5	BICF2P377442	BICF2G630242266	64794990	66863950	2068.96	200	3	1
S144	GR1407	GR1407	-9	5	BICF2P788523	BICF2P433434	66806115	73419487	6613.37	676	6	1*
S144	GR1408	GR1408	-9	5	TIGRP2P73928_RS8675763	BICF2P433434	60297901	73419487	13121.6	1309	5	1
S144	GR1455	GR1455	-9	5	BICF2P269901	BICF2P1086234	65849437	67018474	1169.04	108	0	2*
S144	CON	8	00:08:00	5	BICF2P788523	BICF2G630242266	66806115	66863950	57.836	5	NA	NA
S144	UNION	8	00:08:00	5	TIGRP2P73928_RS8675763	BICF2P433434	60297901	73419487	13121.6	1309	NA	NA
S145	GR1380	GR1380	-9	7	BICF2P1382436	BICF2G630559834	43638552	55393566	11755	990	4	1*
S145	GR1408	GR1408	-9	7	BICF2S22944426	BICF2P1402817	55245494	64078412	8832.92	781	1	1
S145	GR1415	GR1415	-9	7	BICF2P809818	BICF2G630560468	46147078	56776566	10629.5	872	3	1
S145	GR1419	GR1419	-9	7	BICF2P809818	BICF2G630560468	46147078	56776566	10629.5	872	3	1
S145	GR1457	GR1457	-9	7	BICF2P1108473	BICF2G630560468	51059811	56776566	5716.76	482	3	1
S145	GR1374	GR1374	-9	7	BICF2P195612	BICF2P752104	42556532	66383977	23827.4	2114	2	2*
S145	GR1379	GR1379	-9	7	BICF2P195612	BICF2P752104	42556532	66383977	23827.4	2114	2	2
S145	GR1392	GR1392	-9	7	CHR7_44992822	BICF2P466540	44992822	80858461	35865.6	3210	2	2
S145	CON	8	00:08:00	7	BICF2S22944426	BICF2G630559834	55245494	55393566	148.073	14	NA	NA
S145	UNION	8	00:08:00	7	BICF2P195612	BICF2P466540	42556532	80858461	38301.9	3451	NA	NA
S146	GR1379	GR1379	-9	7	TIGRP2P104045_RS9131490	BICF2G63087374	74321427	79145285	4823.86	481	3	1
S146	GR1380	GR1380	-9	7	CHR7_67031728	BICF2G63087374	67031728	79145285	12113.6	1119	3	1
S146	GR1392	GR1392	-9	7	CHR7_44992822	BICF2P466540	44992822	80858461	35865.6	3210	2	1
S146	GR1393	GR1393	-9	7	BICF2S2313324	CHR7_75184465	73850535	75184465	1333.93	126	4	1*
S146	GR1399	GR1399	-9	7	BICF2S2313324	CHR7_75184465	73850535	75184465	1333.93	126	4	1
S146	GR1415	GR1415	-9	7	TIGRP2P103117_RS8667699	TIGRP2P104368_RS8995995	71954664	75134342	3179.68	291	1	2*
S146	GR1419	GR1419	-9	7	TIGRP2P103117_RS8667699	TIGRP2P104368_RS8995995	71954664	75134342	3179.68	291	1	2
S146	GR1455	GR1455	-9	7	TIGRP2P103554_RS8771338	BICF2P466540	73469167	80858461	7389.3	713	0	3*
S146	CON	8	00:08:00	7	TIGRP2P104045_RS9131490	TIGRP2P104368_RS8995995	74321427	75134342	812.916	78	NA	NA
S146	UNION	8	00:08:00	7	CHR7_44992822	BICF2P466540	44992822	80858461	35865.6	3210	NA	NA
S147	GR1374	GR1374	-9	8	CHR8_30885	BICF2P1002025	30885	43919636	43888.8	3489	6	1*
S147	GR1379	GR1379	-9	8	CHR8_30885	BICF2P1439996	30885	32384166	32353.3	2541	6	1
S147	GR1380	GR1380	-9	8	CHR8_10377103	BICF2P1439996	10377103	32384166	22007.1	1698	6	1
S147	GR1399	GR1399	-9	8	BICF2P817199	BICF2P369391	8146384	26669579	18523.2	1361	6	1
S147	GR1407	GR1407	-9	8	CHR8_30885	BICF2P291196	30885	34104097	34073.2	2682	6	1
S147	GR1415	GR1415	-9	8	BICF2P610712	BICF2P1427982	23041502	30465801	7424.3	616	6	1
S147	GR1419	GR1419	-9	8	BICF2P610712	BICF2P1427982	23041502	30465801	7424.3	616	6	1
S147	GR1408	GR1408	-9	8	BICF2P557684	BICF2P1014437	22235381	26817718	4582.34	356	0	2*
S147	CON	8	00:08:00	8	BICF2P610712	BICF2P369391	23041502	26669579	3628.08	273	NA	NA
S147	UNION	8	00:08:00	8	CHR8_30885	BICF2P1002025	30885	43919636	43888.8	3489	NA	NA
S148	GR1380	GR1380	-9	9	BICF2P1258412	BICF2G630472906	42749442	52379468	9630.03	1090	3	1
S148	GR1392	GR1392	-9	9	BICF2P213044	CHR9_47904617	46326651	47904618	1577.97	174	7	1*
S148	GR1399	GR1399	-9	9	CHR9_38343262	TIGRP2P129767_RS8946542	38343262	49982059	11638.8	1251	3	1
S148	GR1407	GR1407	-9	9	BICF2P1392348	BICF2P1219293	46062494	48297433	2234.94	247	4	1
S148	GR1408	GR1408	-9	9	BICF2P209349	BICF2P1427387	47493444	49576219	2082.78	284	4	1
S148	GR1415	GR1415	-9	9	BICF2P213044	CHR9_47904617	46326651	47904618	1577.97	174	7	1
S148	GR1455	GR1455	-9	9	BICF2P209349	BICF2P1427387	47493444	49576219	2082.78	284	4	1
S148	GR1457	GR1457	-9	9	BICF2P209349	BICF2P1427387	47493444	49576219	2082.78	284	4	1
S148	CON	8	00:08:00	9	BICF2P209349	CHR9_47904617	47493444	47904618	411.175	58	NA	NA
S148	UNION	8	00:08:00	9	CHR9_38343262	BICF2G630472906	38343262	52379468	14036.2	1527	NA	NA
S149	GR1374	GR1374	-9	10	BICF2P532643	BICF2P553798	6848829	8689037	1840.21	165	7	1*
S149	GR1380	GR1380	-9	10	BICF2P532643	BICF2P553798	6848829	8689037	1840.21	165	7	1
S149	GR1401	GR1401	-9	10	BICF2P532643	CHR10_19196476	6848829	19196476	12347.6	1061	7	1
S149	GR1407	GR1407	-9	10	BICF2P313724	BICF2S22917368	51263	17583128	17531.9	1434	7	1
S149	GR1408	GR1408	-9	10	BICF2P532643	BICF2P553798	6848829	8689037	1840.21	165	7	1
S149	GR1455	GR1455	-9	10	BICF2P532643	BICF2P553798	6848829	8689037	1840.21	165	7	1
S149	GR1456	GR1456	-9	10	BICF2P475438	BICF2P582642	6739693	9096909	2357.22	211	7	1
S149	GR1457	GR1457	-9	10	BICF2P475438	BICF2P582642	6739693	9096909	2357.22	211	7	1
S149	CON	8	00:08:00	10	BICF2P532643	BICF2P553798	6848829	8689037	1840.21	165	NA	NA
S149	UNION	8	00:08:00	10	BICF2P313724	CHR10_19196476	51263	19196476	19145.2	1559	NA	NA
S150	GR1374	GR1374	-9	10	BICF2G630491024	BICF2G630494111	54170757	69329337	15158.6	1352	7	1*
S150	GR1379	GR1379	-9	10	BICF2G630486519	BICF2G630494111	37881705	69329337	31447.6	2798	7	1
S150	GR1380	GR1380	-9	10	BICF2G630491024	BICF2G630494111	54170757	69329337	15158.6	1352	7	1
S150	GR1399	GR1399	-9	10	BICF2S22922039	BICF2G630494111	54804076	69329337	14525.3	1303	7	1
S150	GR1401	GR1401	-9	10	BICF2P77420	BICF2G630494111	66776413	69329337	2552.93	304	7	1
S150	GR1407	GR1407	-9	10	BICF2S23036697	BICF2G630494111	60792433	69329337	8536.91	802	7	1
S150	GR1408	GR1408	-9	10	BICF2S23036697	BICF2G630494111	60792433	69329337	8536.91	802	7	1
S150	GR1415	GR1415	-9	10	BICF2P954365	BICF2S23432760	60366521	67173527	6807.01	578	7	1
S150	CON	8	00:08:00	10	BICF2P77420	BICF2S23432760	66776413	67173527	397.115	40	NA	NA
S150	UNION	8	00:08:00	10	BICF2G630486519	BICF2G630494111	37881705	69329337	31447.6	2798	NA	NA
S151	GR1374	GR1374	-9	12	BICF2P788106	TIGRP2P167179_RS8765670	23046045	52023889	28977.8	2289	5	1*
S151	GR1392	GR1392	-9	12	BICF2P391911	BICF2G630122507	3991	55267498	55263.5	5086	5	1
S151	GR1393	GR1393	-9	12	BICF2S2327083	BICF2S2356907	41991291	53795523	11804.2	988	5	1
S151	GR1415	GR1415	-9	12	BICF2P788106	TIGRP2P173433_RS9089198	23046045	71090086	48044	3941	5	1
S151	GR1419	GR1419	-9	12	BICF2P788106	TIGRP2P166475_RS8575143	23046045	50151064	27105	2144	5	1
S151	GR1455	GR1455	-9	12	TIGRP2P164176_RS8515447	TIGRP2P166597_RS9077855	38709067	50737339	12028.3	1019	5	1
S151	GR1456	GR1456	-9	12	BICF2S2303138	TIGRP2P166918_RS8846251	42511304	51374177	8862.87	763	1	2*
S151	GR1457	GR1457	-9	12	BICF2P1341688	TIGRP2P166918_RS8846251	44877132	51374177	6497.05	548	1	2
S151	CON	8	00:08:00	12	BICF2P1341688	TIGRP2P166475_RS8575143	44877132	50151064	5273.93	456	NA	NA
S151	UNION	8	00:08:00	12	BICF2P391911	TIGRP2P173433_RS9089198	3991	71090086	71086.1	6476	NA	NA
S152	GR1374	GR1374	-9	12	BICF2P788106	TIGRP2P167179_RS8765670	23046045	52023889	28977.8	2289	5	1*
S152	GR1392	GR1392	-9	12	BICF2P391911	BICF2G630122507	3991	55267498	55263.5	5086	5	1
S152	GR1393	GR1393	-9	12	BICF2S2327083	BICF2S2356907	41991291	53795523	11804.2	988	5	1
S152	GR1408	GR1408	-9	12	BICF2S2378459	TIGRP2P168811_RS8834039	50436949	53418191	2981.24	232	5	1
S152	GR1415	GR1415	-9	12	BICF2P788106	TIGRP2P173433_RS9089198	23046045	71090086	48044	3941	5	1
S152	GR1455	GR1455	-9	12	TIGRP2P164176_RS8515447	TIGRP2P166597_RS9077855	38709067	50737339	12028.3	1019	5	1
S152	GR1456	GR1456	-9	12	BICF2S2303138	TIGRP2P166918_RS8846251	42511304	51374177	8862.87	763	1	2*
S152	GR1457	GR1457	-9	12	BICF2P1341688	TIGRP2P166918_RS8846251	44877132	51374177	6497.05	548	1	2
S152	CON	8	00:08:00	12	BICF2S2378459	TIGRP2P166597_RS9077855	50436949	50737339	300.391	25	NA	NA
S152	UNION	8	00:08:00	12	BICF2P391911	TIGRP2P173433_RS9089198	3991	71090086	71086.1	6476	NA	NA
S153	GR1393	GR1393	-9	13	BICF2P559136	BICF2P488069	31921353	43706154	11784.8	1012	4	1*
S153	GR1407	GR1407	-9	13	BICF2P752095	TIGRP2P176915_RS8974490	35569625	38924425	3354.8	292	4	1
S153	GR1415	GR1415	-9	13	BICF2G630661910	BICF2G630660270	32879349	35790594	2911.25	267	4	1
S153	GR1419	GR1419	-9	13	BICF2G630661910	BICF2G630660270	32879349	35790594	2911.25	267	4	1
S153	GR1456	GR1456	-9	13	BICF2G630662635	BICF2P309773	32212402	51507828	19295.4	1668	4	1
S153	GR1379	GR1379	-9	13	BICF2G630661629	BICF2P527662	33279319	39807034	6527.72	588	2	2*
S153	GR1399	GR1399	-9	13	BICF2G630618062	TIGRP2P180350_RS9233369	27212831	50644450	23431.6	2094	2	2
S153	GR1457	GR1457	-9	13	BICF2P565928	TIGRP2P180350_RS9233369	24402408	50644450	26242	2311	2	2
S153	CON	8	00:08:00	13	BICF2P752095	BICF2G630660270	35569625	35790594	220.97	18	NA	NA
S153	UNION	8	00:08:00	13	BICF2P565928	BICF2P309773	24402408	51507828	27105.4	2373	NA	NA
S154	GR1374	GR1374	-9	13	BICF2P163461	BICF2S22921732	39265295	42247532	2982.24	242	5	1*
S154	GR1380	GR1380	-9	13	BICF2P163461	BICF2S22921732	39265295	42247532	2982.24	242	5	1
S154	GR1393	GR1393	-9	13	BICF2P559136	BICF2P488069	31921353	43706154	11784.8	1012	4	1
S154	GR1407	GR1407	-9	13	BICF2P163461	BICF2S22921732	39265295	42247532	2982.24	242	5	1
S154	GR1456	GR1456	-9	13	BICF2G630662635	BICF2P309773	32212402	51507828	19295.4	1668	4	1
S154	GR1379	GR1379	-9	13	BICF2G630661629	BICF2P527662	33279319	39807034	6527.72	588	5	2
S154	GR1399	GR1399	-9	13	BICF2G630618062	TIGRP2P180350_RS9233369	27212831	50644450	23431.6	2094	2	2*
S154	GR1457	GR1457	-9	13	BICF2P565928	TIGRP2P180350_RS9233369	24402408	50644450	26242	2311	2	2
S154	CON	8	00:08:00	13	BICF2P163461	BICF2P527662	39265295	39807034	541.74	52	NA	NA
S154	UNION	8	00:08:00	13	BICF2P565928	BICF2P309773	24402408	51507828	27105.4	2373	NA	NA
S155	GR1393	GR1393	-9	14	G805F13S119	BICF2G630518951	1272668	4569454	3296.79	241	7	1*
S155	GR1399	GR1399	-9	14	G805F13S119	BICF2G630518951	1272668	4569454	3296.79	241	7	1
S155	GR1401	GR1401	-9	14	G805F13S119	BICF2G630518195	1272668	3199516	1926.85	127	7	1
S155	GR1407	GR1407	-9	14	G805F13S119	BICF2G630518951	1272668	4569454	3296.79	241	7	1
S155	GR1408	GR1408	-9	14	G805F13S119	BICF2G630518951	1272668	4569454	3296.79	241	7	1
S155	GR1419	GR1419	-9	14	G805F13S119	BICF2G630518951	1272668	4569454	3296.79	241	7	1
S155	GR1455	GR1455	-9	14	BICF2G630517911	BICF2G630518866	3021087	4110951	1089.87	105	7	1
S155	GR1456	GR1456	-9	14	BICF2G630517911	BICF2G630518866	3021087	4110951	1089.87	105	7	1
S155	CON	8	00:08:00	14	BICF2G630517911	BICF2G630518195	3021087	3199516	178.43	19	NA	NA
S155	UNION	8	00:08:00	14	G805F13S119	BICF2G630518951	1272668	4569454	3296.79	241	NA	NA
S156	GR1374	GR1374	-9	14	BICF2P1075296	BICF2G630523599	18510725	20688042	2177.32	166	6	1*
S156	GR1380	GR1380	-9	14	BICF2P1075296	BICF2G630523599	18510725	20688042	2177.32	166	6	1
S156	GR1456	GR1456	-9	14	BICF2P1075296	TIGRP2P189581_RS9095448	18510725	25403675	6892.95	561	2	1
S156	GR1379	GR1379	-9	14	BICF2P164041	BICF2G630525217	20122614	29083545	8960.93	736	6	2
S156	GR1392	GR1392	-9	14	BICF2P164041	BICF2G630524635	20122614	22336901	2214.29	184	6	2
S156	GR1393	GR1393	-9	14	BICF2P164041	TIGRP2P190764_RS9086998	20122614	29200250	9077.64	745	6	2
S156	GR1399	GR1399	-9	14	BICF2P164041	TIGRP2P190764_RS9086998	20122614	29200250	9077.64	745	6	2
S156	GR1457	GR1457	-9	14	CHR14_5730263	BICF2P1385139	5730263	31455532	25725.3	2118	4	2*
S156	CON	8	00:08:00	14	BICF2P164041	BICF2G630523599	20122614	20688042	565.429	47	NA	NA
S156	UNION	8	00:08:00	14	CHR14_5730263	BICF2P1385139	5730263	31455532	25725.3	2118	NA	NA
S157	GR1401	GR1401	-9	14	BICF2P1806	TIGRP2P194281_RS8809284	51792207	56810183	5017.98	423	3	1*
S157	GR1407	GR1407	-9	14	BICF2P195450	BICF2G630531380	51680723	60959782	9279.06	800	3	1
S157	GR1408	GR1408	-9	14	BICF2P298028	BICF2P1298024	54495528	56042382	1546.86	133	3	1
S157	GR1415	GR1415	-9	14	BICF2P252771	BICF2P826286	53745607	55972367	2226.76	188	3	1
S157	GR1419	GR1419	-9	14	BICF2P1159010	BICF2P560888	54584543	59779966	5195.42	454	3	2*
S157	GR1455	GR1455	-9	14	CHR14_43195397	TIGRP2P194281_RS8809284	43195397	56810183	13614.8	1189	3	2
S157	GR1456	GR1456	-9	14	BICF2P1159010	BICF2S23130636	54584543	59986103	5401.56	480	3	2
S157	GR1457	GR1457	-9	14	BICF2P1159010	BICF2S23130636	54584543	59986103	5401.56	480	3	2
S157	CON	8	00:08:00	14	BICF2P1159010	BICF2P826286	54584543	55972367	1387.83	118	NA	NA
S157	UNION	8	00:08:00	14	CHR14_43195397	BICF2G630531380	43195397	60959782	17764.4	1556	NA	NA
S158	GR1374	GR1374	-9	15	BICF2G630423310	BICF2P1353209	55372690	56931041	1558.35	127	4	1*
S158	GR1379	GR1379	-9	15	TIGRP2P205624_RS8694440	BICF2P1101508	55569875	63688192	8118.32	659	4	1
S158	GR1380	GR1380	-9	15	BICF2G630423310	BICF2P1353209	55372690	56931041	1558.35	127	4	1
S158	GR1393	GR1393	-9	15	BICF2G630424862	BICF2G630418207	54019729	61301766	7282.04	599	4	1
S158	GR1399	GR1399	-9	15	TIGRP2P205624_RS8694440	BICF2G630416960	55569875	64187680	8617.81	719	4	1
S158	GR1401	GR1401	-9	15	BICF2G630424836	BICF2G630422848	54033829	56057404	2023.58	176	2	2*
S158	GR1419	GR1419	-9	15	BICF2P1042714	BICF2G630422848	52634022	56057404	3423.38	306	2	2
S158	GR1457	GR1457	-9	15	BICF2P1042714	BICF2G630422848	52634022	56057404	3423.38	306	2	2
S158	CON	8	00:08:00	15	TIGRP2P205624_RS8694440	BICF2G630422848	55569875	56057404	487.53	42	NA	NA
S158	UNION	8	00:08:00	15	BICF2P1042714	BICF2G630416960	52634022	64187680	11553.7	983	NA	NA
S159	GR1374	GR1374	-9	16	BICF2P695504	BICF2G630115568	24336171	35169437	10833.3	920	5	1
S159	GR1379	GR1379	-9	16	BICF2P695504	BICF2G630115568	24336171	35169437	10833.3	920	5	1
S159	GR1380	GR1380	-9	16	BICF2P695504	BICF2G630113704	24336171	31750001	7413.83	628	7	1*
S159	GR1393	GR1393	-9	16	BICF2G630841381	BICF2G630113704	27424	31750001	31722.6	2745	7	1
S159	GR1415	GR1415	-9	16	BICF2S22912823	BICF2G630113704	19511491	31750001	12238.5	1079	7	1
S159	GR1419	GR1419	-9	16	BICF2G630841381	BICF2G630113704	27424	31750001	31722.6	2745	7	1
S159	GR1455	GR1455	-9	16	TIGRP2P214591_RS9149107	BICF2P193638	31671324	35582617	3911.29	334	5	1
S159	GR1457	GR1457	-9	16	CHR16_28317175	BICF2P193638	28317175	35582617	7265.44	626	5	1
S159	CON	8	00:08:00	16	TIGRP2P214591_RS9149107	BICF2G630113704	31671324	31750001	78.678	6	NA	NA
S159	UNION	8	00:08:00	16	BICF2G630841381	BICF2P193638	27424	35582617	35555.2	3073	NA	NA
S160	GR1374	GR1374	-9	17	BICF2P1369289	CHR17_18488548	51048	18488548	18437.5	1671	5	1
S160	GR1379	GR1379	-9	17	BICF2P1369289	BICF2S23725332	51048	17907588	17856.5	1619	5	1
S160	GR1392	GR1392	-9	17	BICF2P582470	BICF2P562353	11593883	15427236	3833.35	344	6	1*
S160	GR1393	GR1393	-9	17	BICF2P582470	CHR17_18573097	11593883	18573097	6979.22	647	6	1
S160	GR1399	GR1399	-9	17	BICF2P582470	CHR17_18488548	11593883	18488548	6894.67	616	6	1
S160	GR1401	GR1401	-9	17	BICF2P1369289	CHR17_18488548	51048	18488548	18437.5	1671	5	1
S160	GR1415	GR1415	-9	17	BICF2P973151	BICF2G630219711	5754428	11754472	6000.05	564	3	1
S160	GR1456	GR1456	-9	17	BICF2P1369289	BICF2P880005	51048	17767241	17716.2	1607	0	2*
S160	CON	8	00:08:00	17	BICF2P582470	BICF2G630219711	11593883	11754472	160.59	16	NA	NA
S160	UNION	8	00:08:00	17	BICF2P1369289	CHR17_18573097	51048	18573097	18522	1702	NA	NA
S161	GR1374	GR1374	-9	17	BICF2P1369289	CHR17_18488548	51048	18488548	18437.5	1671	5	1*
S161	GR1379	GR1379	-9	17	BICF2P1369289	BICF2S23725332	51048	17907588	17856.5	1619	5	1
S161	GR1392	GR1392	-9	17	BICF2P582470	BICF2P562353	11593883	15427236	3833.35	344	5	1
S161	GR1393	GR1393	-9	17	BICF2P582470	CHR17_18573097	11593883	18573097	6979.22	647	5	1
S161	GR1399	GR1399	-9	17	BICF2P582470	CHR17_18488548	11593883	18488548	6894.67	616	5	1
S161	GR1401	GR1401	-9	17	BICF2P1369289	CHR17_18488548	51048	18488548	18437.5	1671	5	1
S161	GR1408	GR1408	-9	17	BICF2G630217494	BICF2P412147	14860250	22811917	7951.67	772	1	2*
S161	GR1456	GR1456	-9	17	BICF2P1369289	BICF2P880005	51048	17767241	17716.2	1607	1	2
S161	CON	8	00:08:00	17	BICF2G630217494	BICF2P562353	14860250	15427236	566.987	48	NA	NA
S161	UNION	8	00:08:00	17	BICF2P1369289	BICF2P412147	51048	22811917	22760.9	2123	NA	NA
S162	GR1374	GR1374	-9	18	TIGRP2P238502_RS8992118	TIGRP2P246032_RS8893981	8950996	21856812	12905.8	1082	7	1*
S162	GR1379	GR1379	-9	18	TIGRP2P238502_RS8992118	TIGRP2P246032_RS8893981	8950996	21856812	12905.8	1082	7	1
S162	GR1380	GR1380	-9	18	TIGRP2P238502_RS8992118	TIGRP2P246033_RS9097571	8950996	21855746	12904.8	1081	7	1
S162	GR1392	GR1392	-9	18	BICF2P111625	BICF2P1179628	52029	9032923	8980.9	673	6	1
S162	GR1393	GR1393	-9	18	BICF2P111625	BICF2P538039	52029	55111713	55059.7	5307	3	1
S162	GR1401	GR1401	-9	18	BICF2P111625	BICF2P1179628	52029	9032923	8980.9	673	6	1
S162	GR1415	GR1415	-9	18	BICF2P111625	BICF2G630700153	52029	33322138	33270.1	2766	6	1
S162	GR1419	GR1419	-9	18	BICF2P111625	BICF2G630700153	52029	33322138	33270.1	2766	6	1
S162	CON	8	00:08:00	18	TIGRP2P238502_RS8992118	BICF2P1179628	8950996	9032923	81.928	8	NA	NA
S162	UNION	8	00:08:00	18	BICF2P111625	BICF2P538039	52029	55111713	55059.7	5307	NA	NA
S163	GR1374	GR1374	-9	18	TIGRP2P238502_RS8992118	TIGRP2P246032_RS8893981	8950996	21856812	12905.8	1082	5	1*
S163	GR1379	GR1379	-9	18	TIGRP2P238502_RS8992118	TIGRP2P246032_RS8893981	8950996	21856812	12905.8	1082	5	1
S163	GR1380	GR1380	-9	18	TIGRP2P238502_RS8992118	TIGRP2P246033_RS9097571	8950996	21855746	12904.8	1081	5	1
S163	GR1393	GR1393	-9	18	BICF2P111625	BICF2P538039	52029	55111713	55059.7	5307	3	1
S163	GR1415	GR1415	-9	18	BICF2P111625	BICF2G630700153	52029	33322138	33270.1	2766	4	1
S163	GR1419	GR1419	-9	18	BICF2P111625	BICF2G630700153	52029	33322138	33270.1	2766	4	1
S163	GR1455	GR1455	-9	18	TIGRP2P239327_RS8606924	CHR18_22700674	12429519	22700674	10271.2	870	1	2*
S163	GR1456	GR1456	-9	18	TIGRP2P239327_RS8606924	CHR18_22700674	12429519	22700674	10271.2	870	1	2
S163	CON	8	00:08:00	18	TIGRP2P239327_RS8606924	TIGRP2P246033_RS9097571	12429519	21855746	9426.23	785	NA	NA
S163	UNION	8	00:08:00	18	BICF2P111625	BICF2P538039	52029	55111713	55059.7	5307	NA	NA
S164	GR1374	GR1374	-9	18	BICF2P1253013	CHR18_53989841	49416407	53989841	4573.44	630	5	1*
S164	GR1393	GR1393	-9	18	BICF2P111625	BICF2P538039	52029	55111713	55059.7	5307	5	1
S164	GR1399	GR1399	-9	18	TIGRP2P256246_RS8729732	CHR18_53989841	47685156	53989841	6304.69	800	5	1
S164	GR1415	GR1415	-9	18	BICF2P76567	G1034F11S261	48124606	53597931	5473.33	703	5	1
S164	GR1455	GR1455	-9	18	BICF2P76567	BICF2P970496	48124606	49466495	1341.89	125	5	1
S164	GR1457	GR1457	-9	18	BICF2P76567	BICF2P970496	48124606	49466495	1341.89	125	5	1
S164	GR1407	GR1407	-9	18	TIGRP2P256767_RS9165057	CHR18_53307609	48958936	53307609	4348.67	599	1	2*
S164	GR1408	GR1408	-9	18	BICF2S23729345	BICF2P1217592	35578566	55812882	20234.3	2400	1	2
S164	CON	8	00:08:00	18	BICF2P1253013	BICF2P970496	49416407	49466495	50.089	5	NA	NA
S164	UNION	8	00:08:00	18	BICF2P111625	BICF2P1217592	52029	55812882	55760.9	5392	NA	NA
S165	GR1392	GR1392	-9	19	BICF2G63038988	BICF2G630251793	15321187	53735656	38414.5	3303	5	1
S165	GR1393	GR1393	-9	19	BICF2G63050528	BICF2P952042	30078834	38905954	8827.12	773	4	1
S165	GR1401	GR1401	-9	19	BICF2P825728	BICF2S23354028	38550520	40505407	1954.89	175	6	1
S165	GR1407	GR1407	-9	19	BICF2G63051718	BICF2G630253800	30974876	49557966	18583.1	1575	5	1
S165	GR1408	GR1408	-9	19	BICF2P825728	BICF2G630256743	38550520	46061405	7510.89	634	5	1
S165	GR1415	GR1415	-9	19	BICF2P50908	TIGRP2P267372_RS9172905	38888326	41233886	2345.56	188	7	1*
S165	GR1419	GR1419	-9	19	BICF2P50908	TIGRP2P267372_RS9172905	38888326	41233886	2345.56	188	7	1
S165	GR1457	GR1457	-9	19	BICF2S23554892	TIGRP2P267372_RS9172905	38799608	41233886	2434.28	196	7	1
S165	CON	8	00:08:00	19	BICF2P50908	BICF2P952042	38888326	38905954	17.629	2	NA	NA
S165	UNION	8	00:08:00	19	BICF2G63038988	BICF2G630251793	15321187	53735656	38414.5	3303	NA	NA
S166	GR1407	GR1407	-9	21	BICF2P1031144	BICF2S231755	31624	8442847	8411.22	649	4	1*
S166	GR1415	GR1415	-9	21	BICF2P1031144	CHR21_30693217	31624	30693217	30661.6	2733	4	1
S166	GR1455	GR1455	-9	21	BICF2P1031144	BICF2P123058	31624	16602431	16570.8	1356	4	1
S166	GR1456	GR1456	-9	21	BICF2P1031144	BICF2P1341531	31624	13792563	13760.9	1118	4	1
S166	GR1457	GR1457	-9	21	BICF2P529992	BICF2G630655456	7327608	11490003	4162.4	351	4	1
S166	GR1392	GR1392	-9	21	BICF2P1031144	BICF2S23715484	31624	46087803	46056.2	4170	2	2*
S166	GR1393	GR1393	-9	21	BICF2P1031144	BICF2G630637779	31624	50855586	50824	4661	2	2
S166	GR1399	GR1399	-9	21	BICF2P1031144	BICF2S23543569	31624	42063293	42031.7	3821	2	2
S166	CON	8	00:08:00	21	BICF2P529992	BICF2S231755	7327608	8442847	1115.24	105	NA	NA
S166	UNION	8	00:08:00	21	BICF2P1031144	BICF2G630637779	31624	50855586	50824	4661	NA	NA
S167	GR1392	GR1392	-9	21	BICF2P1031144	BICF2S23715484	31624	46087803	46056.2	4170	4	1*
S167	GR1393	GR1393	-9	21	BICF2P1031144	BICF2G630637779	31624	50855586	50824	4661	4	1
S167	GR1399	GR1399	-9	21	BICF2P1031144	BICF2S23543569	31624	42063293	42031.7	3821	4	1
S167	GR1407	GR1407	-9	21	BICF2P79041	BICF2S23160981	23703302	36149519	12446.2	1303	4	1
S167	GR1408	GR1408	-9	21	BICF2P79041	CHR21_35283314	23703302	35283314	11580	1218	4	1
S167	GR1379	GR1379	-9	21	BICF2S23747667	BICF2P1381874	29718697	36047937	6329.24	629	2	2*
S167	GR1401	GR1401	-9	21	TIGRP2P282618_RS9184781	CHR21_30693217	28583882	30693217	2109.34	222	2	2
S167	GR1415	GR1415	-9	21	BICF2P1031144	CHR21_30693217	31624	30693217	30661.6	2733	2	2
S167	CON	8	00:08:00	21	BICF2S23747667	CHR21_30693217	29718697	30693217	974.521	92	NA	NA
S167	UNION	8	00:08:00	21	BICF2P1031144	BICF2G630637779	31624	50855586	50824	4661	NA	NA
S168	GR1380	GR1380	-9	21	BICF2P1407479	BICF2S23543569	31161543	42063293	10901.8	1043	5	1*
S168	GR1392	GR1392	-9	21	BICF2P1031144	BICF2S23715484	31624	46087803	46056.2	4170	5	1
S168	GR1393	GR1393	-9	21	BICF2P1031144	BICF2G630637779	31624	50855586	50824	4661	5	1
S168	GR1399	GR1399	-9	21	BICF2P1031144	BICF2S23543569	31624	42063293	42031.7	3821	5	1
S168	GR1407	GR1407	-9	21	BICF2P79041	BICF2S23160981	23703302	36149519	12446.2	1303	5	1
S168	GR1408	GR1408	-9	21	BICF2P79041	CHR21_35283314	23703302	35283314	11580	1218	5	1
S168	GR1379	GR1379	-9	21	BICF2S23747667	BICF2P1381874	29718697	36047937	6329.24	629	1	2*
S168	GR1415	GR1415	-9	21	BICF2P942396	BICF2S23548192	32306472	34310764	2004.29	177	1	2
S168	CON	8	00:08:00	21	BICF2P942396	BICF2S23548192	32306472	34310764	2004.29	177	NA	NA
S168	UNION	8	00:08:00	21	BICF2P1031144	BICF2G630637779	31624	50855586	50824	4661	NA	NA
S169	GR1374	GR1374	-9	21	BICF2S23539560	BICF2P1023054	45855864	48902909	3047.05	297	6	1*
S169	GR1379	GR1379	-9	21	BICF2S23539560	BICF2P1023054	45855864	48902909	3047.05	297	6	1
S169	GR1392	GR1392	-9	21	BICF2P1031144	BICF2S23715484	31624	46087803	46056.2	4170	6	1
S169	GR1393	GR1393	-9	21	BICF2P1031144	BICF2G630637779	31624	50855586	50824	4661	6	1
S169	GR1415	GR1415	-9	21	BICF2P1030788	TIGRP2P288348_RS9096123	44281989	48067445	3785.46	344	6	1
S169	GR1419	GR1419	-9	21	BICF2S23336304	TIGRP2P288348_RS9096123	36205327	48067445	11862.1	1086	6	1
S169	GR1456	GR1456	-9	21	BICF2P1030788	BICF2G630642434	44281989	45930646	1648.66	132	6	1
S169	GR1408	GR1408	-9	21	TIGRP2P287308_RS8835386	BICF2G630641811	44302817	46464129	2161.31	178	0	2*
S169	CON	8	00:08:00	21	BICF2S23539560	BICF2G630642434	45855864	45930646	74.783	7	NA	NA
S169	UNION	8	00:08:00	21	BICF2P1031144	BICF2G630637779	31624	50855586	50824	4661	NA	NA
S170	GR1374	GR1374	-9	22	TIGRP2P292412_RS9088402	BICF2P1408677	29570309	33561525	3991.22	311	7	1*
S170	GR1399	GR1399	-9	22	BICF2S23253065	BICF2G630333150	28124918	45755337	17630.4	1327	6	1
S170	GR1401	GR1401	-9	22	BICF2P890282	CHR22_33693030	30289749	33693030	3403.28	264	6	1
S170	GR1407	GR1407	-9	22	BICF2P890282	BICF2G630332627	30289749	45199098	14909.4	1104	6	1
S170	GR1408	GR1408	-9	22	BICF2P451574	BICF2G630332627	7149678	45199098	38049.4	2879	6	1
S170	GR1455	GR1455	-9	22	BICF2P1216921	BICF2G630328146	30192073	33501860	3309.79	256	7	1
S170	GR1456	GR1456	-9	22	BICF2P1216921	BICF2G630328146	30192073	33501860	3309.79	256	7	1
[truncated: 3,113 more rows]

## Sheet: Homozygosity visual Chr. 23
Chromosome 23 genotypes of the 14 ichthyosis type 2 affected golden retriever dogs from our study (tped-file). The shared homozygous interval is highlighted in yellow (lines 3-1198).
CHROM	MARKER	POSITION	GR1374	GR1374	GR1379	GR1379	GR1380	GR1380	GR1392	GR1392	GR1393	GR1393	GR1399	GR1399	GR1401	GR1401	GR1407	GR1407	GR1408	GR1408	GR1415	GR1415	GR1419	GR1419	GR1455	GR1455	GR1456	GR1456	GR1457	GR1457
23	BICF2P653617	7419	1	1	1	1	1	1	1	1	1	1	1	1	1	1	1	1	1	1	1	1	1	1	1	1	1	1	1	1
23	BICF2G630393647	54039	2	2	2	2	2	2	2	2	2	2	2	2	2	2	2	2	2	2	2	2	2	2	2	2	2	2	2	2
23	BICF2P1437156	62824	3	3	3	3	3	3	3	3	3	3	3	3	3	3	3	3	3	3	3	3	3	3	3	3	3	3	3	3
23	G1213F27S66	78962	3	3	3	3	3	3	3	3	3	3	3	3	3	3	3	3	3	3	3	3	3	3	3	3	3	3	3	3
23	BICF2P251536	103278	4	4	4	4	4	4	4	4	4	4	4	4	4	4	4	4	4	4	4	4	4	4	4	4	4	4	4	4
23	CHR23_118883	118883	1	1	1	1	1	1	1	1	1	1	1	1	1	1	1	1	1	1	1	1	1	1	1	1	1	1	1	1
23	CHR23_137419	137419	2	2	2	2	2	2	2	2	2	2	2	2	2	2	2	2	2	2	2	2	2	2	2	2	2	2	2	2
23	BICF2P108339	150597	1	1	1	1	1	1	1	1	1	1	1	1	1	1	1	1	1	1	1	1	1	1	1	1	1	1	1	1
23	CHR23_152935	152935	4	4	4	4	4	4	4	4	4	4	4	4	4	4	4	4	4	4	4	4	4	4	4	4	4	4	4	4
23	BICF2G630393640	174609	1	1	1	1	1	1	1	1	1	1	1	1	1	1	1	1	1	1	1	1	1	1	1	1	1	1	1	1
23	BICF2P1147902	198442	4	4	4	4	4	4	4	4	4	4	4	4	4	4	4	4	4	4	4	4	4	4	4	4	4	4	4	4
23	TIGRP2P298867_RS8930556	207967	3	3	3	3	3	3	3	3	3	3	3	3	3	3	3	3	3	3	3	3	3	3	3	3	3	3	3	3
23	BICF2G630393637	237463	4	4	4	4	4	4	4	4	4	4	4	4	4	4	4	4	4	4	4	4	4	4	4	4	4	4	4	4
23	G1214F43S215	276921	2	2	2	2	2	2	2	2	2	2	2	2	2	2	2	2	2	2	2	2	2	2	2	2	2	2	2	2
23	BICF2G630393634	318554	2	2	2	2	2	2	2	2	2	2	2	2	2	2	2	2	2	2	2	2	2	2	2	2	2	2	2	2
23	BICF2P770852	323965	4	4	4	4	4	4	4	4	4	4	4	4	4	4	4	4	4	4	4	4	4	4	4	4	4	4	4	4
23	BICF2P227141	339136	4	4	4	4	4	4	4	4	4	4	4	4	4	4	4	4	4	4	4	4	4	4	4	4	4	4	4	4
23	BICF2P972809	350662	1	1	1	1	1	1	1	1	1	1	1	1	1	1	1	1	1	1	1	1	1	1	1	1	1	1	1	1
23	BICF2G630393631	361044	1	1	1	1	1	1	1	1	1	1	1	1	1	1	1	1	1	1	1	1	1	1	1	1	1	1	1	1
23	BICF2G630393629	370375	3	3	3	3	3	3	3	3	3	3	3	3	3	3	3	3	3	3	3	3	3	3	3	3	3	3	3	3
23	CHR23_402865	402865	1	1	1	1	1	1	1	1	1	1	1	1	1	1	1	1	1	1	1	1	1	1	1	1	1	1	1	1
23	G1215F31S255	424603	2	2	2	2	2	2	2	2	2	2	2	2	2	2	2	2	2	2	2	2	2	2	2	2	2	2	2	2
23	G1215F33S175	425253	2	2	2	2	2	2	2	2	2	2	2	2	2	2	2	2	2	2	2	2	2	2	2	2	2	2	2	2
23	BICF2G630393626	454434	2	2	2	2	2	2	2	2	2	2	2	2	2	2	2	2	2	2	2	2	2	2	2	2	2	2	2	2
23	TIGRP2P298882_RS8991208	488774	1	1	1	1	1	1	1	1	1	1	1	1	1	1	1	1	1	1	1	1	1	1	1	1	1	1	1	1
23	G1216F18S291	514330	1	1	1	1	1	1	1	1	1	1	1	1	1	1	1	1	1	1	1	1	1	1	1	1	1	1	1	1
23	BICF2G630393624	543309	4	4	4	4	4	4	4	4	4	4	4	4	4	4	4	4	4	4	4	4	4	4	4	4	4	4	4	4
23	BICF2G630393623	584125	1	1	1	1	1	1	1	1	1	1	1	1	1	1	1	1	1	1	1	1	1	1	1	1	1	1	1	1
23	BICF2P261551	591947	1	1	1	1	1	1	1	1	1	1	1	1	1	1	1	1	1	1	1	1	1	1	1	1	1	1	1	1
23	BICF2P661811	603330	4	4	4	4	4	4	4	4	4	4	4	4	4	4	4	4	4	4	4	4	4	4	4	4	4	4	4	4
23	TIGRP2P298884_RS8893972	610533	3	3	3	3	3	3	3	3	3	3	3	3	3	3	3	3	3	3	3	3	3	3	3	3	3	3	3	3
23	BICF2G630393617	621484	1	1	1	1	1	1	1	1	1	1	1	1	1	1	1	1	1	1	1	1	1	1	1	1	1	1	1	1
23	BICF2G630393616	632908	2	2	2	2	2	2	2	2	2	2	2	2	2	2	2	2	2	2	2	2	2	2	2	2	2	2	2	2
23	BICF2P1035821	649556	1	1	1	1	1	1	1	1	1	1	1	1	1	1	1	1	1	1	1	1	1	1	1	1	1	1	1	1
23	BICF2G630393615	661212	3	3	3	3	3	3	3	3	3	3	3	3	3	3	3	3	3	3	3	3	3	3	3	3	3	3	3	3
23	BICF2P252228	678810	2	2	2	2	2	2	2	2	2	2	2	2	2	2	2	2	2	2	2	2	2	2	2	2	2	2	2	2
23	BICF2G630393612	681079	3	3	3	3	3	3	3	3	3	3	3	3	3	3	3	3	3	3	3	3	3	3	3	3	3	3	3	3
23	BICF2G630393604	691052	3	3	3	3	3	3	3	3	3	3	3	3	3	3	3	3	3	3	3	3	3	3	3	3	3	3	3	3
23	BICF2P309462	703391	2	2	2	2	2	2	2	2	2	2	2	2	2	2	2	2	2	2	2	2	2	2	2	2	2	2	2	2
23	CHR23_703931	703931	3	3	3	3	3	3	3	3	3	3	3	3	3	3	3	3	3	3	3	3	3	3	3	3	3	3	3	3
23	BICF2P1159515	720809	3	3	3	3	3	3	3	3	3	3	3	3	3	3	3	3	3	3	3	3	3	3	3	3	3	3	3	3
23	CHR23_731139	731139	4	4	4	4	4	4	4	4	4	4	4	4	4	4	4	4	4	4	4	4	4	4	4	4	4	4	4	4
23	CHR23_742311	742311	4	4	4	4	4	4	4	4	4	4	4	4	4	4	4	4	4	4	4	4	4	4	4	4	4	4	4	4
23	BICF2P389339	753893	2	2	2	2	2	2	2	2	2	2	2	2	2	2	2	2	0	0	2	2	2	2	2	2	2	2	2	2
23	CHR23_758840	758840	4	4	4	4	4	4	4	4	4	4	4	4	4	4	4	4	4	4	4	4	4	4	4	4	4	4	4	4
23	BICF2G630393592	770604	1	1	1	1	1	1	1	1	1	1	1	1	1	1	1	1	1	1	1	1	1	1	1	1	1	1	1	1
23	BICF2P748970	778115	3	3	3	3	3	3	3	3	3	3	3	3	3	3	3	3	3	3	3	3	3	3	3	3	3	3	3	3
23	BICF2S23117683	819071	4	4	4	4	4	4	4	4	4	4	4	4	4	4	4	4	4	4	4	4	4	4	4	4	4	4	4	4
23	BICF2P145283	830055	4	4	4	4	4	4	4	4	4	4	4	4	4	4	4	4	4	4	4	4	4	4	4	4	4	4	4	4
23	TIGRP2P298891_RS9126613	843180	4	4	4	4	4	4	4	4	4	4	4	4	4	4	4	4	4	4	4	4	4	4	4	4	4	4	4	4
23	BICF2S23626686	860012	2	2	2	2	2	2	2	2	2	2	2	2	2	2	2	2	2	2	2	2	2	2	2	2	2	2	2	2
23	CHR23_866078	866078	1	1	1	1	1	1	1	1	1	1	1	1	1	1	1	1	1	1	1	1	1	1	1	1	1	1	1	1
23	BICF2S23413375	869185	1	1	1	1	1	1	1	1	1	1	1	1	1	1	1	1	1	1	1	1	1	1	1	1	1	1	1	1
23	BICF2G630393590	879858	1	1	1	1	1	1	1	1	1	1	1	1	1	1	1	1	1	1	1	1	1	1	1	1	1	1	1	1
23	TIGRP2P298893_RS9104580	891764	1	1	1	1	1	1	1	1	1	1	1	1	1	1	1	1	1	1	1	1	1	1	1	1	1	1	1	1
23	G1217F41S163	902403	1	1	1	1	1	1	1	1	1	1	1	1	1	1	1	1	1	1	1	1	1	1	1	1	1	1	1	1
23	CHR23_923417	923417	1	1	1	1	1	1	1	1	1	1	1	1	1	1	1	1	1	1	1	1	1	1	1	1	1	1	1	1
23	BICF2P914477	923913	3	3	3	3	3	3	3	3	3	3	3	3	3	3	3	3	3	3	3	3	3	3	3	3	3	3	3	3
23	CHR23_934903	934903	1	1	1	1	1	1	1	1	1	1	1	1	1	1	1	1	1	1	1	1	1	1	1	1	1	1	1	1
23	CHR23_947088	947088	3	3	3	3	3	3	3	3	3	3	3	3	3	3	3	3	3	3	3	3	3	3	3	3	3	3	3	3
23	BICF2S2309994	948869	2	2	2	2	2	2	2	2	2	2	2	2	2	2	2	2	2	2	2	2	2	2	2	2	2	2	2	2
23	CHR23_959790	959790	1	1	1	1	1	1	1	1	1	1	1	1	1	1	1	1	1	1	1	1	1	1	1	1	1	1	1	1
23	BICF2S24111362	975041	3	3	3	3	3	3	3	3	3	3	3	3	3	3	3	3	3	3	3	3	3	3	3	3	3	3	3	3
23	BICF2G630393584	991075	1	1	1	1	1	1	1	1	1	1	1	1	1	1	1	1	1	1	1	1	1	1	1	1	1	1	1	1
23	BICF2P93935	1003966	4	4	4	4	4	4	4	4	4	4	4	4	4	4	4	4	4	4	4	4	4	4	4	4	4	4	4	4
23	CHR23_1005608	1005608	2	2	2	2	2	2	2	2	2	2	2	2	2	2	2	2	2	2	2	2	2	2	2	2	2	2	2	2
23	CHR23_1028501	1028501	4	4	4	4	4	4	0	0	4	4	4	4	4	4	4	4	4	4	4	4	4	4	4	4	4	4	4	4
23	BICF2P1297984	1045468	2	2	2	2	2	2	2	2	2	2	2	2	2	2	2	2	2	2	2	2	2	2	2	2	2	2	2	2
23	CHR23_1048186	1048186	3	3	3	3	3	3	3	3	3	3	3	3	3	3	3	3	3	3	3	3	3	3	3	3	3	3	3	3
23	BICF2S23419389	1062880	4	4	4	4	4	4	4	4	4	4	4	4	4	4	4	4	4	4	4	4	4	4	4	4	4	4	4	4
23	CHR23_1073926	1073926	2	2	2	2	2	2	2	2	2	2	2	2	2	2	2	2	2	2	2	2	2	2	2	2	2	2	2	2
23	CHR23_1086834	1086834	4	4	4	4	4	4	4	4	4	4	4	4	4	4	4	4	4	4	4	4	4	4	4	4	4	4	4	4
23	CHR23_1097085	1097085	1	1	1	1	1	1	1	1	1	1	1	1	1	1	1	1	1	1	1	1	1	1	1	1	1	1	1	1
23	CHR23_1109110	1109110	1	1	1	1	1	1	1	1	1	1	1	1	1	1	1	1	1	1	1	1	1	1	1	1	1	1	1	1
23	TIGRP2P298914_RS9131046	1132802	2	2	2	2	2	2	2	2	2	2	2	2	2	2	2	2	2	2	2	2	2	2	2	2	2	2	2	2
23	G1220F55S115	1159456	2	2	2	2	2	2	2	2	2	2	2	2	2	2	2	2	2	2	2	2	2	2	2	2	2	2	2	2
23	BICF2G630393567	1185338	2	2	2	2	2	2	2	2	2	2	2	2	2	2	2	2	2	2	2	2	2	2	2	2	2	2	2	2
23	BICF2P66125	1193294	3	3	3	3	3	3	3	3	3	3	3	3	3	3	3	3	3	3	3	3	3	3	3	3	3	3	3	3
23	BICF2G630393566	1203392	2	2	2	2	2	2	2	2	2	2	2	2	2	2	2	2	2	2	2	2	2	2	2	2	2	2	2	2
23	BICF2G630393565	1220123	3	3	3	3	3	3	3	3	3	3	3	3	3	3	3	3	3	3	3	3	3	3	3	3	3	3	3	3
23	BICF2S23234316	1230838	2	2	2	2	2	2	2	2	2	2	2	2	2	2	2	2	2	2	2	2	2	2	2	2	2	2	2	2
23	BICF2S23243284	1238625	4	4	4	4	4	4	4	4	4	4	4	4	4	4	4	4	4	4	4	4	4	4	4	4	4	4	4	4
23	CHR23_1252128	1252128	4	4	4	4	4	4	4	4	4	4	4	4	4	4	4	4	4	4	4	4	4	4	4	4	4	4	4	4
23	TIGRP2P298918_RS8500966	1253556	1	1	1	1	1	1	1	1	1	1	1	1	1	1	1	1	1	1	1	1	1	1	1	1	1	1	1	1
23	BICF2P1292352	1255175	3	3	3	3	3	3	3	3	3	3	3	3	3	3	3	3	3	3	3	3	3	3	3	3	3	3	3	3
23	BICF2P1408785	1268275	1	1	1	1	1	1	1	1	1	1	1	1	1	1	1	1	1	1	1	1	1	1	1	1	1	1	1	1
23	TIGRP2P298925_RS8985527	1285989	2	2	2	2	2	2	2	2	2	2	2	2	2	2	2	2	2	2	2	2	2	2	2	2	2	2	2	2
23	CHR23_1295491	1295491	1	1	1	1	1	1	1	1	1	1	1	1	1	1	1	1	1	1	1	1	1	1	1	1	1	1	1	1
23	CHR23_1307567	1307567	1	1	1	1	1	1	1	1	1	1	1	1	1	1	1	1	1	1	1	1	1	1	1	1	1	1	1	1
23	BICF2P1243728	1317111	4	4	4	4	4	4	4	4	4	4	4	4	4	4	4	4	4	4	4	4	4	4	4	4	4	4	4	4
23	BICF2S23112021	1331773	2	2	2	2	2	2	2	2	2	2	2	2	2	2	2	2	2	2	2	2	2	2	2	2	2	2	2	2
23	BICF2S23422080	1346753	4	4	4	4	4	4	4	4	4	4	4	4	4	4	4	4	4	4	4	4	4	4	4	4	4	4	4	4
23	BICF2P280116	1366762	1	1	1	1	1	1	1	1	1	1	1	1	1	1	1	1	1	1	1	1	1	1	1	1	1	1	1	1
23	BICF2S22948323	1373950	1	1	1	1	1	1	1	1	1	1	1	1	1	1	1	1	1	1	1	1	1	1	1	1	1	1	1	1
23	BICF2P1152256	1386510	4	4	4	4	4	4	4	4	4	4	4	4	4	4	4	4	4	4	4	4	4	4	4	4	4	4	4	4
23	TIGRP2P298926_RS8696588	1414212	2	2	2	2	2	2	2	2	2	2	2	2	2	2	2	2	2	2	2	2	2	2	2	2	2	2	2	2
23	BICF2G630393560	1424287	2	2	2	2	2	2	2	2	2	2	2	2	2	2	2	2	2	2	2	2	2	2	2	2	2	2	2	2
23	TIGRP2P298927_RS8816837	1432440	3	3	3	3	3	3	3	3	3	3	3	3	3	3	3	3	3	3	3	3	3	3	3	3	3	3	3	3
23	BICF2G630393558	1442425	3	3	3	3	3	3	3	3	3	3	3	3	3	3	3	3	3	3	3	3	3	3	3	3	3	3	3	3
23	BICF2G630393551	1482301	1	1	1	1	1	1	1	1	1	1	1	1	1	1	1	1	1	1	1	1	1	1	1	1	1	1	1	1
23	TIGRP2P298930_RS8829211	1487415	3	3	3	3	3	3	3	3	3	3	3	3	3	3	3	3	3	3	3	3	3	3	3	3	3	3	3	3
23	TIGRP2P298931_RS8613142	1507525	2	2	2	2	2	2	2	2	2	2	2	2	2	2	2	2	2	2	2	2	2	2	2	2	2	2	2	2
23	BICF2G630393549	1511958	4	4	4	4	4	4	4	4	4	4	4	4	4	4	4	4	4	4	4	4	4	4	4	4	4	4	4	4
23	BICF2P236823	1525953	1	1	1	1	1	1	1	1	1	1	1	1	1	1	1	1	1	1	1	1	1	1	1	1	1	1	1	1
23	BICF2P666658	1544849	2	2	2	2	2	2	2	2	2	2	2	2	2	2	2	2	2	2	2	2	2	2	2	2	2	2	2	2
23	BICF2G630393548	1560794	1	1	1	1	1	1	1	1	1	1	1	1	1	1	1	1	1	1	1	1	1	1	1	1	1	1	1	1
23	CHR23_1584649	1584649	0	0	2	2	2	2	2	2	2	2	2	2	2	2	2	2	2	2	2	2	2	2	2	2	2	2	2	2
23	TIGRP2P298933_RS8792450	1607256	1	1	1	1	1	1	1	1	1	1	1	1	1	1	1	1	1	1	1	1	1	1	1	1	1	1	1	1
23	TIGRP2P298934_RS8918694	1628007	2	2	2	2	2	2	2	2	2	2	2	2	2	2	2	2	2	2	2	2	2	2	2	2	2	2	2	2
23	BICF2P1065972	1643375	3	3	3	3	3	3	3	3	3	3	3	3	3	3	3	3	3	3	3	3	3	3	3	3	3	3	3	3
23	TIGRP2P298936_RS8752310	1643616	3	3	3	3	3	3	3	3	3	3	3	3	3	3	3	3	3	3	3	3	3	3	3	3	3	3	3	3
23	BICF2G630393545	1654753	2	2	2	2	2	2	2	2	2	2	2	2	2	2	2	2	2	2	2	2	2	2	2	2	2	2	2	2
23	BICF2P42266	1689162	4	4	4	4	4	4	4	4	4	4	4	4	4	4	4	4	4	4	4	4	4	4	4	4	4	4	4	4
23	BICF2G630393543	1693275	4	4	4	4	4	4	4	4	4	4	4	4	4	4	4	4	4	4	4	4	4	4	4	4	4	4	4	4
23	BICF2P662927	1725958	4	4	4	4	4	4	4	4	4	4	4	4	4	4	4	4	4	4	4	4	4	4	4	4	4	4	4	4
23	TIGRP2P298950_RS8512217	1730183	3	3	3	3	3	3	3	3	3	3	3	3	3	3	3	3	3	3	3	3	3	3	3	3	3	3	3	3
23	BICF2G630393540	1749529	2	2	2	2	2	2	2	2	2	2	2	2	2	2	2	2	2	2	2	2	2	2	2	2	2	2	2	2
23	CHR23_1756974	1756974	3	3	3	3	3	3	3	3	3	3	3	3	3	3	3	3	3	3	3	3	3	3	3	3	3	3	3	3
23	CHR23_1758926	1758926	4	4	4	4	4	4	4	4	4	4	4	4	4	4	4	4	4	4	4	4	4	4	4	4	4	4	4	4
23	G1222F23S142	1779026	2	2	2	2	2	2	2	2	2	2	2	2	2	2	2	2	2	2	2	2	2	2	2	2	2	2	2	2
23	BICF2S23016235	1801253	1	1	1	1	1	1	1	1	1	1	1	1	1	1	1	1	1	1	1	1	1	1	1	1	1	1	1	1
23	BICF2P1019628	1808540	4	4	4	4	4	4	4	4	4	4	4	4	4	4	4	4	4	4	4	4	4	4	4	4	4	4	4	4
23	CHR23_1827880	1827880	3	3	3	3	3	3	3	3	3	3	3	3	3	3	3	3	3	3	3	3	3	3	3	3	3	3	3	3
23	BICF2G630393536	1831076	4	4	4	4	4	4	4	4	4	4	4	4	4	4	4	4	4	4	4	4	4	4	4	4	4	4	4	4
23	BICF2P1124312	1840266	1	1	1	1	1	1	1	1	1	1	1	1	1	1	1	1	1	1	1	1	1	1	1	1	1	1	1	1
23	CHR23_1873080	1873080	2	2	2	2	2	2	2	2	2	2	2	2	2	2	2	2	2	2	2	2	2	2	2	2	2	2	2	2
23	BICF2G630393530	1890591	0	0	0	0	0	0	0	0	0	0	0	0	0	0	0	0	0	0	0	0	0	0	0	0	0	0	0	0
23	CHR23_1914600	1914600	1	1	1	1	1	1	1	1	1	1	1	1	1	1	1	1	1	1	1	1	1	1	1	1	1	1	1	1
23	BICF2S2338795	1929973	3	3	3	3	3	3	3	3	3	3	3	3	3	3	3	3	3	3	3	3	3	3	3	3	3	3	3	3
23	BICF2G630393528	1937348	4	4	4	4	4	4	4	4	4	4	4	4	4	4	4	4	4	4	4	4	4	4	4	4	4	4	4	4
23	BICF2P1022950	1952480	4	4	4	4	4	4	4	4	4	4	4	4	4	4	4	4	4	4	4	4	4	4	4	4	4	4	4	4
23	BICF2G630393527	1955938	2	2	2	2	2	2	2	2	2	2	2	2	2	2	2	2	2	2	2	2	2	2	2	2	2	2	2	2
23	BICF2P1022949	1956817	2	2	2	2	2	2	2	2	2	2	2	2	2	2	2	2	2	2	2	2	2	2	2	2	2	2	2	2
23	CHR23_1960864	1960864	4	4	4	4	4	4	4	4	4	4	4	4	4	4	4	4	4	4	4	4	4	4	4	4	4	4	4	4
23	BICF2P911000	1980220	4	4	4	4	4	4	4	4	4	4	4	4	4	4	4	4	4	4	4	4	4	4	4	4	4	4	4	4
23	CHR23_1980245	1980245	2	2	2	2	2	2	2	2	2	2	2	2	2	2	2	2	2	2	2	2	2	2	2	2	2	2	2	2
23	BICF2P294528	2014058	2	2	2	2	2	2	2	2	2	2	2	2	2	2	2	2	2	2	2	2	2	2	2	2	2	2	2	2
23	TIGRP2P309369_RS8755427	2031040	4	4	4	4	4	4	4	4	4	4	4	4	4	4	4	4	4	4	4	4	4	4	4	4	4	4	4	4
23	BICF2P196123	2049771	4	4	4	4	4	4	4	4	4	4	4	4	4	4	4	4	4	4	4	4	4	4	4	4	4	4	4	4
23	BICF2P1169085	2080043	3	3	3	3	3	3	3	3	3	3	3	3	3	3	3	3	3	3	3	3	3	3	3	3	3	3	3	3
23	BICF2P856324	2098888	2	2	2	2	2	2	2	2	2	2	2	2	2	2	2	2	2	2	2	2	2	2	2	2	2	2	2	2
23	BICF2G630393522	2100588	2	2	2	2	2	2	2	2	2	2	2	2	2	2	2	2	2	2	2	2	2	2	2	2	2	2	2	2
23	BICF2P542859	2117601	2	2	2	2	2	2	2	2	2	2	2	2	2	2	2	2	2	2	2	2	2	2	2	2	2	2	2	2
23	BICF2G630393521	2130662	1	1	1	1	1	1	1	1	1	1	1	1	1	1	1	1	1	1	1	1	1	1	1	1	1	1	1	1
23	BICF2P853082	2145669	3	3	3	3	0	0	3	3	3	3	3	3	3	3	3	3	3	3	3	3	3	3	3	3	3	3	3	3
23	BICF2S2346875	2177266	3	3	3	3	3	3	3	3	3	3	3	3	3	3	3	3	3	3	3	3	3	3	3	3	3	3	3	3
23	BICF2G630393518	2212382	2	2	2	2	2	2	2	2	2	2	2	2	2	2	2	2	2	2	2	2	2	2	2	2	2	2	2	2
23	TIGRP2P309375_RS8890982	2216415	1	1	1	1	1	1	1	1	1	1	1	1	1	1	1	1	1	1	1	1	1	1	1	1	1	1	1	1
23	BICF2G630393513	2232223	1	1	1	1	1	1	1	1	1	1	1	1	1	1	1	1	1	1	1	1	1	1	1	1	1	1	1	1
23	BICF2P1403342	2239016	2	2	2	2	2	2	2	2	2	2	2	2	2	2	2	2	2	2	2	2	2	2	2	2	2	2	2	2
23	BICF2P894063	2270434	2	2	2	2	2	2	2	2	2	2	2	2	2	2	2	2	2	2	2	2	2	2	2	2	2	2	2	2
23	BICF2P1459136	2275602	2	2	2	2	2	2	2	2	2	2	2	2	2	2	2	2	2	2	2	2	2	2	2	2	2	2	2	2
23	BICF2P1335016	2284826	3	3	3	3	3	3	3	3	3	3	3	3	3	3	3	3	3	3	3	3	3	3	3	3	3	3	3	3
23	BICF2P882080	2288799	3	3	3	3	3	3	3	3	3	3	3	3	3	3	3	3	3	3	3	3	3	3	3	3	3	3	3	3
23	CHR23_2300189	2300189	3	3	3	3	3	3	3	3	3	3	3	3	3	3	3	3	3	3	3	3	3	3	3	3	3	3	3	3
23	CHR23_2320196	2320196	3	3	3	3	3	3	3	3	3	3	3	3	3	3	3	3	3	3	3	3	3	3	3	3	3	3	3	3
23	BICF2P615764	2324025	2	2	2	2	2	2	2	2	2	2	2	2	2	2	2	2	2	2	2	2	2	2	2	2	2	2	2	2
23	BICF2P1110915	2342399	4	4	4	4	4	4	4	4	4	4	4	4	3	4	0	0	4	4	4	4	4	4	4	4	4	4	4	4
23	BICF2P14578	2375838	3	3	3	3	3	3	3	3	3	3	3	3	3	3	3	3	3	3	3	3	3	3	3	3	3	3	3	3
23	BICF2S22919655	2398565	4	4	4	4	4	4	4	4	4	4	4	4	4	4	4	4	4	4	4	4	4	4	4	4	4	4	4	4
23	BICF2P294299	2427649	4	4	4	4	4	4	4	4	4	4	4	4	4	4	4	4	4	4	4	4	4	4	4	4	4	4	4	4
23	BICF2S23434066	2443510	4	4	4	4	4	4	4	4	4	4	4	4	4	4	4	4	4	4	4	4	4	4	4	4	4	4	4	4
23	BICF2S23436728	2447063	3	3	3	3	3	3	3	3	3	3	3	3	3	3	3	3	3	3	3	3	3	3	3	3	3	3	3	3
23	BICF2S23912568	2462450	1	1	1	1	1	1	1	1	1	1	1	1	1	1	1	1	1	1	1	1	1	1	1	1	1	1	1	1
23	BICF2P806646	2471861	2	2	2	2	2	2	2	2	2	2	2	2	2	2	2	2	2	2	2	2	2	2	2	2	2	2	2	2
23	BICF2P25730	2487957	1	1	1	1	1	1	1	1	1	1	1	1	1	1	1	1	1	1	1	1	1	1	1	1	1	1	1	1
23	BICF2P645739	2497591	1	1	1	1	1	1	1	1	1	1	1	1	1	1	1	1	1	1	1	1	1	1	1	1	1	1	1	1
23	TIGRP2P309397_RS8749669	2512734	4	4	4	4	4	4	4	4	4	4	4	4	4	4	4	4	4	4	4	4	4	4	4	4	4	4	4	4
23	TIGRP2P309399_RS8615755	2519247	3	3	3	3	3	3	3	3	3	3	3	3	3	3	3	3	3	3	3	3	3	3	3	3	3	3	3	3
23	BICF2P167682	2528436	2	2	2	2	2	2	2	2	2	2	2	2	2	2	2	2	2	2	2	2	2	2	2	2	2	2	2	2
23	BICF2G630393509	2548541	1	1	1	1	1	1	1	1	1	1	1	1	1	1	1	1	1	1	1	1	1	1	1	1	1	1	1	1
23	BICF2P619104	2562730	4	4	4	4	4	4	4	4	4	4	4	4	4	4	4	4	4	4	4	4	4	4	4	4	4	4	4	4
23	BICF2S23448021	2576920	2	2	2	2	2	2	2	2	2	2	2	2	2	2	2	2	2	2	2	2	2	2	2	2	2	2	2	2
23	CHR23_2585014	2585014	3	3	3	3	3	3	3	3	3	3	3	3	3	3	3	3	3	3	3	3	3	3	3	3	3	3	3	3
23	CHR23_2586072	2586072	2	2	2	2	2	2	2	2	2	2	2	2	2	2	2	2	2	2	2	2	2	2	2	2	2	2	2	2
23	BICF2G630393508	2587985	4	4	4	4	4	4	4	4	4	4	4	4	4	4	4	4	4	4	4	4	4	4	4	4	4	4	4	4
23	BICF2P437387	2601740	3	3	3	3	3	3	3	3	3	3	3	3	3	3	3	3	3	3	3	3	3	3	3	3	3	3	3	3
23	BICF2P1360315	2615393	1	1	1	1	1	1	1	1	1	1	1	1	1	1	1	1	1	1	1	1	1	1	1	1	1	1	1	1
23	BICF2P1499691	2620410	3	3	3	3	3	3	3	3	3	3	3	3	3	3	3	3	3	3	3	3	3	3	3	3	3	3	3	3
23	TIGRP2P309422_RS8941113	2640873	4	4	4	4	4	4	4	4	4	4	4	4	4	4	4	4	4	4	4	4	4	4	4	4	4	4	4	4
23	TIGRP2P309437_RS9156812	2661752	1	1	1	1	1	1	1	1	1	1	1	1	1	1	1	1	1	1	1	1	1	1	1	1	1	1	1	1
23	BICF2P1242873	2671069	1	1	1	1	1	1	1	1	1	1	1	1	1	1	1	1	1	1	1	1	1	1	1	1	1	1	1	1
23	BICF2P1439672	2677435	3	3	3	3	3	3	3	3	3	3	3	3	3	3	3	3	3	3	3	3	3	3	3	3	3	3	3	3
23	BICF2P918720	2687162	2	2	2	2	2	2	2	2	2	2	2	2	2	2	2	2	2	2	2	2	2	2	2	2	2	2	2	2
23	BICF2P938380	2700415	1	1	1	1	0	0	1	1	1	1	0	0	1	1	1	1	1	1	1	1	1	1	1	1	1	1	1	1
23	BICF2S23344599	2711262	3	3	3	3	3	3	3	3	3	3	3	3	3	3	3	3	3	3	3	3	3	3	3	3	3	3	3	3
23	BICF2P242478	2715864	4	4	4	4	4	4	4	4	4	4	4	4	4	4	4	4	4	4	4	4	4	4	4	4	4	4	4	4
23	BICF2P222070	2722094	1	1	1	1	1	1	1	1	1	1	1	1	1	1	1	1	1	1	1	1	1	1	1	1	1	1	1	1
23	BICF2P777662	2743290	4	4	4	4	4	4	4	4	4	4	4	4	4	4	4	4	4	4	4	4	4	4	4	4	4	4	4	4
23	BICF2P717970	2752970	4	4	4	4	4	4	4	4	4	4	4	4	4	4	4	4	4	4	4	4	4	4	4	4	4	4	4	4
23	BICF2P218147	2759537	1	1	1	1	1	1	1	1	1	1	1	1	1	1	1	1	1	1	1	1	1	1	1	1	1	1	1	1
23	TIGRP2P309501_RS8650988	2770348	3	3	3	3	3	3	3	3	3	3	3	3	3	3	3	3	3	3	3	3	3	3	3	3	3	3	3	3
23	TIGRP2P309511_RS9114514	2781209	4	4	4	4	4	4	4	4	4	4	4	4	4	4	4	4	4	4	4	4	4	4	4	4	4	4	4	4
23	BICF2P1199451	2798671	3	3	3	3	3	3	3	3	3	3	3	3	3	3	3	3	3	3	3	3	3	3	3	3	3	3	3	3
23	BICF2P1332473	2806679	3	3	3	3	3	3	3	3	3	3	3	3	3	3	3	3	3	3	3	3	3	3	3	3	3	3	3	3
23	BICF2P346250	2814853	2	2	2	2	2	2	2	2	2	2	2	2	2	2	2	2	2	2	2	2	2	2	2	2	2	2	2	2
23	BICF2P208633	2828059	1	1	1	1	1	1	1	1	1	1	1	1	1	1	1	1	1	1	1	1	1	1	1	1	1	1	1	1
23	TIGRP2P309535_RS9231826	2840565	1	1	1	1	1	1	1	1	1	1	1	1	1	1	1	1	1	1	1	1	1	1	1	1	1	1	1	1
23	TIGRP2P309538_RS8711170	2851011	1	1	1	1	1	1	1	1	1	1	1	1	1	1	1	1	1	1	1	1	1	1	1	1	1	1	1	1
23	TIGRP2P309540_RS8592487	2859251	3	3	3	3	3	3	3	3	3	3	3	3	3	3	3	3	3	3	3	3	3	3	3	3	3	3	3	3
23	BICF2S22950697	2872163	1	1	1	1	1	1	1	1	1	1	1	1	1	1	1	1	1	1	1	1	1	1	1	1	1	1	1	1
23	BICF2P1058613	2885089	2	2	2	2	2	2	2	2	2	2	2	2	2	2	2	2	2	2	2	2	2	2	2	2	2	2	2	2
23	TIGRP2P309560_RS8830368	2895637	2	2	2	2	2	2	2	2	2	2	2	2	2	2	2	2	2	2	2	2	2	2	2	2	2	2	2	2
23	BICF2P745381	2902651	2	2	2	2	2	2	2	2	2	2	2	2	2	2	2	2	2	2	2	2	2	2	2	2	2	2	2	2
23	BICF2P539068	2913861	2	2	2	2	2	2	2	2	2	2	2	2	2	2	2	2	2	2	2	2	2	2	2	2	2	2	2	2
23	TIGRP2P309579_RS8631999	2927348	3	3	3	3	3	3	3	3	3	3	3	3	3	3	3	3	3	3	3	3	3	3	3	3	3	3	3	3
23	BICF2P1508782	2942259	2	2	2	2	2	2	2	2	2	2	2	2	2	2	2	2	2	2	2	2	2	2	2	2	2	2	2	2
23	CHR23_2949158	2949158	4	4	4	4	4	4	4	4	4	4	4	4	4	4	4	4	4	4	4	4	4	4	4	4	4	4	4	4
23	BICF2P1112313	2951911	2	2	2	2	2	2	2	2	2	2	2	2	2	2	2	2	2	2	2	2	2	2	2	2	2	2	2	2
23	BICF2P1164646	2960462	1	1	1	1	1	1	1	1	1	1	1	1	1	1	1	1	1	1	1	1	1	1	1	1	1	1	1	1
23	BICF2P239350	2976833	2	2	2	2	2	2	2	2	2	2	2	2	2	2	2	2	2	2	2	2	2	2	2	2	2	2	2	2
23	BICF2P1306508	2987660	1	1	1	1	1	1	1	1	1	1	1	1	1	1	1	1	1	1	1	1	1	1	1	1	1	1	1	1
23	BICF2P1046324	2994108	3	3	3	3	3	3	3	3	3	3	3	3	3	3	3	3	3	3	3	3	3	3	3	3	3	3	3	3
23	BICF2P1373281	3008079	2	2	2	2	2	2	2	2	2	2	2	2	2	2	2	2	2	2	2	2	2	2	2	2	2	2	2	2
23	BICF2S229526	3021121	1	1	1	1	1	1	1	1	1	1	1	1	1	1	1	1	1	1	1	1	1	1	1	1	1	1	1	1
23	BICF2P1400871	3043486	4	4	4	4	4	4	4	4	4	4	4	4	4	4	4	4	4	4	4	4	4	4	4	4	4	4	4	4
23	BICF2S23711509	3050023	3	3	3	3	3	3	3	3	3	3	3	3	3	3	3	3	3	3	3	3	3	3	3	3	3	3	3	3
23	BICF2P446445	3070189	3	3	3	3	3	3	3	3	3	3	3	3	3	3	3	3	3	3	3	3	3	3	3	3	3	3	3	3
23	BICF2S23348047	3083631	4	4	4	4	4	4	4	4	4	4	4	4	4	4	4	4	4	4	4	4	4	4	4	4	4	4	4	4
23	BICF2P1004113	3094233	2	2	2	2	2	2	2	2	2	2	2	2	2	2	2	2	2	2	2	2	2	2	2	2	2	2	2	2
23	TIGRP2P309610_RS8662419	3104684	2	2	2	2	2	2	2	2	2	2	2	2	2	2	2	2	2	2	2	2	2	2	2	2	2	2	2	2
23	TIGRP2P309614_RS8756868	3124144	2	2	2	2	2	2	2	2	2	2	2	2	2	2	2	2	2	2	2	2	2	2	2	2	2	2	2	2
23	TIGRP2P309620_RS9151470	3138301	1	1	1	1	1	1	1	1	1	1	1	1	1	1	1	1	1	1	1	1	1	1	1	1	1	1	1	1
23	TIGRP2P309625_RS8576070	3148975	1	1	1	1	1	1	1	1	1	1	1	1	1	1	1	1	1	1	1	1	1	1	1	1	1	1	1	1
23	TIGRP2P309631_RS8864986	3154514	1	1	1	1	1	1	1	1	1	1	1	1	1	1	1	1	1	1	1	1	1	1	1	1	1	1	1	1
23	BICF2P294111	3171533	3	3	3	3	3	3	3	3	3	3	3	3	3	3	3	3	3	3	3	3	3	3	3	3	3	3	3	3
23	BICF2G630393501	3182938	4	4	4	4	4	4	4	4	4	4	4	4	4	4	4	4	4	4	4	4	4	4	4	4	4	4	4	4
23	BICF2P1314287	3193379	1	1	1	1	1	1	1	1	1	1	1	1	1	1	1	1	1	1	1	1	1	1	1	1	1	1	1	1
23	BICF2P854111	3208273	0	0	2	2	0	0	2	2	2	2	2	2	2	2	2	2	2	2	2	2	2	2	2	2	2	2	2	2
23	BICF2P854113	3209066	3	3	3	3	3	3	3	3	3	3	3	3	3	3	3	3	3	3	3	3	3	3	3	3	3	3	3	3
23	BICF2P271532	3214464	4	4	4	4	4	4	4	4	4	4	4	4	4	4	4	4	4	4	4	4	4	4	4	4	4	4	4	4
23	BICF2P1057567	3229728	1	1	1	1	1	1	1	1	1	1	1	1	1	1	1	1	1	1	1	1	1	1	1	1	1	1	1	1
23	BICF2P586387	3231863	3	3	3	3	3	3	3	3	3	3	3	3	3	3	3	3	3	3	3	3	3	3	3	3	3	3	3	3
23	BICF2S22959189	3237631	3	3	3	3	3	3	3	3	3	3	3	3	3	3	3	3	3	3	3	3	3	3	3	3	3	3	3	3
23	BICF2P1122382	3247994	4	4	4	4	4	4	4	4	4	4	4	4	4	4	4	4	4	4	4	4	4	4	4	4	4	4	4	4
23	BICF2S23419232	3264380	2	2	2	2	2	2	2	2	2	2	2	2	2	2	2	2	2	2	2	2	2	2	2	2	2	2	2	2
23	BICF2P185401	3271227	1	1	1	1	1	1	1	1	1	1	1	1	1	1	1	1	1	1	1	1	1	1	1	1	1	1	1	1
23	BICF2P140070	3283067	2	2	2	2	2	2	2	2	2	2	2	2	2	2	2	2	2	2	2	2	2	2	2	2	2	2	2	2
23	BICF2P1267292	3302165	0	0	2	2	2	2	2	2	2	2	2	2	0	0	2	2	0	0	2	2	2	2	2	2	2	2	2	2
23	CHR23_3303647	3303647	2	2	2	2	2	2	2	2	2	2	2	2	2	2	2	2	2	2	2	2	2	2	2	2	2	2	2	2
23	BICF2S23760473	3322042	1	1	1	1	1	1	1	1	1	1	1	1	1	1	1	1	1	1	1	1	1	1	1	1	1	1	1	1
23	BICF2P784101	3333005	4	4	4	4	4	4	4	4	4	4	4	4	4	4	4	4	4	4	4	4	4	4	4	4	4	4	4	4
23	BICF2P528452	3341837	3	3	3	3	3	3	3	3	3	3	3	3	3	3	3	3	3	3	3	3	3	3	3	3	3	3	3	3
23	BICF2P252470	3353221	2	2	2	2	2	2	2	2	2	2	2	2	2	2	2	2	2	2	2	2	2	2	2	2	2	2	2	2
23	BICF2P21340	3365239	3	3	3	3	3	3	3	3	3	3	3	3	3	3	3	3	3	3	3	3	3	3	3	3	3	3	3	3
23	TIGRP2P309667_RS8876110	3381368	3	3	3	3	3	3	3	3	3	3	3	3	3	3	3	3	3	3	3	3	3	3	3	3	3	3	3	3
23	BICF2P529441	3387347	1	1	1	1	1	1	1	1	1	1	1	1	1	1	1	1	1	1	1	1	1	1	1	1	1	1	1	1
23	BICF2P95205	3395559	1	1	1	1	1	1	1	1	1	1	1	1	1	1	1	1	1	1	1	1	1	1	1	1	1	1	1	1
23	BICF2P227784	3416236	4	4	4	4	4	4	4	4	4	4	4	4	4	4	4	4	4	4	4	4	4	4	4	4	4	4	4	4
23	CHR23_3422051	3422051	2	2	2	2	2	2	2	2	2	2	2	2	2	2	2	2	2	2	2	2	2	2	2	2	2	2	2	2
23	CHR23_3422323	3422323	4	4	4	4	4	4	4	4	4	4	4	4	4	4	4	4	4	4	4	4	4	4	4	4	4	4	4	4
23	BICF2P455351	3423602	1	1	1	1	1	1	1	1	1	1	1	1	1	1	1	1	1	1	1	1	1	1	1	1	1	1	1	1
23	CHR23_3423812	3423812	4	4	4	4	4	4	4	4	4	4	4	4	4	4	4	4	4	4	4	4	4	4	4	4	4	4	4	4
23	BICF2P112320	3430396	2	2	2	2	2	2	2	2	2	2	2	2	2	2	2	2	2	2	2	2	2	2	2	2	2	2	2	2
23	BICF2P623	3446407	4	4	4	4	4	4	4	4	4	4	4	4	4	4	4	4	4	4	4	4	4	4	4	4	4	4	4	4
23	TIGRP2P309687_RS8830915	3472778	1	1	1	1	1	1	1	1	1	1	1	1	1	1	1	1	1	1	1	1	1	1	1	1	1	1	1	1
23	BICF2S23341761	3478033	4	4	4	4	4	4	4	4	4	4	4	4	4	4	4	4	4	4	4	4	4	4	4	4	4	4	4	4
23	CHR23_3498003	3498003	2	2	2	2	2	2	2	2	2	2	2	2	2	2	2	2	2	2	2	2	2	2	2	2	2	2	2	2
23	CHR23_3499100	3499100	2	2	2	2	2	2	2	2	2	2	2	2	2	2	2	2	2	2	2	2	2	2	2	2	2	2	2	2
23	BICF2P143781	3509001	1	1	1	1	1	1	1	1	1	1	1	1	1	1	1	1	1	1	1	1	1	1	1	1	1	1	1	1
23	BICF2P143779	3509592	3	3	3	3	3	3	3	3	3	3	3	3	3	3	3	3	3	3	3	3	3	3	3	3	3	3	3	3
23	BICF2P343952	3540846	2	2	2	2	2	2	2	2	2	2	2	2	2	2	2	2	2	2	2	2	2	2	2	2	2	2	2	2
23	BICF2P689747	3560679	2	2	2	2	2	2	2	2	2	2	2	2	2	2	2	2	2	2	2	2	2	2	2	2	2	2	2	2
23	TIGRP2P309723_RS8602789	3579416	1	1	1	1	1	1	1	1	1	1	1	1	1	1	1	1	1	1	1	1	1	1	1	1	1	1	1	1
23	BICF2P95203	3604959	2	2	2	2	2	2	2	2	2	2	2	2	2	2	2	2	2	2	2	2	2	2	2	2	2	2	2	2
23	CHR23_3607056	3607056	3	3	3	3	3	3	3	3	3	3	3	3	3	3	3	3	3	3	3	3	3	3	3	3	3	3	3	3
23	BICF2P390141	3614348	2	2	2	2	2	2	2	2	2	2	2	2	2	2	2	2	2	2	2	2	2	2	2	2	2	2	2	2
23	BICF2P107716	3627355	2	2	2	2	2	2	0	0	2	2	2	2	2	2	2	2	2	2	2	2	2	2	2	2	2	2	2	2
23	BICF2P104471	3637859	3	3	3	3	3	3	3	3	3	3	3	3	3	3	3	3	3	3	3	3	3	3	3	3	3	3	3	3
23	BICF2P837433	3653159	2	2	2	2	2	2	2	2	2	2	2	2	2	2	2	2	2	2	2	2	2	2	2	2	2	2	2	2
23	BICF2P1171030	3662157	4	4	4	4	4	4	4	4	4	4	4	4	4	4	4	4	4	4	4	4	4	4	4	4	4	4	4	4
23	CHR23_3668576	3668576	3	3	3	3	3	3	3	3	3	3	3	3	3	3	3	3	3	3	3	3	3	3	3	3	3	3	3	3
23	CHR23_3688484	3688484	1	1	1	1	1	1	1	1	1	1	1	1	1	1	1	1	1	1	1	1	1	1	1	1	1	1	1	1
23	BICF2P214346	3697226	4	4	4	4	4	4	4	4	4	4	4	4	4	4	4	4	4	4	4	4	4	4	4	4	4	4	4	4
23	CHR23_3708394	3708394	3	3	3	3	3	3	3	3	3	3	3	3	3	3	3	3	3	3	3	3	3	3	3	3	3	3	3	3
23	BICF2P980057	3708581	2	2	2	2	2	2	2	2	2	2	2	2	2	2	2	2	2	2	2	2	2	2	2	2	2	2	2	2
23	BICF2G630393497	3718684	2	2	2	2	2	2	2	2	2	2	2	2	2	2	2	2	2	2	2	2	2	2	2	2	2	2	2	2
23	CHR23_3720028	3720028	2	2	2	2	2	2	2	2	2	2	2	2	2	2	2	2	2	2	2	2	2	2	2	2	2	2	2	2
23	TIGRP2P309737_RS8702143	3744995	2	2	2	2	2	2	2	2	2	2	2	2	2	2	2	2	2	2	2	2	2	2	2	2	2	2	2	2
23	BICF2P882711	3752544	3	3	3	3	3	3	3	3	3	3	3	3	3	3	3	3	3	3	3	3	3	3	3	3	3	3	3	3
23	BICF2P1018669	3767677	4	4	4	4	4	4	4	4	4	4	4	4	4	4	4	4	4	4	4	4	4	4	4	4	4	4	4	4
23	BICF2P486074	3774397	1	1	1	1	1	1	1	1	1	1	1	1	1	1	1	1	1	1	1	1	1	1	1	1	1	1	1	1
23	BICF2P1419384	3789612	2	2	2	2	2	2	2	2	2	2	2	2	2	2	2	2	2	2	2	2	2	2	2	2	2	2	2	2
23	BICF2P924564	3800579	2	2	2	2	2	2	2	2	2	2	2	2	2	2	2	2	2	2	2	2	2	2	2	2	2	2	2	2
23	TIGRP2P309751_RS8718811	3811691	3	3	3	3	3	3	3	3	3	3	3	3	3	3	3	3	3	3	3	3	3	3	3	3	3	3	3	3
23	CHR23_3813957	3813957	2	2	2	2	2	2	2	2	2	2	2	2	2	2	2	2	2	2	2	2	2	2	2	2	2	2	2	2
23	CHR23_3814696	3814696	1	1	1	1	1	1	1	1	1	1	1	1	1	1	1	1	1	1	1	1	1	1	1	1	1	1	1	1
23	CHR23_3815817	3815817	3	3	3	3	3	3	3	3	3	3	3	3	3	3	3	3	3	3	3	3	3	3	3	3	3	3	3	3
23	CHR23_3816227	3816227	3	3	3	3	3	3	3	3	3	3	3	3	3	3	3	3	3	3	3	3	3	3	3	3	3	3	3	3
23	BICF2P117361	3817234	3	3	3	3	3	3	3	3	3	3	3	3	3	3	3	3	3	3	3	3	3	3	3	3	3	3	3	3
23	BICF2S22960535	3827959	2	2	2	2	2	2	2	2	2	2	2	2	2	2	2	2	2	2	2	2	2	2	2	2	2	2	2	2
23	BICF2P740137	3839815	3	3	3	3	3	3	3	3	3	3	3	3	3	3	3	3	3	3	3	3	3	3	3	3	3	3	3	3
23	TIGRP2P309757_RS9008870	3850449	2	2	2	2	2	2	2	2	2	2	2	2	2	2	2	2	2	2	2	2	2	2	2	2	2	2	2	2
23	BICF2P854305	3861094	4	4	4	4	4	4	4	4	4	4	4	4	4	4	4	4	4	4	4	4	4	4	4	4	4	4	4	4
23	BICF2P1022801	3872859	1	1	1	1	1	1	1	1	1	1	1	1	1	1	1	1	1	1	1	1	1	1	1	1	1	1	1	1
23	BICF2P758458	3882810	4	4	4	4	4	4	4	4	4	4	4	4	4	4	4	4	4	4	4	4	4	4	4	4	4	4	4	4
23	BICF2P826288	3891325	1	1	1	1	1	1	1	1	1	1	1	1	1	1	1	1	1	1	1	1	1	1	1	1	1	1	1	1
23	BICF2P632208	3902242	1	1	1	1	1	1	1	1	1	1	1	1	1	1	1	1	1	1	1	1	1	1	1	1	1	1	1	1
23	BICF2P520552	3923358	1	1	1	1	1	1	1	1	1	1	1	1	1	1	1	1	1	1	1	1	1	1	1	1	1	1	1	1
23	BICF2P298033	3929507	3	3	3	3	3	3	3	3	3	3	3	3	3	3	3	3	3	3	3	3	3	3	3	3	3	3	3	3
23	TIGRP2P309768_RS8500665	3944231	1	1	1	1	1	1	1	1	1	1	1	1	1	1	1	1	1	1	1	1	1	1	1	1	1	1	1	1
23	BICF2P1342121	3953006	4	4	4	4	4	4	4	4	4	4	4	4	4	4	4	4	4	4	4	4	4	4	4	4	4	4	4	4
23	BICF2P944491	3958038	2	2	2	2	2	2	2	2	2	2	2	2	2	2	2	2	2	2	2	2	2	2	2	2	2	2	2	2
23	BICF2P1206096	3976813	4	4	4	4	4	4	4	4	4	4	4	4	4	4	4	4	4	4	4	4	4	4	4	4	4	4	4	4
23	CHR23_3984559	3984560	5	5	5	5	5	5	5	5	5	5	5	5	5	5	5	5	5	5	5	5	5	5	5	5	5	5	5	5
23	BICF2P1426041	4007326	3	3	0	0	3	3	0	0	3	3	3	3	3	3	3	3	0	0	3	3	3	3	3	3	3	3	3	3
23	BICF2S23141024	4035144	1	1	1	1	1	1	1	1	1	1	1	1	1	1	1	1	1	1	1	1	1	1	1	1	1	1	1	1
23	BICF2P378301	4049320	3	3	3	3	3	3	3	3	3	3	3	3	3	3	3	3	3	3	3	3	3	3	3	3	3	3	3	3
23	BICF2S23647096	4057686	3	3	3	3	3	3	3	3	3	3	3	3	3	3	3	3	3	3	3	3	3	3	3	3	3	3	3	3
23	BICF2P705968	4070804	4	4	4	4	4	4	4	4	4	4	4	4	4	4	4	4	4	4	4	4	4	4	4	4	4	4	4	4
23	TIGRP2P309780_RS9216837	4080354	4	4	4	4	4	4	4	4	4	4	4	4	4	4	4	4	4	4	4	4	4	4	4	4	4	4	4	4
23	BICF2P992480	4093888	4	4	4	4	4	4	4	4	4	4	4	4	4	4	4	4	4	4	4	4	4	4	4	4	4	4	4	4
23	BICF2P535874	4096884	2	2	2	2	2	2	2	2	2	2	2	2	2	2	2	2	2	2	2	2	2	2	2	2	2	2	2	2
23	BICF2P836495	4107938	4	4	4	4	4	4	4	4	4	4	4	4	4	4	4	4	4	4	4	4	4	4	4	4	4	4	4	4
23	BICF2P349800	4134928	1	1	1	1	1	1	1	1	1	1	1	1	1	1	1	1	1	1	1	1	1	1	1	1	1	1	1	1
23	BICF2S23319137	4143294	4	4	4	4	4	4	4	4	4	4	4	4	4	4	4	4	4	4	4	4	4	4	4	4	4	4	4	4
23	BICF2S23130172	4166054	4	4	4	4	0	0	4	4	4	4	4	4	4	4	4	4	4	4	4	4	4	4	4	4	4	4	4	4
23	BICF2S23144701	4187432	1	1	1	1	1	1	1	1	1	1	1	1	1	1	1	1	1	1	1	1	1	1	1	1	1	1	1	1
23	CHR23_4196459	4196459	1	1	1	1	1	1	1	1	1	1	1	1	1	1	1	1	1	1	1	1	1	1	1	1	1	1	1	1
23	CHR23_4197029	4197029	1	1	1	1	1	1	1	1	1	1	1	1	1	1	1	1	1	1	1	1	1	1	1	1	1	1	1	1
23	CHR23_4197601	4197601	3	3	3	3	3	3	3	3	3	3	3	3	3	3	3	3	3	3	3	3	3	3	3	3	3	3	3	3
23	CHR23_4198548	4198548	2	2	2	2	2	2	2	2	2	2	2	2	2	2	2	2	2	2	2	2	2	2	2	2	2	2	2	2
23	CHR23_4199374	4199374	4	4	4	4	4	4	4	4	4	4	4	4	4	4	4	4	4	4	4	4	4	4	4	4	4	4	4	4
23	BICF2S2337261	4212793	4	4	4	4	4	4	4	4	4	4	4	4	4	4	4	4	4	4	4	4	4	4	4	4	4	4	4	4
23	BICF2S2306286	4231608	4	4	4	4	4	4	4	4	4	4	4	4	4	4	4	4	4	4	4	4	4	4	4	4	4	4	4	4
23	BICF2G630393487	4243844	2	2	2	2	2	2	2	2	2	2	2	2	2	2	2	2	2	2	2	2	2	2	2	2	2	2	2	2
23	BICF2S23043909	4251281	2	2	2	2	2	2	2	2	2	2	2	2	2	2	2	2	2	2	2	2	2	2	2	2	2	2	2	2
23	BICF2G630393483	4276691	3	3	3	3	3	3	3	3	3	3	3	3	3	3	3	3	3	3	3	3	3	3	3	3	3	3	3	3
23	BICF2G630393475	4286121	3	3	3	3	3	3	3	3	3	3	3	3	3	3	3	3	3	3	3	3	3	3	3	3	3	3	3	3
23	BICF2G630393472	4291837	1	1	1	1	1	1	1	1	1	1	1	1	1	1	1	1	1	1	1	1	1	1	1	1	1	1	1	1
23	BICF2G630393457	4313725	3	3	3	3	3	3	3	3	3	3	3	3	3	3	3	3	3	3	3	3	3	3	3	3	3	3	3	3
23	BICF2G630393455	4315552	3	3	3	3	3	3	3	3	3	3	3	3	3	3	3	3	3	3	3	3	3	3	3	3	3	3	3	3
23	BICF2S23517905	4333912	4	4	4	4	4	4	4	4	4	4	4	4	4	4	4	4	4	4	4	4	4	4	4	4	4	4	4	4
23	BICF2G630393445	4344193	1	1	1	1	1	1	1	1	1	1	1	1	1	1	1	1	1	1	1	1	1	1	1	1	1	1	1	1
23	BICF2G630393442	4351624	3	3	3	3	3	3	3	3	3	3	3	3	3	3	3	3	3	3	3	3	3	3	3	3	3	3	3	3
23	BICF2G630393432	4366194	2	2	2	2	2	2	2	2	2	2	2	2	2	2	2	2	2	2	2	2	2	2	2	2	2	2	2	2
23	BICF2P38573	4376147	3	3	3	3	3	3	3	3	3	3	3	3	3	3	3	3	3	3	3	3	3	3	3	3	3	3	3	3
23	BICF2G630393415	4385714	3	3	3	3	3	3	3	3	3	3	3	3	3	3	3	3	3	3	3	3	3	3	3	3	3	3	3	3
23	TIGRP2P309820_RS9221750	4401587	2	2	2	2	2	2	2	2	2	2	2	2	2	2	2	2	2	2	2	2	2	2	2	2	2	2	2	2
23	TIGRP2P309821_RS8500663	4408992	1	1	1	1	1	1	1	1	1	1	1	1	1	1	1	1	1	1	1	1	1	1	1	1	1	1	1	1
23	BICF2P59588	4421536	2	2	2	2	2	2	2	2	2	2	2	2	2	2	2	2	2	2	2	2	2	2	2	2	2	2	2	2
23	BICF2P448357	4434708	3	3	3	3	3	3	3	3	3	3	3	3	3	3	3	3	3	3	3	3	3	3	3	3	3	3	3	3
23	BICF2P1368063	4446729	3	3	3	3	3	3	3	3	3	3	3	3	3	3	3	3	3	3	3	3	3	3	3	3	3	3	3	3
23	BICF2P723185	4459590	2	2	2	2	2	2	2	2	2	2	2	2	2	2	2	2	2	2	2	2	2	2	2	2	2	2	2	2
23	TIGRP2P309838_RS8701762	4466665	2	2	2	2	2	2	2	2	2	2	2	2	2	2	2	2	2	2	2	2	2	2	2	2	2	2	2	2
23	BICF2G630393408	4476489	3	3	3	3	3	3	3	3	3	3	3	3	3	3	3	3	3	3	3	3	3	3	3	3	3	3	3	3
23	BICF2G630393400	4495214	3	3	3	3	3	3	3	3	3	3	3	3	3	3	3	3	3	3	3	3	3	3	3	3	3	3	3	3
23	BICF2G630393395	4504457	1	1	1	1	1	1	1	1	1	1	1	1	1	1	1	1	1	1	1	1	1	1	1	1	1	1	1	1
23	BICF2G630393392	4511021	3	3	3	3	3	3	3	3	3	3	3	3	3	3	3	3	3	3	3	3	3	3	3	3	3	3	3	3
23	BICF2G630393356	4521793	3	3	3	3	3	3	3	3	3	3	3	3	3	3	3	3	3	3	3	3	3	3	3	3	3	3	3	3
23	BICF2G630393329	4538463	2	2	2	2	2	2	2	2	2	2	2	2	2	2	2	2	2	2	2	2	2	2	2	2	2	2	2	2
23	BICF2G630393308	4545165	2	2	2	2	2	2	2	2	2	2	2	2	2	2	2	2	2	2	2	2	2	2	2	2	2	2	2	2
23	BICF2S233447	4555890	4	4	4	4	4	4	4	4	4	4	4	4	4	4	4	4	4	4	4	4	4	4	4	4	4	4	4	4
23	BICF2G630393289	4569573	2	2	2	2	2	2	2	2	2	2	2	2	2	2	2	2	2	2	2	2	2	2	2	2	2	2	2	2
23	BICF2G630393275	4576948	1	1	1	1	1	1	1	1	1	1	1	1	1	1	1	1	1	1	1	1	1	1	1	1	1	1	1	1
23	BICF2G630393251	4597495	3	3	3	3	3	3	3	3	3	3	3	3	3	3	3	3	3	3	3	3	3	3	3	3	3	3	3	3
23	BICF2G630393250	4599167	3	3	3	3	3	3	3	3	3	3	3	3	3	3	3	3	3	3	3	3	3	3	3	3	3	3	3	3
23	BICF2G630393243	4612249	1	1	1	1	1	1	1	1	1	1	1	1	1	1	1	1	1	1	1	1	1	1	1	1	1	1	1	1
23	BICF2G630393235	4622073	3	3	3	3	3	3	3	3	3	3	3	3	3	3	3	3	3	3	3	3	3	3	3	3	3	3	3	3
23	BICF2G630393216	4637688	3	3	3	3	3	3	3	3	3	3	3	3	3	3	3	3	3	3	3	3	3	3	3	3	3	3	3	3
23	BICF2G630393201	4657925	2	2	2	2	2	2	2	2	2	2	2	2	2	2	2	2	2	2	2	2	2	2	2	2	2	2	2	2
23	BICF2G630393194	4668743	2	2	2	2	2	2	2	2	2	2	2	2	2	2	2	2	2	2	2	2	2	2	2	2	2	2	2	2
23	BICF2G630393160	4688326	2	2	2	2	2	2	2	2	2	2	2	2	2	2	2	2	2	2	2	2	2	2	2	2	2	2	2	2
23	BICF2P605810	4696458	1	1	1	1	1	1	1	1	1	1	1	1	1	1	1	1	1	1	1	1	1	1	1	1	1	1	1	1
23	BICF2G630393156	4706329	4	4	4	4	4	4	4	4	4	4	4	4	4	4	4	4	4	4	4	4	4	4	4	4	4	4	4	4
23	BICF2G630393121	4724464	1	1	1	1	1	1	1	1	1	1	1	1	1	1	1	1	1	1	1	1	1	1	1	1	1	1	1	1
23	BICF2G630393120	4725126	1	1	1	1	1	1	1	1	1	1	1	1	1	1	1	1	1	1	1	1	1	1	1	1	1	1	1	1
23	BICF2G630393118	4726381	3	3	3	3	3	3	3	3	3	3	3	3	3	3	3	3	3	3	3	3	3	3	3	3	3	3	3	3
23	BICF2G630393108	4737156	3	3	3	3	3	3	3	3	3	3	3	3	3	3	3	3	3	3	3	3	3	3	3	3	3	3	3	3
23	BICF2G630393080	4751340	3	3	3	3	3	3	3	3	3	3	3	3	3	3	3	3	3	3	3	3	3	3	3	3	3	3	3	3
23	BICF2G630393070	4761866	3	3	3	3	3	3	3	3	3	3	3	3	3	3	3	3	3	3	3	3	3	3	3	3	3	3	3	3
23	BICF2G630393068	4774398	4	4	4	4	4	4	4	4	4	4	4	4	4	4	4	4	4	4	4	4	4	4	4	4	4	4	4	4
23	BICF2S23514412	4799575	4	4	4	4	4	4	4	4	4	4	4	4	4	4	4	4	4	4	4	4	4	4	4	4	4	4	4	4
23	BICF2S23512631	4811871	3	3	3	3	3	3	3	3	3	3	3	3	3	3	3	3	3	3	3	3	3	3	3	3	3	3	3	3
23	BICF2S23049607	4839328	3	3	3	3	3	3	3	3	3	3	3	3	3	3	3	3	3	3	3	3	3	3	3	3	3	3	3	3
23	BICF2P566062	4858375	1	1	1	1	1	1	1	1	1	1	1	1	1	1	1	1	1	1	1	1	1	1	1	1	1	1	1	1
23	BICF2P504001	4865149	1	1	1	1	1	1	1	1	1	1	1	1	1	1	1	1	1	1	1	1	1	1	1	1	1	1	1	1
23	BICF2G630393052	4893984	3	3	3	3	3	3	3	3	3	3	3	3	3	3	3	3	3	3	3	3	3	3	3	3	3	3	3	3
23	BICF2S23761089	4903181	2	2	2	2	2	2	2	2	2	2	2	2	2	2	2	2	2	2	2	2	2	2	2	2	2	2	2	2
23	BICF2G630393032	4915090	1	1	1	1	1	1	1	1	1	1	1	1	1	1	1	1	1	1	1	1	1	1	1	1	1	1	1	1
23	BICF2S23044055	4930943	2	2	2	2	2	2	2	2	2	2	2	2	2	2	2	2	2	2	2	2	2	2	2	2	2	2	2	2
23	CHR23_4931698	4931698	1	1	1	1	1	1	1	1	1	1	1	1	1	1	1	1	1	1	1	1	1	1	1	1	1	1	1	1
23	CHR23_4931926	4931926	1	1	1	1	1	1	1	1	1	1	1	1	1	1	1	1	1	1	1	1	1	1	1	1	1	1	1	1
23	BICF2S24510619	4941109	1	1	1	1	1	1	1	1	1	1	1	1	1	1	1	1	1	1	1	1	1	1	1	1	1	1	1	1
23	BICF2G630393007	4944816	1	1	1	1	1	1	1	1	1	1	1	1	1	1	1	1	1	1	1	1	1	1	1	1	1	1	1	1
23	BICF2G630392996	4958684	3	3	3	3	3	3	3	3	3	3	3	3	3	3	3	3	3	3	3	3	3	3	3	3	3	3	3	3
23	BICF2G630392973	4969152	4	4	4	4	4	4	4	4	4	4	4	4	4	4	4	4	4	4	4	4	4	4	4	4	4	4	4	4
23	BICF2G630392951	4978626	3	3	3	3	3	3	3	3	3	3	3	3	3	3	3	3	3	3	3	3	3	3	3	3	3	3	3	3
23	CHRY_576964	4995014	1	1	1	1	1	1	1	1	1	1	1	1	1	1	1	1	1	1	1	1	1	1	1	1	1	1	1	1
23	BICF2G630392934	4998886	1	1	1	1	1	1	1	1	1	1	1	1	1	1	1	1	1	1	1	1	1	1	1	1	1	1	1	1
23	BICF2S22950401	5004049	4	4	4	4	4	4	4	4	4	4	4	4	4	4	4	4	4	4	4	4	4	4	4	4	4	4	4	4
23	BICF2G630392924	5023054	2	2	2	2	2	2	2	2	2	2	2	2	2	2	2	2	2	2	2	2	2	2	2	2	2	2	2	2
23	BICF2S2368536	5027120	3	3	3	3	3	3	3	3	3	3	3	3	3	3	3	3	3	3	3	3	3	3	3	3	3	3	3	3
23	BICF2S2447372	5044242	2	2	2	2	2	2	2	2	2	2	2	2	2	2	2	2	2	2	2	2	2	2	2	2	2	2	2	2
23	BICF2G630392915	5048318	2	2	2	2	2	2	2	2	2	2	2	2	2	2	2	2	2	2	2	2	2	2	2	2	2	2	2	2
23	BICF2G630392909	5060905	3	3	3	3	3	3	3	3	3	3	3	3	3	3	3	3	3	3	3	3	3	3	3	3	3	3	3	3
23	BICF2G630392892	5078030	4	4	4	4	4	4	4	4	4	4	4	4	4	4	4	4	4	4	4	4	4	4	4	4	4	4	4	4
23	BICF2G630392876	5086377	3	3	3	3	3	3	3	3	3	3	3	3	3	3	3	3	3	3	3	3	3	3	3	3	3	3	3	3
23	BICF2G630392863	5096092	3	3	3	3	3	3	3	3	3	3	3	3	3	3	3	3	3	3	3	3	3	3	3	3	3	3	3	3
23	BICF2G630392847	5107462	3	3	3	3	3	3	3	3	3	3	3	3	3	3	3	3	3	3	3	3	3	3	3	3	3	3	3	3
23	BICF2S2362278	5120645	1	1	1	1	1	1	1	1	1	1	1	1	1	1	1	1	1	1	1	1	1	1	1	1	1	1	1	1
23	TIGRP2P309891_RS9062231	5128699	4	4	4	4	4	4	0	0	4	4	4	4	4	4	4	4	0	0	4	4	4	4	4	4	4	4	4	4
23	BICF2G630392819	5145993	4	4	4	4	4	4	4	4	4	4	4	4	4	4	4	4	4	4	4	4	4	4	4	4	4	4	4	4
23	BICF2G630392816	5152334	1	1	1	1	1	1	1	1	1	1	1	1	1	1	1	1	1	1	1	1	1	1	1	1	1	1	1	1
23	BICF2G630392799	5179063	1	1	1	1	1	1	1	1	1	1	1	1	1	1	1	1	1	1	1	1	1	1	1	1	1	1	1	1
23	BICF2G630392789	5196592	3	3	3	3	3	3	3	3	3	3	3	3	3	3	3	3	3	3	3	3	3	3	3	3	3	3	3	3
23	BICF2S23021943	5237480	1	1	1	1	1	1	1	1	1	1	1	1	1	1	1	1	1	1	1	1	1	1	1	1	1	1	1	1
23	TIGRP2P309912_RS8916206	5252428	0	0	2	2	2	2	2	2	2	2	2	2	2	2	2	2	2	2	2	2	2	2	2	2	2	2	2	2
23	TIGRP2P309919_RS9099457	5266967	1	1	1	1	1	1	1	1	1	1	1	1	1	1	1	1	1	1	1	1	1	1	1	1	1	1	1	1
23	TIGRP2P309922_RS9099455	5268336	1	1	1	1	1	1	1	1	1	1	1	1	1	1	1	1	1	1	1	1	1	1	1	1	1	1	1	1
23	BICF2P1024358	5295591	2	2	2	2	2	2	2	2	2	2	2	2	2	2	2	2	2	2	2	2	2	2	2	2	2	2	2	2
23	BICF2P1235218	5308293	2	2	2	2	2	2	2	2	2	2	2	2	2	2	2	2	2	2	2	2	2	2	2	2	2	2	2	2
23	BICF2S22913462	5315547	3	3	3	3	3	3	3	3	3	3	3	3	3	3	3	3	3	3	3	3	3	3	3	3	3	3	3	3
23	BICF2G630392702	5326863	2	2	2	2	2	2	2	2	2	2	2	2	2	2	2	2	2	2	2	2	2	2	2	2	2	2	2	2
23	BICF2G630392684	5343483	3	3	3	3	3	3	3	3	3	3	3	3	3	3	3	3	3	3	3	3	3	3	3	3	3	3	3	3
23	BICF2G630392679	5354160	3	3	3	3	3	3	3	3	3	3	3	3	3	3	3	3	3	3	3	3	3	3	3	3	3	3	3	3
23	BICF2S2455215	5364116	3	3	3	3	3	3	3	3	3	3	3	3	3	3	3	3	3	3	3	3	3	3	3	3	3	3	3	3
23	TIGRP2P309936_RS8966493	5374903	3	3	3	3	3	3	3	3	3	3	3	3	3	3	3	3	3	3	3	3	3	3	3	3	3	3	3	3
23	BICF2P126025	5382787	4	4	4	4	4	4	4	4	4	4	4	4	4	4	4	4	4	4	4	4	4	4	4	4	4	4	4	4
23	BICF2S23246669	5399280	2	2	2	2	2	2	2	2	2	2	2	2	2	2	2	2	2	2	2	2	2	2	2	2	2	2	2	2
23	BICF2G630392630	5409251	1	1	1	1	1	1	1	1	1	1	1	1	1	1	1	1	1	1	1	1	1	1	1	1	1	1	1	1
23	CHR23_5421007	5421007	0	0	0	0	0	0	0	0	0	0	0	0	0	0	0	0	0	0	0	0	0	0	0	0	0	0	0	0
23	BICF2S23142803	5421312	3	3	3	3	3	3	3	3	3	3	3	3	3	3	3	3	3	3	3	3	3	3	3	3	3	3	3	3
23	CHR23_5421500	5421500	3	3	3	3	3	3	3	3	3	3	3	3	3	3	3	3	3	3	3	3	3	3	3	3	3	3	3	3
23	BICF2G630392605	5468099	3	3	3	3	3	3	3	3	3	3	3	3	3	3	3	3	3	3	3	3	3	3	3	3	3	3	3	3
23	BICF2S23220904	5478928	2	2	2	2	2	2	2	2	2	2	2	2	2	2	2	2	2	2	2	2	2	2	2	2	2	2	2	2
23	BICF2G630392563	5509505	4	4	4	4	4	4	4	4	4	4	4	4	4	4	4	4	4	4	4	4	4	4	4	4	4	4	4	4
23	BICF2G630392554	5514713	3	3	3	3	3	3	3	3	3	3	3	3	3	3	3	3	3	3	3	3	3	3	3	3	3	3	3	3
23	BICF2G630392539	5524777	4	4	4	4	4	4	4	4	4	4	4	4	4	4	4	4	4	4	4	4	4	4	4	4	4	4	4	4
23	BICF2S23336463	5536860	1	1	1	1	1	1	1	1	1	1	1	1	1	1	1	1	1	1	1	1	1	1	1	1	1	1	1	1
23	BICF2S23350539	5552152	1	1	1	1	1	1	1	1	1	1	1	1	1	1	1	1	1	1	1	1	1	1	1	1	1	1	1	1
23	BICF2G630392521	5572191	3	3	3	3	3	3	3	3	3	3	3	3	3	3	3	3	3	3	3	3	3	3	3	3	3	3	3	3
23	BICF2G630392508	5587979	4	4	4	4	4	4	4	4	4	4	4	4	4	4	4	4	4	4	4	4	4	4	4	4	4	4	4	4
23	BICF2G630392501	5597028	1	1	1	1	1	1	1	1	1	1	1	1	1	1	1	1	1	1	1	1	1	1	1	1	1	1	1	1
23	BICF2G630392490	5604659	1	1	1	1	1	1	1	1	1	1	1	1	1	1	1	1	1	1	1	1	1	1	1	1	1	1	1	1
23	BICF2G630392474	5621254	4	4	4	4	4	4	4	4	4	4	4	4	4	4	4	4	4	4	4	4	4	4	4	4	4	4	4	4
23	BICF2P1410874	5635687	2	2	2	2	0	0	2	2	2	2	0	0	2	2	0	0	2	2	2	2	2	2	2	2	2	2	2	2
23	BICF2G630392463	5643238	2	2	2	2	2	2	2	2	2	2	2	2	2	2	2	2	2	2	2	2	2	2	2	2	2	2	2	2
23	BICF2G630392447	5653835	3	3	3	3	3	3	3	3	3	3	3	3	3	3	3	3	3	3	3	3	3	3	3	3	3	3	3	3
23	BICF2S23026196	5660389	1	1	1	1	1	1	1	1	1	1	1	1	1	1	1	1	1	1	1	1	1	1	1	1	1	1	1	1
23	BICF2G630392430	5678152	2	2	2	2	2	2	2	2	2	2	2	2	2	2	2	2	2	2	2	2	2	2	2	2	2	2	2	2
23	BICF2P837959	5688732	2	2	2	2	2	2	2	2	2	2	2	2	2	2	2	2	2	2	2	2	2	2	2	2	2	2	2	2
23	BICF2G630392418	5697967	3	3	3	3	3	3	3	3	3	3	3	3	3	3	3	3	3	3	3	3	3	3	3	3	3	3	3	3
23	BICF2G630392412	5708786	4	4	4	4	4	4	4	4	4	4	4	4	4	4	4	4	4	4	4	4	4	4	4	4	4	4	4	4
23	BICF2P824928	5723254	2	2	2	2	2	2	2	2	2	2	2	2	2	2	2	2	2	2	2	2	2	2	2	2	2	2	2	2
23	BICF2S23251591	5738791	2	2	2	2	2	2	2	2	2	2	2	2	2	2	2	2	2	2	2	2	2	2	2	2	2	2	2	2
23	BICF2P924274	5746201	4	4	4	4	4	4	4	4	4	4	4	4	4	4	4	4	4	4	4	4	4	4	4	4	4	4	4	4
23	BICF2P233198	5755842	3	3	3	3	3	3	3	3	3	3	3	3	3	3	3	3	3	3	3	3	3	3	3	3	3	3	3	3
23	BICF2G630392397	5767049	1	1	1	1	1	1	1	1	1	1	1	1	1	1	1	1	1	1	1	1	1	1	1	1	1	1	1	1
23	CHR23_5767655	5767655	2	2	2	2	2	2	2	2	2	2	2	2	2	2	2	2	2	2	2	2	2	2	2	2	2	2	2	2
23	TIGRP2P309963_RS8548588	5774990	1	1	1	1	1	1	1	1	1	1	1	1	1	1	1	1	1	1	1	1	1	1	1	1	1	1	1	1
23	BICF2G630392396	5789734	2	2	2	2	2	2	2	2	2	2	2	2	2	2	2	2	2	2	2	2	2	2	2	2	2	2	2	2
23	BICF2P911356	5802319	2	2	2	2	2	2	2	2	2	2	2	2	2	2	2	2	2	2	2	2	2	2	2	2	2	2	2	2
23	BICF2P175876	5809658	3	3	3	3	3	3	0	0	3	3	3	3	3	3	3	3	3	3	3	3	3	3	3	3	3	3	3	3
23	BICF2S23033598	5837047	4	4	4	4	4	4	4	4	4	4	4	4	4	4	4	4	4	4	4	4	4	4	4	4	4	4	4	4
23	BICF2S23639136	5846345	3	3	3	3	3	3	3	3	3	3	3	3	3	3	3	3	3	3	3	3	3	3	3	3	3	3	3	3
23	BICF2G630392385	5857157	1	1	1	1	1	1	1	1	1	1	1	1	1	1	1	1	1	1	1	1	1	1	1	1	1	1	1	1
23	BICF2G630392364	5870798	1	1	1	1	1	1	1	1	1	1	1	1	1	1	1	1	1	1	1	1	1	1	1	1	1	1	1	1
23	BICF2G630392342	5876411	1	1	1	1	1	1	1	1	1	1	1	1	1	1	1	1	1	1	1	1	1	1	1	1	1	1	1	1
23	BICF2G630392340	5878462	2	2	2	2	2	2	2	2	2	2	2	2	2	2	2	2	2	2	2	2	2	2	2	2	2	2	2	2
23	BICF2G630392324	5893776	2	2	2	2	2	2	2	2	2	2	2	2	2	2	2	2	2	2	2	2	2	2	2	2	2	2	2	2
23	BICF2G630392315	5906869	1	1	1	1	1	1	1	1	1	1	1	1	1	1	1	1	1	1	1	1	1	1	1	1	1	1	1	1
23	BICF2G630392300	5913369	4	4	4	4	4	4	4	4	4	4	4	4	4	4	4	4	4	4	4	4	4	4	4	4	4	4	4	4
23	BICF2G630392292	5926541	1	1	1	1	1	1	1	1	1	1	1	1	1	1	1	1	1	1	1	1	1	1	1	1	1	1	1	1
23	BICF2G630392272	5942089	2	2	2	2	2	2	2	2	2	2	2	2	2	2	2	2	2	2	2	2	2	2	2	2	2	2	2	2
23	BICF2G630392259	5957734	1	1	1	1	1	1	1	1	1	1	1	1	1	1	1	1	1	1	1	1	1	1	1	1	1	1	1	1
23	BICF2G630392256	5963041	2	2	2	2	2	2	2	2	2	2	2	2	2	2	2	2	2	2	2	2	2	2	2	2	2	2	2	2
23	BICF2G630392174	5998455	2	2	2	2	2	2	2	2	2	2	2	2	2	2	2	2	2	2	2	2	2	2	2	2	2	2	2	2
23	BICF2S23661700	6017796	1	1	1	1	1	1	1	1	1	1	1	1	1	1	1	1	1	1	1	1	1	1	1	1	1	1	1	1
23	BICF2P590290	6032328	2	2	2	2	2	2	2	2	2	2	2	2	2	2	2	2	2	2	2	2	2	2	2	2	2	2	2	2
23	BICF2G630392165	6042062	4	4	4	4	4	4	4	4	4	4	4	4	4	4	4	4	4	4	4	4	4	4	4	4	4	4	4	4
23	BICF2P1072462	6061773	2	2	2	2	2	2	2	2	2	2	2	2	2	2	2	2	2	2	2	2	2	2	2	2	2	2	2	2
23	BICF2P594720	6062373	4	4	4	4	4	4	4	4	4	4	4	4	4	4	4	4	4	4	4	4	4	4	4	4	4	4	4	4
23	BICF2P613664	6079836	3	3	3	3	3	3	3	3	3	3	3	3	3	3	3	3	3	3	3	3	3	3	3	3	3	3	3	3
23	BICF2S22956970	6086721	4	4	4	4	4	4	4	4	4	4	4	4	4	4	4	4	4	4	4	4	4	4	4	4	4	4	4	4
23	BICF2S23445271	6103412	2	2	2	2	2	2	2	2	2	2	2	2	2	2	2	2	2	2	2	2	2	2	2	2	2	2	2	2
23	BICF2P1044191	6111185	4	4	4	4	4	4	4	4	4	4	4	4	4	4	4	4	4	4	4	4	4	4	4	4	4	4	4	4
23	BICF2G630392116	6111369	1	1	1	1	1	1	1	1	1	1	1	1	1	1	1	1	1	1	1	1	1	1	1	1	1	1	1	1
23	BICF2G630392114	6122155	4	4	4	4	4	4	4	4	4	4	4	4	4	4	4	4	4	4	4	4	4	4	4	4	4	4	4	4
23	BICF2G630392104	6134989	0	0	3	3	0	0	0	0	3	3	3	3	3	3	3	3	0	0	3	3	3	3	3	3	3	3	3	3
23	BICF2G630392095	6144574	1	1	1	1	1	1	1	1	1	1	1	1	1	1	1	1	1	1	1	1	1	1	1	1	1	1	1	1
23	BICF2G630392090	6158021	2	2	2	2	2	2	2	2	2	2	2	2	2	2	2	2	2	2	2	2	2	2	2	2	2	2	2	2
23	BICF2G630392081	6177254	2	2	2	2	2	2	2	2	2	2	2	2	2	2	2	2	2	2	2	2	2	2	2	2	2	2	2	2
23	BICF2P1417142	6182917	1	1	1	1	1	1	1	1	1	1	1	1	1	1	1	1	1	1	1	1	1	1	1	1	1	1	1	1
23	BICF2G630392070	6193935	4	4	4	4	4	4	4	4	4	4	4	4	4	4	4	4	4	4	4	4	4	4	4	4	4	4	4	4
23	BICF2G630392035	6220117	3	3	3	3	0	0	3	3	0	0	3	3	3	3	3	3	0	0	3	3	3	3	3	3	3	3	3	3
23	BICF2P54383	6230946	1	1	1	1	1	1	1	1	1	1	1	1	1	1	1	1	1	1	1	1	1	1	1	1	1	1	1	1
23	TIGRP2P310085_RS8770095	6243790	0	0	0	0	0	0	0	0	0	0	0	0	0	0	0	0	0	0	0	0	0	0	0	0	0	0	0	0
23	BICF2G630391989	6247562	4	4	4	4	4	4	4	4	4	4	4	4	4	4	4	4	4	4	4	4	4	4	4	4	4	4	4	4
23	BICF2G630391984	6248927	2	2	2	2	2	2	2	2	2	2	2	2	2	2	2	2	2	2	2	2	2	2	2	2	2	2	2	2
23	BICF2P889877	6261358	1	1	1	1	1	1	1	1	1	1	1	1	1	1	1	1	1	1	1	1	1	1	1	1	1	1	1	1
23	TIGRP2P310094_RS9143569	6280008	3	3	3	3	3	3	3	3	3	3	3	3	3	3	3	3	3	3	3	3	3	3	3	3	3	3	3	3
23	BICF2G630391949	6292251	4	4	4	4	4	4	4	4	4	4	4	4	4	4	4	4	4	4	4	4	4	4	4	4	4	4	4	4
23	BICF2G630391937	6298361	2	2	2	2	2	2	2	2	2	2	2	2	2	2	2	2	2	2	2	2	2	2	2	2	2	2	2	2
23	BICF2G630391922	6313696	4	4	4	4	4	4	4	4	4	4	4	4	4	4	4	4	4	4	4	4	4	4	4	4	4	4	4	4
23	BICF2G630391911	6321289	4	4	4	4	4	4	4	4	4	4	4	4	4	4	4	4	4	4	4	4	4	4	4	4	4	4	4	4
23	CHR23_6326986	6326986	2	2	2	2	2	2	2	2	2	2	2	2	2	2	2	2	2	2	2	2	2	2	2	2	2	2	2	2
23	BICF2G630391894	6327190	2	2	2	2	2	2	2	2	2	2	2	2	2	2	2	2	2	2	2	2	2	2	2	2	2	2	2	2
23	BICF2G630391876	6336762	3	3	3	3	3	3	3	3	3	3	3	3	3	3	3	3	3	3	3	3	3	3	3	3	3	3	3	3
23	BICF2G630391863	6340889	1	1	1	1	1	1	1	1	1	1	1	1	1	1	1	1	1	1	1	1	1	1	1	1	1	1	1	1
23	BICF2G630391798	6355464	4	4	4	4	4	4	4	4	4	4	4	4	4	4	4	4	4	4	4	4	4	4	4	4	4	4	4	4
23	BICF2G630391791	6368990	1	1	1	1	1	1	1	1	1	1	1	1	1	1	1	1	1	1	1	1	1	1	1	1	1	1	1	1
23	BICF2G630391790	6373436	4	4	4	4	4	4	4	4	4	4	4	4	4	4	4	4	4	4	4	4	4	4	4	4	4	4	4	4
23	BICF2G630391772	6384509	4	4	4	4	4	4	4	4	4	4	4	4	4	4	4	4	4	4	4	4	4	4	4	4	4	4	4	4
23	BICF2G630391742	6400225	3	3	3	3	3	3	3	3	3	3	3	3	3	3	3	3	3	3	3	3	3	3	3	3	3	3	3	3
23	BICF2G630391738	6410212	2	2	2	2	2	2	2	2	2	2	2	2	2	2	2	2	2	2	2	2	2	2	2	2	2	2	2	2
23	BICF2G630391727	6427355	4	4	4	4	4	4	4	4	4	4	4	4	4	4	4	4	4	4	4	4	4	4	4	4	4	4	4	4
23	BICF2G630391726	6435586	2	2	2	2	2	2	2	2	2	2	2	2	2	2	2	2	2	2	2	2	2	2	2	2	2	2	2	2
23	BICF2P9725	6450160	2	2	2	2	2	2	2	2	2	2	2	2	2	2	2	2	2	2	2	2	2	2	2	2	2	2	2	2
23	BICF2G630391703	6455217	1	1	1	1	1	1	1	1	1	1	1	1	1	1	1	1	1	1	1	1	1	1	1	1	1	1	1	1
23	BICF2S23454618	6466649	1	1	1	1	1	1	1	1	1	1	1	1	1	1	1	1	1	1	1	1	1	1	1	1	1	1	1	1
23	BICF2S23546735	6483423	4	4	4	4	4	4	4	4	4	4	4	4	4	4	4	4	4	4	4	4	4	4	4	4	4	4	4	4
23	BICF2S23319165	6488846	1	1	1	1	1	1	1	1	1	1	1	1	1	1	1	1	1	1	1	1	1	1	1	1	1	1	1	1
23	BICF2G630391690	6506096	3	3	3	3	3	3	3	3	3	3	3	3	3	3	3	3	3	3	3	3	3	3	3	3	3	3	3	3
23	BICF2S23424471	6518869	4	4	4	4	4	4	4	4	4	4	4	4	4	4	4	4	4	4	4	4	4	4	4	4	4	4	4	4
23	CHR23_6519600	6519600	1	1	1	1	1	1	1	1	1	1	1	1	1	1	1	1	1	1	1	1	1	1	1	1	1	1	1	1
23	CHR23_6520550	6520550	4	4	4	4	4	4	4	4	4	4	4	4	4	4	4	4	4	4	4	4	4	4	4	4	4	4	4	4
23	BICF2G630391686	6520805	3	3	3	3	3	3	3	3	3	3	3	3	3	3	3	3	3	3	3	3	3	3	3	3	3	3	3	3
23	CHR23_6520920	6520920	4	4	4	4	4	4	4	4	4	4	4	4	4	4	4	4	4	4	4	4	4	4	4	4	4	4	4	4
23	CHR23_6521697	6521697	3	3	3	3	3	3	3	3	3	3	3	3	3	3	3	3	3	3	3	3	3	3	3	3	3	3	3	3
23	CHR23_6521880	6521880	3	3	3	3	3	3	3	3	3	3	3	3	3	3	3	3	3	3	3	3	3	3	3	3	3	3	3	3
23	BICF2P358020	6523306	2	2	2	2	2	2	2	2	2	2	2	2	2	2	2	2	2	2	2	2	2	2	2	2	2	2	2	2
23	BICF2G630391685	6524034	4	4	4	4	4	4	4	4	4	4	4	4	4	4	4	4	4	4	4	4	4	4	4	4	4	4	4	4
23	CHR23_6524155	6524155	3	3	3	3	3	3	3	3	3	3	3	3	3	3	3	3	3	3	3	3	3	3	3	3	3	3	3	3
23	BICF2G630391681	6530701	4	4	4	4	4	4	4	4	4	4	4	4	4	4	4	4	4	4	4	4	4	4	4	4	4	4	4	4
23	BICF2G630391672	6536028	2	2	2	2	2	2	2	2	2	2	2	2	2	2	2	2	2	2	2	2	2	2	2	2	2	2	2	2
23	BICF2S2368215	6554624	1	1	1	1	1	1	1	1	1	1	1	1	1	1	1	1	1	1	1	1	1	1	1	1	1	1	1	1
23	BICF2G630391606	6559932	2	2	2	2	2	2	2	2	2	2	2	2	2	2	2	2	2	2	2	2	2	2	2	2	2	2	2	2
23	TIGRP2P310186_RS8703611	6569603	1	1	1	1	1	1	1	1	1	1	1	1	1	1	1	1	1	1	1	1	1	1	1	1	1	1	1	1
23	BICF2P573498	6581154	4	4	4	4	4	4	4	4	4	4	4	4	4	4	4	4	4	4	4	4	4	4	4	4	4	4	4	4
23	BICF2S23347439	6591739	4	4	4	4	4	4	4	4	4	4	4	4	4	4	4	4	4	4	4	4	4	4	4	4	4	4	4	4
23	BICF2G630391574	6614086	1	1	1	1	1	1	1	1	1	1	1	1	1	1	1	1	1	1	1	1	1	1	1	1	1	1	1	1
23	BICF2G630391545	6618998	3	3	3	3	3	3	3	3	3	3	3	3	3	3	3	3	3	3	3	3	3	3	3	3	3	3	3	3
23	TIGRP2P310209_RS8887737	6630272	1	1	1	1	1	1	1	1	1	1	1	1	1	1	1	1	1	1	1	1	1	1	1	1	1	1	1	1
23	CHR23_6630918	6630918	2	2	2	2	2	2	2	2	2	2	2	2	2	2	2	2	2	2	2	2	2	2	2	2	2	2	2	2
23	CHR23_6631380	6631380	2	2	2	2	2	2	2	2	2	2	2	2	2	2	2	2	2	2	2	2	2	2	2	2	2	2	2	2
23	BICF2G630391501	6646729	3	3	3	3	3	3	3	3	3	3	3	3	3	3	3	3	3	3	3	3	3	3	3	3	3	3	3	3
23	BICF2S23227122	6653984	2	2	2	2	2	2	2	2	2	2	2	2	2	2	2	2	2	2	2	2	2	2	2	2	2	2	2	2
23	CHR23_6661845	6661845	2	2	2	2	2	2	2	2	2	2	2	2	2	2	2	2	2	2	2	2	2	2	2	2	2	2	2	2
23	CHR23_6662247	6662247	3	3	3	3	3	3	0	0	3	3	3	3	3	3	0	0	3	3	3	3	0	0	3	3	3	3	3	3
23	CHR23_6662401	6662401	4	4	4	4	4	4	4	4	4	4	4	4	4	4	4	4	4	4	4	4	4	4	4	4	4	4	4	4
23	CHR23_6662948	6662948	2	2	2	2	2	2	2	2	2	2	2	2	2	2	2	2	2	2	2	2	2	2	2	2	2	2	2	2
23	BICF2G630391496	6669428	2	2	2	2	2	2	2	2	2	2	2	2	2	2	2	2	2	2	2	2	2	2	2	2	2	2	2	2
23	BICF2G630391489	6677330	4	4	4	4	4	4	4	4	4	4	4	4	4	4	4	4	4	4	4	4	4	4	4	4	4	4	4	4
23	BICF2G630391460	6695034	4	4	4	4	4	4	4	4	4	4	4	4	4	4	4	4	4	4	4	4	4	4	4	4	4	4	4	4
23	BICF2G630391431	6727948	3	3	3	3	3	3	3	3	3	3	3	3	3	3	3	3	3	3	3	3	3	3	3	3	3	3	3	3
23	BICF2G630391420	6738658	4	4	4	4	4	4	4	4	4	4	4	4	4	4	4	4	4	4	4	4	4	4	4	4	4	4	4	4
23	CHR23_6748325	6748325	3	3	3	3	3	3	3	3	3	3	3	3	3	3	3	3	3	3	3	3	3	3	3	3	3	3	3	3
23	CHR23_6748524	6748524	2	2	2	2	2	2	2	2	2	2	2	2	2	2	2	2	2	2	2	2	2	2	2	2	2	2	2	2
23	BICF2G630391404	6748639	4	4	4	4	4	4	4	4	4	4	4	4	4	4	4	4	4	4	4	4	4	4	4	4	4	4	4	4
23	CHR23_6748799	6748799	1	1	1	1	1	1	0	0	1	1	1	1	1	1	0	0	1	1	1	1	1	1	1	1	1	1	1	1
23	BICF2G630391403	6749710	1	1	1	1	1	1	1	1	1	1	1	1	1	1	1	1	1	1	1	1	1	1	1	1	1	1	1	1
23	CHR23_6749957	6749957	2	2	2	2	2	2	2	2	2	2	2	2	2	2	2	2	2	2	2	2	2	2	2	2	2	2	2	2
23	BICF2P997187	6753200	1	1	1	1	1	1	1	1	1	1	1	1	1	1	1	1	1	1	1	1	1	1	1	1	1	1	1	1
23	CHR23_6755243	6755243	2	2	2	2	2	2	2	2	2	2	2	2	2	2	2	2	2	2	2	2	2	2	2	2	2	2	2	2
23	CHR23_6756182	6756182	1	1	1	1	1	1	1	1	1	1	1	1	1	1	1	1	1	1	1	1	1	1	1	1	1	1	1	1
23	BICF2G630391382	6767594	3	3	3	3	3	3	3	3	3	3	3	3	3	3	3	3	3	3	3	3	3	3	3	3	3	3	3	3
23	BICF2P1380607	6767925	3	3	3	3	3	3	3	3	3	3	3	3	3	3	3	3	3	3	3	3	3	3	3	3	3	3	3	3
23	BICF2G630391379	6783844	4	4	4	4	4	4	4	4	4	4	4	4	4	4	4	4	4	4	4	4	4	4	4	4	4	4	4	4
23	CHR23_6784792	6784792	4	4	4	4	4	4	4	4	4	4	4	4	4	4	4	4	4	4	4	4	4	4	4	4	4	4	4	4
23	CHR23_6784922	6784922	4	4	4	4	4	4	4	4	4	4	4	4	4	4	4	4	4	4	4	4	4	4	4	4	4	4	4	4
23	CHR23_6785194	6785194	2	2	2	2	2	2	2	2	2	2	2	2	2	2	2	2	2	2	2	2	2	2	2	2	2	2	2	2
23	BICF2G630391377	6785894	1	1	1	1	1	1	1	1	1	1	1	1	1	1	1	1	1	1	1	1	1	1	1	1	1	1	1	1
23	CHR23_6786540	6786540	4	4	4	4	4	4	4	4	4	4	4	4	4	4	4	4	4	4	4	4	4	4	4	4	4	4	4	4
23	BICF2G630391369	6789477	3	3	3	3	3	3	3	3	3	3	3	3	3	3	3	3	3	3	3	3	3	3	3	3	3	3	3	3
23	BICF2G630391348	6831262	3	3	3	3	3	3	3	3	3	3	3	3	3	3	3	3	3	3	3	3	3	3	3	3	3	3	3	3
23	BICF2G630391347	6843810	3	3	3	3	3	3	3	3	3	3	3	3	3	3	3	3	3	3	3	3	3	3	3	3	3	3	3	3
23	BICF2G630391339	6848092	3	3	3	3	3	3	3	3	3	3	3	3	3	3	3	3	3	3	3	3	3	3	3	3	3	3	3	3
23	BICF2G630391329	6887416	4	4	4	4	4	4	4	4	4	4	4	4	4	4	4	4	4	4	4	4	4	4	4	4	4	4	4	4
23	BICF2G630391322	6897557	2	2	2	2	2	2	2	2	2	2	2	2	2	2	2	2	2	2	2	2	2	2	2	2	2	2	2	2
23	BICF2G630391318	6906372	2	2	2	2	2	2	2	2	2	2	2	2	2	2	2	2	2	2	2	2	2	2	2	2	2	2	2	2
23	CHR23_6914213	6914213	1	1	1	1	1	1	1	1	1	1	1	1	1	1	1	1	1	1	1	1	1	1	1	1	1	1	1	1
23	TIGRP2P310237_RS8659382	6917000	2	2	2	2	2	2	2	2	2	2	2	2	2	2	2	2	2	2	2	2	2	2	2	2	2	2	2	2
23	BICF2G630391295	6936063	2	2	2	2	2	2	2	2	2	2	2	2	2	2	2	2	2	2	2	2	2	2	2	2	2	2	2	2
23	CHR23_6937797	6937797	4	4	4	4	4	4	4	4	4	4	4	4	4	4	4	4	4	4	4	4	4	4	4	4	4	4	4	4
23	BICF2G630391293	6939093	0	0	2	2	2	2	4	2	2	2	2	2	2	2	2	2	0	0	2	2	0	0	2	2	2	2	2	2
23	CHR23_6939494	6939494	3	3	3	3	3	3	3	3	3	3	3	3	3	3	3	3	3	3	3	3	3	3	3	3	3	3	3	3
23	BICF2G630391292	6942910	2	2	2	2	2	2	2	2	2	2	2	2	2	2	2	2	2	2	2	2	2	2	2	2	2	2	2	2
23	BICF2G630391286	6959388	2	2	2	2	2	2	2	2	2	2	2	2	2	2	2	2	2	2	2	2	2	2	2	2	2	2	2	2
23	BICF2P1196441	6970401	1	1	1	1	1	1	1	1	1	1	1	1	1	1	1	1	1	1	1	1	1	1	1	1	1	1	1	1
23	BICF2G630391280	6979742	3	3	3	3	3	3	3	3	3	3	3	3	3	3	3	3	3	3	3	3	3	3	3	3	3	3	3	3
23	BICF2G630391276	6992328	3	3	3	3	3	3	3	3	3	3	3	3	3	3	3	3	3	3	3	3	3	3	3	3	3	3	3	3
23	BICF2G630391273	6999055	4	4	4	4	4	4	4	4	4	4	4	4	4	4	4	4	4	4	4	4	4	4	4	4	4	4	4	4
23	BICF2G630391267	7011004	1	1	1	1	1	1	1	1	1	1	1	1	1	1	1	1	1	1	1	1	1	1	1	1	1	1	1	1
23	BICF2G630391264	7023387	3	3	3	3	3	3	3	3	3	3	3	3	3	3	3	3	3	3	3	3	3	3	3	3	3	3	3	3
23	BICF2P942594	7044086	1	1	1	1	1	1	1	1	1	1	1	1	1	1	1	1	1	1	1	1	1	1	1	1	1	1	1	1
23	BICF2S23518136	7067108	2	2	2	2	2	2	2	2	2	2	2	2	2	2	2	2	2	2	2	2	2	2	2	2	2	2	2	2
23	BICF2G630391251	7077932	4	4	4	4	4	4	4	4	4	4	4	4	4	4	4	4	4	4	4	4	4	4	4	4	4	4	4	4
23	BICF2P1242693	7090632	3	3	3	3	3	3	3	3	3	3	3	3	3	3	3	3	3	3	3	3	3	3	3	3	3	3	3	3
23	BICF2S23759357	7108512	1	1	1	1	1	1	1	1	1	1	1	1	1	1	1	1	1	1	1	1	1	1	1	1	1	1	1	1
23	TIGRP2P298975_RS8517409	7109860	4	4	4	4	4	4	4	4	4	4	4	4	4	4	4	4	4	4	4	4	4	4	4	4	4	4	4	4
23	BICF2P1206049	7128388	2	2	2	2	2	2	2	2	2	2	2	2	2	2	2	2	2	2	2	2	2	2	2	2	2	2	2	2
23	BICF2S23516874	7134078	3	3	3	3	3	3	3	3	3	3	3	3	3	3	3	3	3	3	3	3	3	3	3	3	3	3	3	3
23	BICF2G630391227	7152554	3	3	3	3	3	3	3	3	3	3	3	3	3	3	3	3	3	3	3	3	3	3	3	3	3	3	3	3
23	BICF2S23312784	7154092	4	4	4	4	4	4	4	4	4	4	4	4	4	4	4	4	4	4	4	4	4	4	4	4	4	4	4	4
23	TIGRP2P298985_RS9174555	7161341	1	1	1	1	1	1	1	1	1	1	1	1	1	1	1	1	1	1	1	1	1	1	1	1	1	1	1	1
23	TIGRP2P298994_RS8805352	7167355	2	2	2	2	2	2	2	2	2	2	2	2	2	2	2	2	2	2	2	2	2	2	2	2	2	2	2	2
23	TIGRP2P298999_RS9253728	7179221	1	1	1	1	1	1	1	1	1	1	1	1	1	1	1	1	1	1	1	1	1	1	1	1	1	1	1	1
23	CHR23_7189112	7189112	2	2	2	2	2	2	2	2	2	2	2	2	2	2	2	2	2	2	2	2	2	2	2	2	2	2	2	2
23	CHR23_7189488	7189488	2	2	2	2	2	2	2	2	2	2	2	2	2	2	2	2	2	2	2	2	2	2	2	2	2	2	2	2
23	TIGRP2P299006_RS8934313	7190203	2	2	2	2	2	2	2	2	2	2	2	2	2	2	2	2	2	2	2	2	2	2	2	2	2	2	2	2
23	CHR23_7190911	7190911	2	2	2	2	2	2	2	2	2	2	2	2	2	2	2	2	2	2	2	2	2	2	2	2	2	2	2	2
23	CHR23_7191802	7191802	3	3	3	3	3	3	3	3	3	3	3	3	3	3	3	3	3	3	3	3	3	3	3	3	3	3	3	3
23	CHR23_7192075	7192075	1	1	1	1	1	1	1	1	1	1	1	1	1	1	1	1	1	1	1	1	1	1	1	1	1	1	1	1
23	TIGRP2P299011_RS8749347	7203578	3	3	3	3	3	3	3	3	3	3	3	3	3	3	3	3	3	3	3	3	3	3	3	3	3	3	3	3
23	BICF2P1016364	7209705	1	1	1	1	1	1	1	1	1	1	1	1	1	1	1	1	1	1	1	1	1	1	1	1	1	1	1	1
23	BICF2P1131559	7218403	3	3	3	3	3	3	3	3	3	3	3	3	3	3	3	3	3	3	3	3	3	3	3	3	3	3	3	3
23	TIGRP2P299023_RS8598627	7225008	4	4	4	4	4	4	4	4	4	4	4	4	4	4	4	4	4	4	4	4	4	4	4	4	4	4	4	4
23	CHR23_7232097	7232097	2	2	2	2	2	2	2	2	2	2	2	2	2	2	2	2	2	2	2	2	2	2	2	2	2	2	2	2
23	BICF2P1146688	7232228	4	4	4	4	4	4	4	4	4	4	4	4	4	4	4	4	4	4	4	4	4	4	4	4	4	4	4	4
23	CHR23_7232904	7232904	3	3	3	3	3	3	3	3	3	3	3	3	3	3	3	3	3	3	3	3	3	3	3	3	3	3	3	3
23	BICF2P1123671	7241134	2	2	2	2	2	2	2	2	2	2	2	2	2	2	2	2	2	2	2	2	2	2	2	2	2	2	2	2
23	BICF2G630391201	7243969	1	1	1	1	1	1	1	1	1	1	1	1	1	1	1	1	1	1	1	1	1	1	1	1	1	1	1	1
23	BICF2P1012364	7248411	1	1	1	1	1	1	1	1	1	1	1	1	1	1	1	1	1	1	1	1	1	1	1	1	1	1	1	1
23	BICF2P277418	7263584	3	3	3	3	3	3	3	3	3	3	3	3	3	3	3	3	3	3	3	3	3	3	3	3	3	3	3	3
23	BICF2G630391190	7273234	2	2	2	2	2	2	2	2	2	2	2	2	2	2	2	2	2	2	2	2	2	2	2	2	2	2	2	2
23	CHR23_7296632	7296632	3	3	3	3	3	3	3	3	3	3	3	3	3	3	3	3	3	3	3	3	3	3	3	3	3	3	3	3
23	BICF2P226329	7300444	3	3	3	3	3	3	3	3	3	3	3	3	3	3	3	3	3	3	3	3	3	3	3	3	3	3	3	3
23	TIGRP2P299053_RS8958582	7308320	1	1	1	1	1	1	1	1	1	1	1	1	1	1	1	1	1	1	1	1	1	1	1	1	1	1	1	1
23	CHR23_7328851	7328851	2	2	2	2	2	2	2	2	2	2	2	2	2	2	2	2	2	2	2	2	2	2	2	2	2	2	2	2
23	BICF2P1194958	7347028	1	1	1	1	1	1	1	1	1	1	1	1	1	1	1	1	1	1	1	1	1	1	1	1	1	1	1	1
23	BICF2S23020182	7356811	3	3	3	3	3	3	3	3	3	3	3	3	3	3	3	3	3	3	3	3	3	3	3	3	3	3	3	3
23	BICF2G630391169	7368785	2	2	2	2	2	2	2	2	2	2	2	2	2	2	2	2	2	2	2	2	2	2	2	2	2	2	2	2
23	BICF2P1209279	7375241	2	2	2	2	2	2	2	2	2	2	2	2	2	2	2	2	2	2	2	2	2	2	2	2	2	2	2	2
23	BICF2P1052809	7383007	4	4	4	4	4	4	4	4	4	4	4	4	4	4	4	4	4	4	4	4	4	4	4	4	4	4	4	4
23	BICF2G630391160	7391616	3	3	3	3	3	3	3	3	3	3	3	3	3	3	3	3	3	3	3	3	3	3	3	3	3	3	3	3
23	BICF2G630391159	7391710	2	2	2	2	2	2	2	2	2	2	2	2	2	2	2	2	2	2	2	2	2	2	2	2	2	2	2	2
23	BICF2G630391148	7404208	4	4	4	4	4	4	4	4	4	4	4	4	4	4	4	4	4	4	4	4	4	4	4	4	4	4	4	4
23	BICF2G630391116	7419652	2	2	2	2	2	2	2	2	2	2	2	2	2	2	2	2	2	2	2	2	2	2	2	2	2	2	2	2
23	BICF2G630391098	7427824	2	2	2	2	2	2	2	2	2	2	2	2	2	2	2	2	2	2	2	2	2	2	2	2	2	2	2	2
23	BICF2G630391090	7433383	2	2	2	2	2	2	2	2	2	2	2	2	2	2	2	2	2	2	2	2	2	2	2	2	2	2	2	2
23	BICF2G630391057	7444737	2	2	2	2	2	2	2	2	2	2	2	2	2	2	2	2	2	2	2	2	2	2	2	2	2	2	2	2
23	TIGRP2P299103_RS8740783	7458032	1	1	1	1	1	1	1	1	1	1	1	1	1	1	1	1	1	1	1	1	1	1	1	1	1	1	1	1
23	BICF2P1085352	7458207	3	3	3	3	3	3	3	3	3	3	3	3	3	3	3	3	3	3	3	3	3	3	3	3	3	3	3	3
23	BICF2P677816	7477527	2	2	2	2	2	2	2	2	2	2	2	2	2	2	2	2	2	2	2	2	2	2	2	2	2	2	2	2
23	BICF2G630391016	7497305	4	4	4	4	4	4	4	4	4	4	4	4	4	4	4	4	4	4	4	4	4	4	4	4	4	4	4	4
23	BICF2S23656192	7509617	3	3	3	3	3	3	3	3	3	3	3	3	3	3	3	3	3	3	3	3	3	3	3	3	3	3	3	3
23	BICF2P343774	7518144	3	3	3	3	3	3	3	3	3	3	3	3	3	3	3	3	3	3	3	3	3	3	3	3	3	3	3	3
23	BICF2G630390993	7524565	3	3	3	3	3	3	3	3	3	3	3	3	3	3	3	3	3	3	3	3	3	3	3	3	3	3	3	3
23	BICF2G630390986	7530290	4	4	4	4	4	4	4	4	4	4	4	4	4	4	4	4	4	4	4	4	4	4	4	4	4	4	4	4
23	BICF2P1344053	7544227	3	3	3	3	3	3	3	3	3	3	3	3	3	3	3	3	3	3	3	3	3	3	3	3	3	3	3	3
23	CHR23_7547658	7547658	2	2	2	2	2	2	2	2	2	2	2	2	2	2	2	2	2	2	2	2	2	2	2	2	2	2	2	2
23	BICF2P1157661	7549814	2	2	2	2	2	2	2	2	2	2	2	2	2	2	2	2	2	2	2	2	2	2	2	2	2	2	2	2
23	BICF2G630390950	7559529	4	4	4	4	4	4	4	4	4	4	4	4	4	4	4	4	4	4	4	4	4	4	4	4	4	4	4	4
23	BICF2G630390937	7570013	2	2	2	2	2	2	2	2	2	2	2	2	2	2	2	2	2	2	2	2	2	2	2	2	2	2	2	2
23	BICF2G630390935	7586859	1	1	1	1	1	1	1	1	1	1	1	1	1	1	1	1	1	1	1	1	1	1	1	1	1	1	1	1
23	BICF2G630390933	7595448	1	1	1	1	1	1	1	1	1	1	1	1	1	1	1	1	1	1	1	1	1	1	1	1	1	1	1	1
23	BICF2G630390903	7606552	4	4	4	4	4	4	4	4	4	4	4	4	4	4	4	4	4	4	4	4	4	4	4	4	4	4	4	4
23	BICF2P1185256	7618536	4	4	4	4	4	4	4	4	4	4	4	4	4	4	4	4	4	4	4	4	4	4	4	4	4	4	4	4
23	BICF2P812469	7629678	4	4	4	4	4	4	4	4	4	4	4	4	4	4	4	4	4	4	4	4	4	4	4	4	4	4	4	4
23	BICF2G630390862	7646243	3	3	3	3	3	3	3	3	3	3	3	3	3	3	3	3	3	3	3	3	3	3	3	3	3	3	3	3
23	BICF2S2391557	7656185	2	2	2	2	2	2	2	2	2	2	2	2	2	2	2	2	2	2	2	2	2	2	2	2	2	2	2	2
23	BICF2G630390860	7661707	2	2	2	2	2	2	2	2	2	2	2	2	2	2	2	2	2	2	2	2	2	2	2	2	2	2	2	2
23	BICF2P288945	7683328	3	3	3	3	3	3	3	3	3	3	3	3	3	3	3	3	3	3	3	3	3	3	3	3	3	3	3	3
23	BICF2S22937704	7693990	2	2	2	2	2	2	2	2	2	2	2	2	2	2	2	2	2	2	2	2	2	2	2	2	2	2	2	2
23	BICF2G630390856	7702321	4	4	4	4	4	4	4	4	4	4	4	4	4	4	4	4	4	4	4	4	4	4	4	4	4	4	4	4
23	TIGRP2P299158_RS9061824	7720695	4	4	4	4	4	4	4	4	4	4	4	4	4	4	4	4	4	4	4	4	4	4	4	4	4	4	4	4
23	BICF2G630390848	7735300	1	1	1	1	1	1	1	1	1	1	1	1	1	1	1	1	1	1	1	1	1	1	1	1	1	1	1	1
23	BICF2G630390844	7750639	3	3	3	3	3	3	3	3	3	3	3	3	3	3	3	3	3	3	3	3	3	3	3	3	3	3	3	3
23	BICF2G630390842	7761371	3	3	3	3	3	3	3	3	3	3	3	3	3	3	3	3	3	3	3	3	3	3	3	3	3	3	3	3
23	BICF2P1426226	7767905	2	2	2	2	2	2	2	2	2	2	2	2	2	2	2	2	2	2	2	2	2	2	2	2	2	2	2	2
23	BICF2P690240	7782939	3	3	3	3	3	3	3	3	3	3	3	3	3	3	3	3	3	3	3	3	3	3	3	3	3	3	3	3
23	BICF2G630390834	7784428	4	4	4	4	4	4	4	4	4	4	4	4	4	4	4	4	4	4	4	4	4	4	4	4	4	4	4	4
23	BICF2G630390833	7784787	2	2	2	2	2	2	2	2	2	2	2	2	2	2	2	2	2	2	2	2	2	2	2	2	2	2	2	2
23	BICF2G630390832	7785016	2	2	2	2	2	2	2	2	2	2	2	2	2	2	2	2	2	2	2	2	2	2	2	2	2	2	2	2
23	BICF2P1144401	7793693	1	1	1	1	1	1	1	1	1	1	1	1	1	1	1	1	1	1	1	1	1	1	1	1	1	1	1	1
23	BICF2G630390814	7802177	3	3	3	3	3	3	3	3	3	3	3	3	3	3	3	3	3	3	3	3	3	3	3	3	3	3	3	3
23	CHR23_7813648	7813648	0	0	0	0	0	0	0	0	0	0	0	0	0	0	0	0	0	0	0	0	0	0	0	0	0	0	0	0
23	BICF2G630390793	7814163	2	2	2	2	2	2	2	2	2	2	2	2	2	2	2	2	2	2	2	2	2	2	2	2	2	2	2	2
23	BICF2P1455860	7831029	3	3	3	3	3	3	3	3	3	3	3	3	3	3	3	3	3	3	3	3	3	3	3	3	3	3	3	3
23	BICF2P216351	7839285	2	2	2	2	2	2	2	2	2	2	2	2	2	2	2	2	2	2	2	2	2	2	2	2	2	2	2	2
23	TIGRP2P299178_RS8676113	7854954	4	4	4	4	4	4	4	4	4	4	4	4	4	4	4	4	4	4	4	4	4	4	4	4	4	4	4	4
23	BICF2G630390763	7858161	2	2	2	2	2	2	2	2	2	2	2	2	2	2	2	2	2	2	2	2	2	2	2	2	2	2	2	2
23	CHR23_7865947	7865947	3	3	3	3	3	3	3	3	3	3	3	3	3	3	3	3	3	3	3	3	3	3	3	3	3	3	3	3
23	BICF2P1505	7869457	1	1	1	1	1	1	1	1	1	1	1	1	1	1	1	1	1	1	1	1	1	1	1	1	1	1	1	1
23	BICF2G630390732	7871876	2	2	2	2	2	2	2	2	2	2	2	2	2	2	2	2	2	2	2	2	2	2	2	2	2	2	2	2
23	BICF2G630390722	7877630	4	4	4	4	4	4	4	4	4	4	4	4	4	4	4	4	4	4	4	4	4	4	4	4	4	4	4	4
23	CHR23_7882806	7882806	2	2	2	2	2	2	2	2	2	2	2	2	2	2	2	2	2	2	2	2	2	2	2	2	2	2	2	2
23	TIGRP2P299195_RS8686739	7885272	3	3	3	3	3	3	3	3	3	3	3	3	3	3	3	3	3	3	3	3	3	3	3	3	3	3	3	3
23	CHR23_7885458	7885458	1	1	1	1	1	1	1	1	1	1	1	1	1	1	1	1	1	1	1	1	1	1	1	1	1	1	1	1
23	CHR23_7889246	7889246	1	1	1	1	1	1	1	1	1	1	1	1	1	1	1	1	1	1	1	1	1	1	1	1	1	1	1	1
23	BICF2G630390704	7890779	4	4	4	4	4	4	4	4	4	4	4	4	4	4	4	4	4	4	4	4	4	4	4	4	4	4	4	4
23	BICF2G630390697	7896491	2	2	2	2	2	2	2	2	2	2	2	2	2	2	2	2	0	0	2	2	4	2	2	2	2	2	2	2
23	CHR23_7904833	7904833	3	3	3	3	3	3	3	3	3	3	3	3	3	3	3	3	3	3	3	3	3	3	3	3	3	3	3	3
23	CHR23_7904993	7904993	4	4	4	4	4	4	4	4	4	4	4	4	4	4	4	4	4	4	4	4	4	4	4	4	4	4	4	4
23	BICF2G630390691	7905087	2	2	2	2	2	2	2	2	2	2	2	2	2	2	2	2	2	2	2	2	2	2	2	2	2	2	2	2
23	BICF2G630390690	7905208	4	4	4	4	4	4	4	4	4	4	4	4	4	4	4	4	4	4	4	4	4	4	4	4	4	4	4	4
23	CHR23_7906003	7906003	1	1	1	1	1	1	1	1	1	1	1	1	1	1	1	1	1	1	1	1	1	1	1	1	1	1	1	1
23	CHR23_7906060	7906060	1	1	1	1	1	1	1	1	1	1	1	1	1	1	1	1	1	1	1	1	1	1	1	1	1	1	1	1
23	BICF2G630390688	7914644	2	2	2	2	2	2	2	2	2	2	2	2	2	2	2	2	2	2	2	2	2	2	2	2	2	2	2	2
23	BICF2G630390667	7929884	1	1	1	1	1	1	1	1	1	1	1	1	1	1	1	1	1	1	1	1	1	1	1	1	1	1	1	1
23	BICF2P349258	7946820	3	3	3	3	3	3	3	3	3	3	3	3	3	3	3	3	3	3	3	3	3	3	3	3	3	3	3	3
23	BICF2P1123789	7952529	3	3	3	3	3	3	3	3	3	3	3	3	3	3	3	3	3	3	3	3	3	3	3	3	3	3	3	3
23	BICF2G630390662	7961164	4	4	4	4	4	4	4	4	4	4	4	4	4	4	4	4	4	4	4	4	4	4	4	4	4	4	4	4
23	BICF2G630390652	7976665	1	1	1	1	1	1	1	1	1	1	1	1	1	1	1	1	1	1	1	1	1	1	1	1	1	1	1	1
23	BICF2G630390628	7994303	4	4	4	4	4	4	4	4	4	4	4	4	4	4	4	4	4	4	4	4	4	4	4	4	4	4	4	4
23	BICF2G630390626	7998170	2	2	2	2	2	2	2	2	2	2	2	2	2	2	2	2	2	2	2	2	2	2	2	2	2	2	2	2
23	CHR23_7998301	7998301	1	1	1	1	1	1	1	1	1	1	1	1	1	1	1	1	1	1	1	1	1	1	1	1	1	1	1	1
23	BICF2G630390612	8012582	2	2	2	2	2	2	2	2	2	2	2	2	2	2	2	2	2	2	2	2	2	2	2	2	2	2	2	2
23	BICF2G630390598	8020377	3	3	3	3	3	3	3	3	3	3	3	3	3	3	3	3	3	3	3	3	3	3	3	3	3	3	3	3
23	BICF2G630390590	8024632	3	3	3	3	3	3	3	3	3	3	3	3	3	3	3	3	3	3	3	3	3	3	3	3	3	3	3	3
23	CHR23_8024760	8024760	1	1	1	1	1	1	1	1	1	1	1	1	1	1	1	1	1	1	1	1	1	1	1	1	1	1	1	1
23	CHR23_8026201	8026201	4	4	4	4	4	4	4	4	4	4	4	4	4	4	4	4	4	4	4	4	4	4	4	4	4	4	4	4
23	BICF2G630390574	8040853	1	1	1	1	1	1	1	1	1	1	1	1	1	1	1	1	1	1	1	1	1	1	1	1	1	1	1	1
23	BICF2P1241325	8048377	4	4	4	4	4	4	4	4	4	4	4	4	4	4	4	4	4	4	4	4	4	4	4	4	4	4	4	4
23	BICF2G630390568	8057326	3	3	3	3	3	3	3	3	3	3	3	3	3	3	3	3	3	3	3	3	3	3	3	3	3	3	3	3
23	CHR23_8057549	8057549	0	0	0	0	0	0	0	0	0	0	0	0	0	0	0	0	0	0	0	0	0	0	0	0	0	0	0	0
23	CHR23_8059539	8059539	1	1	1	1	1	1	1	1	1	1	1	1	1	1	1	1	1	1	1	1	1	1	1	1	1	1	1	1
23	BICF2P946227	8060036	3	3	3	3	3	3	3	3	3	3	3	3	3	3	3	3	3	3	3	3	3	3	3	3	3	3	3	3
23	BICF2P831449	8060743	2	2	2	2	2	2	2	2	2	2	2	2	2	2	2	2	2	2	2	2	2	2	2	2	2	2	2	2
23	BICF2S23550236	8061292	2	2	2	2	2	2	2	2	2	2	2	2	2	2	2	2	2	2	2	2	2	2	2	2	2	2	2	2
23	BICF2P1163675	8061900	1	1	1	1	1	1	1	1	1	1	1	1	1	1	1	1	1	1	1	1	1	1	1	1	1	1	1	1
23	BICF2S23258218	8072196	2	2	2	2	2	2	2	2	2	2	2	2	2	2	2	2	2	2	2	2	2	2	2	2	2	2	2	2
23	CHR23_8075723	8075723	3	3	3	3	3	3	3	3	3	3	3	3	3	3	3	3	3	3	3	3	3	3	3	3	3	3	3	3
23	BICF2P432206	8075859	4	4	4	4	4	4	4	4	4	4	4	4	4	4	4	4	4	4	4	4	4	4	4	4	4	4	4	4
23	TIGRP2P299241_RS8489115	8097134	2	2	2	2	2	2	2	2	2	2	2	2	2	2	2	2	2	2	2	2	2	2	2	2	2	2	2	2
23	BICF2G630390551	8099690	3	3	3	3	3	3	3	3	3	3	3	3	3	3	3	3	3	3	3	3	3	3	3	3	3	3	3	3
23	CHR23_8102101	8102102	6	6	6	6	6	6	6	6	6	6	6	6	6	6	6	6	6	6	6	6	6	6	6	6	6	6	6	6
23	BICF2G630390515	8110451	4	4	4	4	4	4	4	4	4	4	4	4	4	4	4	4	4	4	4	4	4	4	4	4	4	4	4	4
23	CHR23_8121384	8121384	1	1	1	1	1	1	1	1	1	1	1	1	1	1	1	1	1	1	1	1	1	1	1	1	1	1	1	1
23	TIGRP2P299251_RS9203805	8123921	2	2	2	2	2	2	2	2	2	2	2	2	2	2	2	2	2	2	2	2	2	2	2	2	2	2	2	2
23	BICF2P1108164	8134054	4	4	4	4	4	4	4	4	4	4	4	4	4	4	4	4	4	4	4	4	4	4	4	4	4	4	4	4
23	BICF2P319618	8139879	4	4	4	4	4	4	4	4	4	4	4	4	4	4	4	4	4	4	4	4	4	4	4	4	4	4	4	4
23	TIGRP2P299265_RS9039847	8146649	3	3	3	3	3	3	3	3	3	3	3	3	3	3	3	3	3	3	3	3	3	3	3	3	3	3	3	3
23	CHR23_8151552	8151552	3	3	3	3	3	3	3	3	3	3	3	3	3	3	3	3	3	3	3	3	3	3	3	3	3	3	3	3
23	BICF2P1233678	8165046	2	2	2	2	2	2	2	2	2	2	2	2	2	2	2	2	2	2	2	2	2	2	2	2	2	2	2	2
23	BICF2P1233676	8170244	4	4	4	4	4	4	4	4	4	4	4	4	4	4	4	4	4	4	4	4	4	4	4	4	4	4	4	4
23	CHR23_8170442	8170442	3	3	3	3	3	3	3	3	3	3	3	3	3	3	3	3	3	3	3	3	3	3	3	3	3	3	3	3
23	BICF2G630390477	8197410	2	2	2	2	2	2	2	2	2	2	2	2	2	2	2	2	2	2	2	2	2	2	2	2	2	2	2	2
23	BICF2P17617	8209078	3	3	3	3	3	3	3	3	3	3	3	3	3	3	3	3	3	3	3	3	3	3	3	3	3	3	3	3
23	CHR23_8211778	8211778	2	2	2	2	2	2	2	2	2	2	2	2	2	2	2	2	2	2	2	2	2	2	2	2	2	2	2	2
23	CHR23_8211861	8211861	2	2	2	2	0	0	2	2	2	2	2	2	2	2	2	2	0	0	2	2	2	2	2	2	2	2	2	2
23	BICF2G630390469	8222329	4	4	4	4	4	4	4	4	4	4	4	4	4	4	4	4	4	4	4	4	4	4	4	4	4	4	4	4
23	BICF2G630390466	8230096	4	4	4	4	4	4	4	4	4	4	4	4	4	4	4	4	4	4	4	4	4	4	4	4	4	4	4	4
23	TIGRP2P299282_RS8948371	8254728	1	1	1	1	1	1	1	1	1	1	1	1	1	1	1	1	1	1	1	1	1	1	1	1	1	1	1	1
23	CHR23_8260625	8260626	6	6	6	6	6	6	6	6	6	6	6	6	6	6	6	6	6	6	6	6	6	6	6	6	6	6	6	6
23	BICF2G630390460	8261831	3	3	3	3	3	3	3	3	3	3	3	3	3	3	3	3	3	3	3	3	3	3	3	3	3	3	3	3
23	CHR23_8267825	8267825	2	2	2	2	2	2	2	2	2	2	2	2	2	2	2	2	2	2	2	2	2	2	2	2	2	2	2	2
23	CHR23_8279046	8279046	4	4	4	4	4	4	4	4	4	4	4	4	4	4	4	4	4	4	4	4	4	4	4	4	4	4	4	4
23	CHR23_8280373	8280373	1	3	3	3	1	3	1	3	3	3	3	3	3	3	1	3	1	3	3	3	1	3	3	3	3	3	3	3
23	BICF2G630390451	8282512	3	3	3	3	3	3	3	3	3	3	3	3	3	3	3	3	3	3	3	3	3	3	3	3	3	3	3	3
23	CHR23_8285711	8285711	3	3	3	3	3	3	3	3	3	3	3	3	3	3	3	3	3	3	3	3	3	3	3	3	3	3	3	3
23	BICF2G630390442	8293650	2	2	2	2	2	2	2	2	2	2	2	2	2	2	2	2	2	2	2	2	2	2	2	2	2	2	2	2
23	BICF2G630390439	8298023	1	1	1	1	1	1	1	1	1	1	1	1	1	1	1	1	1	1	1	1	1	1	1	1	1	1	1	1
23	BICF2S23327013	8298072	1	1	1	1	1	1	1	1	1	1	1	1	1	1	1	1	1	1	1	1	1	1	1	1	1	1	1	1
23	CHR23_8307165	8307165	1	1	1	1	1	1	1	1	1	1	1	1	1	1	1	1	1	1	1	1	1	1	1	1	1	1	1	1
23	CHR23_8308719	8308719	3	3	3	3	3	3	3	3	3	3	3	3	3	3	3	3	3	3	3	3	3	3	3	3	3	3	3	3
23	BICF2G630390428	8310143	2	2	2	2	2	2	2	2	2	2	2	2	2	2	2	2	2	2	2	2	2	2	2	2	2	2	2	2
23	BICF2G630390413	8325013	4	4	4	4	4	4	4	4	4	4	4	4	4	4	4	4	4	4	4	4	4	4	4	4	4	4	4	4
23	BICF2G630390406	8332897	2	2	2	2	2	2	2	2	2	2	2	2	2	2	2	2	2	2	2	2	2	2	2	2	2	2	2	2
23	BICF2G630390403	8339265	2	2	2	2	2	2	2	2	2	2	2	2	2	2	2	2	2	2	2	2	2	2	2	2	2	2	2	2
23	TIGRP2P299299_RS9017901	8341941	1	1	1	1	1	1	1	1	1	1	1	1	1	1	1	1	1	1	1	1	1	1	1	1	1	1	1	1
23	CHR23_8355737	8355737	2	2	2	2	2	2	2	2	2	2	2	2	2	2	2	2	2	2	2	2	2	2	2	2	2	2	2	2
23	BICF2G630390391	8369254	4	4	4	4	4	4	4	4	4	4	4	4	4	4	4	4	4	4	4	4	4	4	4	4	4	4	4	4
23	BICF2G630390381	8376605	3	3	3	3	3	3	3	3	3	3	3	3	3	3	3	3	3	3	3	3	3	3	3	3	3	3	3	3
23	CHR23_8387680	8387680	3	3	3	3	3	3	3	3	3	3	3	3	3	3	3	3	3	3	3	3	3	3	3	3	3	3	3	3
23	BICF2G630390364	8401959	1	1	1	1	1	1	1	1	1	1	1	1	1	1	1	1	1	1	1	1	1	1	1	1	1	1	1	1
23	BICF2G630390341	8429458	1	1	1	1	1	1	1	1	1	1	1	1	1	1	1	1	1	1	1	1	1	1	1	1	1	1	1	1
23	BICF2P518080	8442721	4	4	4	4	4	4	4	4	4	4	4	4	4	4	4	4	4	4	4	4	4	4	4	4	4	4	4	4
23	BICF2G630390310	8446722	2	2	2	2	2	2	2	2	2	2	2	2	2	2	2	2	2	2	2	2	2	2	2	2	2	2	2	2
23	CHR23_8446974	8446974	3	3	3	3	3	3	3	3	3	3	3	3	3	3	3	3	3	3	3	3	3	3	3	3	3	3	3	3
23	CHR23_8448640	8448640	2	2	2	2	2	2	2	2	2	2	2	2	2	2	2	2	2	2	2	2	2	2	2	2	2	2	2	2
23	BICF2G630390309	8459717	3	3	3	3	3	3	3	3	3	3	3	3	3	3	3	3	3	3	3	3	3	3	3	3	3	3	3	3
23	BICF2S23631279	8471805	2	2	2	2	2	2	2	2	2	2	2	2	2	2	2	2	2	2	2	2	2	2	2	2	2	2	2	2
23	CHR23_8479930	8479930	2	2	2	2	2	2	2	2	2	2	2	2	2	2	2	2	2	2	2	2	2	2	2	2	2	2	2	2
23	CHR23_8480753	8480753	4	4	4	4	4	4	4	4	4	4	4	4	4	4	4	4	4	4	4	4	4	4	4	4	4	4	4	4
23	BICF2S23325656	8483205	3	3	3	3	3	3	3	3	3	3	3	3	3	3	3	3	3	3	3	3	3	3	3	3	3	3	3	3
23	BICF2S2367738	8506734	1	1	1	1	1	1	1	1	1	1	1	1	1	1	1	1	1	1	1	1	1	1	1	1	1	1	1	1
23	CHR23_8509663	8509663	3	3	3	3	3	3	3	3	3	3	3	3	3	3	3	3	3	3	3	3	3	3	3	3	3	3	3	3
23	BICF2G630390304	8520513	3	3	3	3	3	3	3	3	3	3	3	3	3	3	3	3	3	3	3	3	3	3	3	3	3	3	3	3
23	BICF2G630390290	8525033	2	2	2	2	2	2	2	2	2	2	2	2	2	2	2	2	2	2	2	2	2	2	2	2	2	2	2	2
23	BICF2G630390282	8527338	2	2	2	2	2	2	2	2	2	2	2	2	2	2	2	2	2	2	2	2	2	2	2	2	2	2	2	2
23	BICF2S2324744	8547373	2	2	2	2	2	2	2	2	2	2	2	2	2	2	2	2	2	2	2	2	2	2	2	2	2	2	2	2
23	BICF2G630390266	8548879	2	2	2	2	2	2	2	2	2	2	2	2	2	2	2	2	2	2	2	2	2	2	2	2	2	2	2	2
23	CHR23_8560114	8560114	4	4	4	4	4	4	4	4	4	4	4	4	4	4	4	4	4	4	4	4	4	4	4	4	4	4	4	4
23	BICF2G630390259	8564047	1	1	1	1	1	1	1	1	1	1	1	1	1	1	1	1	1	1	1	1	1	1	1	1	1	1	1	1
23	BICF2G630390254	8581095	1	1	1	1	1	1	1	1	1	1	1	1	1	1	1	1	1	1	1	1	1	1	1	1	1	1	1	1
23	BICF2G630390236	8592655	3	3	3	3	3	3	3	3	3	3	3	3	3	3	3	3	3	3	3	3	3	3	3	3	3	3	3	3
23	BICF2P754981	8594923	3	3	3	3	3	3	3	3	3	3	3	3	3	3	3	3	3	3	3	3	3	3	3	3	3	3	3	3
23	CHR23_8612003	8612003	3	3	3	3	3	3	3	3	3	3	3	3	3	3	3	3	3	3	3	3	3	3	3	3	3	3	3	3
23	CHR23_8613240	8613240	4	4	4	4	4	4	4	4	4	4	4	4	4	4	4	4	4	4	4	4	4	4	4	4	4	4	4	4
23	BICF2G630390209	8622752	1	1	1	1	1	1	1	1	1	1	1	1	1	1	1	1	1	1	1	1	1	1	1	1	1	1	1	1
23	BICF2P473262	8640542	1	1	1	1	1	1	1	1	1	1	1	1	1	1	1	1	1	1	1	1	1	1	1	1	1	1	1	1
23	BICF2P1166590	8652063	1	1	1	1	1	1	1	1	1	1	1	1	1	1	1	1	1	1	1	1	1	1	1	1	1	1	1	1
23	BICF2P525958	8672771	4	4	4	4	4	4	4	4	4	4	4	4	4	4	4	4	4	4	4	4	4	4	4	4	4	4	4	4
23	BICF2G630390172	8678353	1	1	1	1	1	1	1	1	1	1	1	1	1	1	1	1	1	1	1	1	1	1	1	1	1	1	1	1
23	BICF2G630390171	8678427	4	4	4	4	4	4	4	4	4	4	4	4	4	4	4	4	4	4	4	4	4	4	4	4	4	4	4	4
23	BICF2G630390152	8703322	3	3	3	3	3	3	3	3	3	3	3	3	3	3	3	3	3	3	3	3	3	3	3	3	3	3	3	3
23	BICF2G630390145	8717508	3	3	3	3	3	3	3	3	3	3	3	3	3	3	3	3	3	3	3	3	3	3	3	3	3	3	3	3
23	BICF2G630390135	8728519	4	4	4	4	4	4	4	4	4	4	4	4	4	4	4	4	4	4	4	4	4	4	4	4	4	4	4	4
23	BICF2G630390128	8743667	2	2	2	2	2	2	2	2	2	2	2	2	2	2	2	2	2	2	2	2	2	2	2	2	2	2	2	2
23	BICF2G630390113	8760637	3	3	3	3	3	3	3	3	3	3	3	3	3	3	3	3	3	3	3	3	3	3	3	3	3	3	3	3
23	BICF2G630390107	8766052	3	3	3	3	3	3	3	3	3	3	3	3	3	3	3	3	3	3	3	3	3	3	3	3	3	3	3	3
23	BICF2G630390102	8768814	3	3	3	3	0	0	3	3	3	3	3	3	3	3	3	3	0	0	3	3	0	0	3	3	3	3	3	3
23	CHR23_8770184	8770184	0	0	3	3	3	3	3	3	3	3	3	3	3	3	3	3	0	0	3	3	3	3	3	3	3	3	3	3
23	CHR23_8785094	8785094	3	3	3	3	3	3	3	3	3	3	3	3	3	3	3	3	3	3	3	3	3	3	3	3	3	3	3	3
23	BICF2G630390085	8788255	2	2	2	2	2	2	2	2	2	2	2	2	2	2	2	2	2	2	2	2	2	2	2	2	2	2	2	2
23	CHR23_8793200	8793200	4	4	4	4	4	4	4	4	4	4	4	4	4	4	4	4	4	4	4	4	4	4	4	4	4	4	4	4
23	CHR23_8797411	8797411	3	3	3	3	3	3	3	3	3	3	3	3	3	3	3	3	3	3	3	3	3	3	3	3	3	3	3	3
23	CHR23_8804251	8804251	2	2	2	2	2	2	2	2	2	2	2	2	2	2	2	2	2	2	2	2	2	2	2	2	2	2	2	2
23	BICF2G630390047	8804389	4	4	4	4	4	4	4	4	4	4	4	4	4	4	4	4	4	4	4	4	4	4	4	4	4	4	4	4
23	CHR23_8818337	8818337	2	2	2	2	2	2	2	2	2	2	2	2	2	2	2	2	2	2	2	2	2	2	2	2	2	2	2	2
23	BICF2G630390043	8819304	4	4	4	4	4	4	4	4	4	4	4	4	4	4	4	4	4	4	4	4	4	4	4	4	4	4	4	4
23	BICF2G630390041	8829815	2	2	2	2	2	2	2	2	2	2	2	2	2	2	2	2	2	2	2	2	2	2	2	2	2	2	2	2
23	BICF2G630390034	8836074	2	2	2	2	2	2	2	2	2	2	2	2	2	2	2	2	2	2	2	2	2	2	2	2	2	2	2	2
23	BICF2S23649824	8841876	1	1	1	1	1	1	1	1	1	1	1	1	1	1	1	1	1	1	1	1	1	1	1	1	1	1	1	1
23	BICF2G630390018	8843541	2	2	2	2	2	2	2	2	2	2	2	2	2	2	2	2	2	2	2	2	2	2	2	2	2	2	2	2
23	BICF2P761942	8848683	3	3	3	3	3	3	3	3	3	3	3	3	3	3	3	3	3	3	3	3	3	3	3	3	3	3	3	3
23	CHR23_8853492	8853492	3	3	3	3	3	3	3	3	3	3	3	3	3	3	3	3	3	3	3	3	3	3	3	3	3	3	3	3
23	CHR23_8859447	8859447	3	3	3	3	3	3	3	3	3	3	3	3	3	3	3	3	3	3	3	3	3	3	3	3	3	3	3	3
23	BICF2P624531	8868970	1	1	1	1	1	1	1	1	1	1	1	1	1	1	1	1	1	1	1	1	1	1	1	1	1	1	1	1
23	BICF2P1304787	8875952	1	1	1	1	1	1	1	1	1	1	1	1	1	1	1	1	1	1	1	1	1	1	1	1	1	1	1	1
23	TIGRP2P299361_RS9086992	8887150	4	4	4	4	4	4	4	4	4	4	4	4	4	4	4	4	4	4	4	4	4	4	4	4	4	4	4	4
23	BICF2G630390007	8901919	4	4	4	4	4	4	4	4	4	4	4	4	4	4	4	4	4	4	4	4	4	4	4	4	4	4	4	4
23	BICF2G630389999	8907725	0	0	0	0	0	0	0	0	0	0	0	0	0	0	0	0	0	0	0	0	0	0	0	0	0	0	0	0
23	BICF2G630389944	8925900	3	3	3	3	3	3	3	3	3	3	3	3	3	3	3	3	3	3	3	3	3	3	3	3	3	3	3	3
23	BICF2P541160	8934777	3	3	3	3	3	3	3	3	3	3	3	3	3	3	3	3	3	3	3	3	3	3	3	3	3	3	3	3
23	CHR23_8936824	8936824	2	2	2	2	2	2	2	2	2	2	2	2	2	2	2	2	2	2	2	2	2	2	2	2	2	2	2	2
23	BICF2P541153	8936877	3	3	3	3	3	3	3	3	3	3	3	3	3	3	3	3	0	0	3	3	3	3	3	3	3	3	3	3
23	CHR23_8937319	8937319	3	3	3	3	3	3	3	3	3	3	3	3	3	3	3	3	3	3	3	3	3	3	3	3	3	3	3	3
23	BICF2P541151	8937590	2	2	2	2	2	2	2	2	2	2	2	2	2	2	2	2	2	2	2	2	2	2	2	2	2	2	2	2
23	TIGRP2P299383_RS8594037	8947064	3	3	3	3	3	3	3	3	3	3	3	3	3	3	3	3	3	3	3	3	3	3	3	3	3	3	3	3
23	TIGRP2P299391_RS8759544	8970092	2	2	2	2	2	2	2	2	2	2	2	2	2	2	2	2	2	2	2	2	2	2	2	2	2	2	2	2
23	BICF2P370487	8983411	2	2	2	2	2	2	2	2	2	2	2	2	2	2	2	2	2	2	2	2	2	2	2	2	2	2	2	2
23	TIGRP2P299399_RS8982664	8986243	2	2	2	2	2	2	2	2	2	2	2	2	2	2	2	2	2	2	2	2	2	2	2	2	2	2	2	2
23	BICF2S23229866	9000766	1	1	1	1	1	1	1	1	1	1	1	1	1	1	1	1	1	1	1	1	1	1	1	1	1	1	1	1
23	BICF2S22929379	9025112	2	2	2	2	2	2	2	2	2	2	2	2	2	2	2	2	2	2	2	2	2	2	2	2	2	2	2	2
23	BICF2P945146	9039862	2	2	2	2	2	2	2	2	2	2	2	2	2	2	2	2	2	2	2	2	2	2	2	2	2	2	2	2
23	BICF2S2301006	9043297	0	0	0	0	0	0	0	0	0	0	0	0	0	0	0	0	0	0	0	0	0	0	0	0	0	0	0	0
23	BICF2P1235673	9056989	4	4	4	4	4	4	4	4	4	4	4	4	4	4	4	4	4	4	4	4	4	4	4	4	4	4	4	4
23	BICF2P1235671	9057486	3	3	3	3	3	3	3	3	3	3	3	3	3	3	3	3	3	3	3	3	3	3	3	3	3	3	3	3
23	BICF2G630389866	9057615	0	0	2	2	2	2	2	2	2	2	2	2	2	2	2	2	0	0	2	2	2	2	2	2	2	2	2	2
23	BICF2P1387487	9064259	1	1	1	1	1	1	1	1	1	1	1	1	1	1	1	1	1	1	1	1	1	1	1	1	1	1	1	1
23	CHR23_9067690	9067690	2	2	2	2	2	2	2	2	2	2	2	2	2	2	2	2	2	2	2	2	2	2	2	2	2	2	2	2
23	BICF2G630389855	9075517	3	3	3	3	3	3	3	3	3	3	3	3	3	3	3	3	3	3	3	3	3	3	3	3	3	3	3	3
23	BICF2P1367491	9082036	4	4	4	4	4	4	4	4	4	4	4	4	4	4	4	4	4	4	4	4	4	4	4	4	4	4	4	4
23	BICF2G630389839	9097275	2	2	2	2	2	2	2	2	2	2	2	2	2	2	2	2	2	2	2	2	2	2	2	2	2	2	2	2
23	BICF2G630389826	9103502	3	3	3	3	3	3	3	3	3	3	3	3	3	3	3	3	3	3	3	3	3	3	3	3	3	3	3	3
23	BICF2G630389807	9114437	2	2	2	2	2	2	2	2	2	2	2	2	2	2	2	2	2	2	2	2	2	2	2	2	2	2	2	2
23	BICF2G630389780	9125328	1	1	1	1	1	1	1	1	1	1	1	1	1	1	1	1	1	1	1	1	1	1	1	1	1	1	1	1
23	BICF2G630389752	9141050	2	2	2	2	2	2	2	2	2	2	2	2	2	2	2	2	2	2	2	2	2	2	2	2	2	2	2	2
23	BICF2P1125306	9146917	3	3	3	3	3	3	3	3	3	3	3	3	3	3	3	3	3	3	3	3	3	3	3	3	3	3	3	3
23	CHR23_9169440	9169440	2	2	2	2	2	2	2	2	2	2	2	2	2	2	2	2	2	2	2	2	2	2	2	2	2	2	2	2
23	BICF2G630389694	9179171	2	2	2	2	2	2	2	2	2	2	2	2	2	2	2	2	2	2	2	2	2	2	2	2	2	2	2	2
23	BICF2P227877	9180157	2	2	2	2	2	2	2	2	2	2	2	2	2	2	2	2	2	2	2	2	2	2	2	2	2	2	2	2
23	BICF2G630389669	9198274	4	4	4	4	4	4	4	4	4	4	4	4	4	4	4	4	4	4	4	4	4	4	4	4	4	4	4	4
23	BICF2G630389644	9211842	1	1	1	1	1	1	1	1	1	1	1	1	1	1	1	1	1	1	1	1	1	1	1	1	1	1	1	1
23	BICF2G630389640	9215990	3	3	3	3	3	3	3	3	3	3	3	3	3	3	3	3	3	3	3	3	3	3	3	3	3	3	3	3
23	BICF2G630389625	9226763	1	1	1	1	1	1	1	1	1	1	1	1	1	1	1	1	1	1	1	1	1	1	1	1	1	1	1	1
23	BICF2G630389600	9245508	3	3	3	3	3	3	3	3	3	3	3	3	3	3	3	3	3	3	3	3	3	3	3	3	3	3	3	3
23	BICF2G630389586	9254735	3	3	3	3	3	3	3	3	3	3	3	3	3	3	3	3	3	3	3	3	3	3	3	3	3	3	3	3
23	BICF2G630389559	9265208	3	3	3	3	3	3	3	3	3	3	3	3	3	3	3	3	3	3	3	3	3	3	3	3	3	3	3	3
23	BICF2G630389551	9277014	1	1	1	1	1	1	1	1	1	1	1	1	1	1	1	1	1	1	1	1	1	1	1	1	1	1	1	1
23	BICF2G630389541	9291301	4	4	4	4	4	4	4	4	4	4	4	4	4	4	4	4	4	4	4	4	4	4	4	4	4	4	4	4
23	BICF2G630389523	9295710	3	3	3	3	3	3	3	3	3	3	3	3	3	3	3	3	3	3	3	3	3	3	3	3	3	3	3	3
23	BICF2G630389499	9309911	2	2	2	2	2	2	2	2	2	2	2	2	2	2	2	2	2	2	2	2	2	2	2	2	2	2	2	2
23	BICF2G630389486	9320754	4	4	4	4	4	4	4	4	4	4	4	4	4	4	4	4	4	4	4	4	4	4	4	4	4	4	4	4
23	BICF2G630389453	9331283	3	3	3	3	3	3	3	3	3	3	3	3	3	3	3	3	3	3	3	3	3	3	3	3	3	3	3	3
23	BICF2G630389381	9343895	2	2	2	2	2	2	2	2	2	2	2	2	2	2	2	2	2	2	2	2	2	2	2	2	2	2	2	2
23	BICF2G630389332	9366028	4	4	4	4	4	4	4	4	4	4	4	4	4	4	4	4	4	4	4	4	4	4	4	4	4	4	4	4
23	BICF2G630389302	9375893	4	4	4	4	4	4	4	4	4	4	4	4	4	4	4	4	4	4	4	4	4	4	4	4	4	4	4	4
23	BICF2G630389284	9388942	4	4	4	4	4	4	4	4	4	4	4	4	4	4	4	4	4	4	4	4	4	4	4	4	4	4	4	4
23	BICF2S23013969	9398947	2	2	2	2	2	2	2	2	2	2	2	2	2	2	2	2	2	2	2	2	2	2	2	2	2	2	2	2
23	BICF2G630389269	9410833	3	3	3	3	3	3	3	3	3	3	3	3	3	3	3	3	3	3	3	3	3	3	3	3	3	3	3	3
23	BICF2G630389234	9421720	2	2	2	2	2	2	2	2	2	2	2	2	2	2	2	2	2	2	2	2	2	2	2	2	2	2	2	2
23	BICF2G630389181	9437968	4	4	4	4	4	4	0	0	4	4	0	0	4	4	4	4	4	4	4	4	4	4	4	4	4	4	4	4
23	BICF2P336477	9449032	2	2	2	2	2	2	2	2	2	2	2	2	2	2	2	2	2	2	2	2	2	2	2	2	2	2	2	2
23	BICF2P841898	9459211	2	2	2	2	2	2	2	2	2	2	2	2	2	2	2	2	2	2	2	2	2	2	2	2	2	2	2	2
23	BICF2G630389145	9468184	4	4	4	4	4	4	4	4	4	4	4	4	4	4	4	4	4	4	4	4	4	4	4	4	4	4	4	4
23	BICF2G630389144	9468271	2	2	2	2	2	2	2	2	2	2	2	2	2	2	2	2	2	2	2	2	2	2	2	2	2	2	2	2
23	BICF2G630389115	9488203	1	1	1	1	1	1	1	1	1	1	1	1	1	1	1	1	1	1	1	1	1	1	1	1	1	1	1	1
23	BICF2G630389101	9503347	2	2	2	2	2	2	2	2	2	2	2	2	2	2	2	2	2	2	2	2	2	2	2	2	2	2	2	2
23	BICF2G630389086	9523314	4	4	4	4	4	4	4	4	4	4	4	4	4	4	4	4	4	4	4	4	4	4	4	4	4	4	4	4
23	BICF2G630389080	9526217	3	3	3	3	3	3	3	3	3	3	3	3	3	3	3	3	3	3	3	3	3	3	3	3	3	3	3	3
23	BICF2G630389064	9540329	4	4	4	4	4	4	4	4	4	4	4	4	4	4	4	4	4	4	4	4	4	4	4	4	4	4	4	4
23	BICF2G630389055	9549860	4	4	4	4	4	4	4	4	4	4	4	4	4	4	4	4	4	4	4	4	4	4	4	4	4	4	4	4
23	BICF2G630389043	9554157	3	3	3	3	3	3	3	3	3	3	3	3	3	3	3	3	3	3	3	3	3	3	3	3	3	3	3	3
23	BICF2G630389042	9554175	4	4	4	4	4	4	4	4	4	4	4	4	4	4	4	4	4	4	4	4	4	4	4	4	4	4	4	4
23	BICF2G630389033	9576057	3	3	3	3	3	3	3	3	3	3	3	3	3	3	3	3	3	3	3	3	3	3	3	3	3	3	3	3
23	BICF2P420467	9583237	4	4	4	4	4	4	4	4	4	4	4	4	4	4	4	4	4	4	4	4	4	4	4	4	4	4	4	4
23	BICF2P762688	9594541	4	4	4	4	4	4	4	4	4	4	4	4	4	4	4	4	4	4	4	4	4	4	4	4	4	4	4	4
23	BICF2P1346246	9606577	4	4	4	4	4	4	4	4	4	4	4	4	4	4	4	4	4	4	4	4	4	4	4	4	4	4	4	4
23	BICF2P510002	9622190	3	3	3	3	3	3	3	3	3	3	3	3	3	3	3	3	3	3	3	3	3	3	3	3	3	3	3	3
23	BICF2P866290	9636642	3	3	3	3	3	3	3	3	3	3	3	3	3	3	3	3	3	3	3	3	3	3	3	3	3	3	3	3
23	BICF2P173784	9644002	3	3	3	3	3	3	3	3	3	3	3	3	3	3	3	3	3	3	3	3	3	3	3	3	3	3	3	3
23	BICF2P135188	9651481	4	4	4	4	4	4	4	4	4	4	4	4	4	4	4	4	4	4	4	4	4	4	4	4	4	4	4	4
23	BICF2S23610727	9664453	4	4	4	4	4	4	4	4	4	4	4	4	4	4	4	4	4	4	4	4	4	4	4	4	4	4	4	4
23	BICF2P353597	9683577	1	1	1	1	1	1	1	1	1	1	1	1	1	1	1	1	1	1	1	1	1	1	1	1	1	1	1	1
23	TIGRP2P299580_RS8546825	9687255	3	3	3	3	3	3	3	3	3	3	3	3	3	3	3	3	3	3	3	3	3	3	3	3	3	3	3	3
23	TIGRP2P299587_RS9050290	9704601	3	3	3	3	3	3	3	3	3	3	3	3	3	3	3	3	3	3	3	3	3	3	3	3	3	3	3	3
23	BICF2P1328827	9719022	4	4	4	4	4	4	4	4	4	4	4	4	4	4	4	4	4	4	4	4	4	4	4	4	4	4	4	4
23	BICF2P1328813	9721098	1	1	1	1	1	1	1	1	1	1	1	1	1	1	1	1	1	1	1	1	1	1	1	1	1	1	1	1
23	BICF2P737801	9736378	3	3	3	3	3	3	3	3	3	3	3	3	3	3	3	3	3	3	3	3	3	3	3	3	3	3	3	3
23	BICF2P737803	9736939	2	2	2	2	2	2	2	2	2	2	2	2	2	2	2	2	2	2	2	2	2	2	2	2	2	2	2	2
23	BICF2P571681	9741388	2	2	2	2	2	2	2	2	2	2	2	2	2	2	2	2	2	2	2	2	2	2	2	2	2	2	2	2
23	BICF2S23017789	9748810	2	2	2	2	2	2	2	2	2	2	2	2	2	2	2	2	2	2	2	2	2	2	2	2	2	2	2	2
23	CHR23_9757610	9757610	3	3	3	3	3	3	3	3	3	3	3	3	3	3	3	3	3	3	3	3	3	3	3	3	3	3	3	3
23	BICF2S23712570	9758969	2	2	2	2	2	2	2	2	2	2	2	2	2	2	2	2	2	2	2	2	2	2	2	2	2	2	2	2
23	CHR23_9764256	9764256	3	3	3	3	3	3	3	3	3	3	3	3	3	3	3	3	3	3	3	3	3	3	3	3	3	3	3	3
23	CHR23_9766764	9766764	2	2	2	2	2	2	2	2	2	2	2	2	2	2	2	2	2	2	2	2	2	2	2	2	2	2	2	2
23	TIGRP2P299628_RS8787479	9771244	3	3	3	3	3	3	3	3	3	3	3	3	3	3	3	3	3	3	3	3	3	3	3	3	3	3	3	3
23	BICF2S23647894	9790164	1	1	1	1	1	1	1	1	1	1	1	1	1	1	1	1	1	1	1	1	1	1	1	1	1	1	1	1
23	CHR23_9797198	9797198	2	2	2	2	2	2	2	2	2	2	2	2	2	2	2	2	2	2	2	2	2	2	2	2	2	2	2	2
23	BICF2G630389019	9803485	2	2	2	2	2	2	2	2	2	2	2	2	2	2	2	2	2	2	2	2	2	2	2	2	2	2	2	2
23	BICF2P1360807	9813227	1	1	1	1	1	1	1	1	1	1	1	1	1	1	1	1	1	1	1	1	1	1	1	1	1	1	1	1
23	BICF2G630388996	9833074	4	4	4	4	4	4	4	4	4	4	4	4	4	4	4	4	4	4	4	4	4	4	4	4	4	4	4	4
23	TIGRP2P299645_RS8767247	9837790	2	2	2	2	2	2	2	2	2	2	2	2	2	2	2	2	2	2	2	2	2	2	2	2	2	2	2	2
23	BICF2G630388963	9852942	1	1	1	1	1	1	1	1	1	1	1	1	1	1	1	1	1	1	1	1	1	1	1	1	1	1	1	1
23	BICF2S23761157	9859130	2	2	2	2	2	2	2	2	2	2	2	2	2	2	2	2	2	2	2	2	2	2	2	2	2	2	2	2
23	BICF2G630388942	9879785	4	4	4	4	4	4	4	4	4	4	4	4	4	4	4	4	4	4	4	4	4	4	4	4	4	4	4	4
23	BICF2G630388928	9887479	1	1	1	1	1	1	1	1	1	1	1	1	1	1	1	1	1	1	1	1	1	1	1	1	1	1	1	1
23	CHR23_9890360	9890360	4	4	4	4	4	4	4	4	4	4	4	4	4	4	4	4	4	4	4	4	4	4	4	4	4	4	4	4
23	BICF2G630388915	9890788	2	2	2	2	2	2	2	2	2	2	2	2	2	2	2	2	2	2	2	2	2	2	2	2	2	2	2	2
23	CHR23_9891742	9891742	3	3	3	3	3	3	3	3	3	3	3	3	3	3	3	3	3	3	3	3	3	3	3	3	3	3	3	3
23	BICF2G630388900	9899082	2	2	2	2	2	2	2	2	2	2	2	2	2	2	2	2	2	2	2	2	2	2	2	2	2	2	2	2
23	BICF2G630388866	9909320	3	3	3	3	3	3	3	3	3	3	3	3	3	3	3	3	3	3	3	3	3	3	3	3	3	3	3	3
23	BICF2G630388848	9927980	3	3	3	3	3	3	3	3	3	3	3	3	3	3	3	3	3	3	3	3	3	3	3	3	3	3	3	3
23	CHR23_9931152	9931152	4	4	4	4	4	4	4	4	4	4	4	4	4	4	4	4	4	4	4	4	4	4	4	4	4	4	4	4
23	CHR23_9931941	9931941	2	2	2	2	2	2	2	2	2	2	2	2	2	2	2	2	2	2	2	2	2	2	2	2	2	2	2	2
23	BICF2G630388815	9939600	2	2	2	2	2	2	2	2	2	2	2	2	2	2	2	2	2	2	2	2	2	2	2	2	2	2	2	2
23	CHR23_9954679	9954679	4	4	4	4	4	4	4	4	4	4	4	4	4	4	4	4	4	4	4	4	4	4	4	4	4	4	4	4
23	BICF2S23730424	9957388	4	4	4	4	4	4	4	4	4	4	4	4	4	4	4	4	4	4	4	4	4	4	4	4	4	4	4	4
23	CHR23_9957770	9957770	3	3	3	3	3	3	3	3	3	3	3	3	3	3	3	3	3	3	3	3	3	3	3	3	3	3	3	3
23	CHR23_9959513	9959513	4	4	4	4	4	4	4	4	4	4	4	4	4	4	4	4	4	4	4	4	4	4	4	4	4	4	4	4
23	BICF2P713757	9965088	4	4	4	4	4	4	4	4	4	4	4	4	4	4	4	4	4	4	4	4	4	4	4	4	4	4	4	4
23	CHR23_9965632	9965632	3	3	3	3	3	3	3	3	3	3	3	3	3	3	3	3	3	3	3	3	3	3	3	3	3	3	3	3
23	BICF2G630388755	9983588	2	2	2	2	2	2	2	2	2	2	2	2	2	2	2	2	2	2	2	2	2	2	2	2	2	2	2	2
23	BICF2G630388754	9990795	3	3	3	3	3	3	3	3	3	3	3	3	3	3	3	3	3	3	3	3	3	3	3	3	3	3	3	3
23	BICF2P349247	9997125	4	4	4	4	4	4	4	4	4	4	4	4	4	4	4	4	4	4	4	4	4	4	4	4	4	4	4	4
23	BICF2S23620957	10011114	4	4	4	4	4	4	4	4	4	4	4	4	4	4	4	4	4	4	4	4	4	4	4	4	4	4	4	4
23	BICF2P33801	10026596	1	1	1	1	1	1	1	1	1	1	1	1	1	1	1	1	1	1	1	1	1	1	1	1	1	1	1	1
23	TIGRP2P299678_RS8883414	10036583	3	3	3	3	3	3	3	3	3	3	3	3	3	3	3	3	3	3	3	3	3	3	3	3	3	3	3	3
23	BICF2S23114837	10056500	2	2	2	2	2	2	2	2	2	2	2	2	2	2	2	2	2	2	2	2	2	2	2	2	2	2	2	2
23	BICF2S2308542	10091430	4	4	4	4	4	4	4	4	4	4	4	4	4	4	4	4	4	4	4	4	4	4	4	4	4	4	4	4
23	BICF2G630388690	10111515	2	2	2	2	2	2	2	2	2	2	2	2	2	2	2	2	2	2	2	2	2	2	2	2	2	2	2	2
23	BICF2G630388683	10134460	3	3	3	3	3	3	3	3	3	3	3	3	3	3	3	3	3	3	3	3	3	3	3	3	3	3	3	3
23	BICF2G630388664	10140922	3	3	3	3	3	3	3	3	3	3	3	3	3	3	3	3	3	3	3	3	3	3	3	3	3	3	3	3
23	BICF2G630388658	10147616	3	3	3	3	3	3	3	3	3	3	3	3	3	3	3	3	3	3	3	3	3	3	3	3	3	3	3	3
23	BICF2G630388616	10163259	3	3	3	3	3	3	3	3	3	3	3	3	3	3	3	3	3	3	3	3	3	3	3	3	3	3	3	3
23	BICF2G630388586	10170835	4	4	4	4	4	4	4	4	4	4	4	4	4	4	4	4	4	4	4	4	4	4	4	4	4	4	4	4
23	BICF2P714588	10191180	2	2	2	2	2	2	2	2	2	2	2	2	2	2	2	2	2	2	2	2	2	2	2	2	2	2	2	2
23	BICF2G630388543	10192774	3	3	3	3	3	3	3	3	3	3	3	3	3	3	3	3	3	3	3	3	3	3	3	3	3	3	3	3
23	BICF2S2442370	10211744	4	4	4	4	4	4	4	4	4	4	4	4	4	4	4	4	4	4	4	4	4	4	4	4	4	4	4	4
23	BICF2S22953180	10226625	3	3	3	3	3	3	3	3	3	3	3	3	3	3	3	3	3	3	3	3	3	3	3	3	3	3	3	3
23	BICF2P768034	10227662	1	1	1	1	1	1	1	1	1	1	1	1	1	1	1	1	1	1	1	1	1	1	1	1	1	1	1	1
23	BICF2G630388525	10242507	1	1	1	1	1	1	1	1	1	1	1	1	1	1	1	1	1	1	1	1	1	1	1	1	1	1	1	1
23	BICF2G630388516	10250755	1	1	1	1	1	1	1	1	1	1	1	1	1	1	1	1	1	1	1	1	1	1	1	1	1	1	1	1
23	BICF2P999117	10268685	2	2	2	2	2	2	2	2	2	2	2	2	2	2	2	2	2	2	2	2	2	2	2	2	2	2	2	2
23	BICF2P920267	10282775	2	2	2	2	2	2	2	2	2	2	2	2	2	2	2	2	2	2	2	2	2	2	2	2	2	2	2	2
23	BICF2S22960748	10306971	1	1	1	1	1	1	1	1	1	1	1	1	1	1	1	1	1	1	1	1	1	1	1	1	1	1	1	1
23	TIGRP2P299724_RS9048654	10309098	1	1	1	1	1	1	1	1	1	1	1	1	1	1	1	1	1	1	1	1	1	1	1	1	1	1	1	1
23	BICF2P739575	10320846	4	4	4	4	4	4	4	4	4	4	4	4	4	4	4	4	4	4	4	4	4	4	4	4	4	4	4	4
23	BICF2P779587	10332723	2	2	2	2	2	2	2	2	2	2	2	2	2	2	2	2	2	2	2	2	2	2	2	2	2	2	2	2
23	BICF2P1319858	10348254	2	2	2	2	2	2	2	2	2	2	2	2	2	2	2	2	2	2	2	2	2	2	2	2	2	2	2	2
23	BICF2G630388501	10354888	3	3	3	3	3	3	3	3	3	3	3	3	3	3	3	3	3	3	3	3	3	3	3	3	3	3	3	3
23	BICF2G630388487	10369154	2	2	2	2	2	2	2	2	2	2	2	2	2	2	2	2	2	2	2	2	2	2	2	2	2	2	2	2
23	BICF2G630388477	10382199	3	3	3	3	3	3	3	3	3	3	3	3	3	3	3	3	3	3	3	3	3	3	3	3	3	3	3	3
23	BICF2S23159592	10392517	4	4	4	4	4	4	4	4	4	4	4	4	4	4	4	4	4	4	4	4	4	4	4	4	4	4	4	4
23	BICF2G630388450	10408072	4	4	4	4	4	4	4	4	4	4	4	4	4	4	4	4	4	4	4	4	4	4	4	4	4	4	4	4
23	BICF2P174015	10418610	3	3	3	3	3	3	3	3	3	3	3	3	3	3	3	3	3	3	3	3	3	3	3	3	3	3	3	3
23	BICF2P1248509	10426624	3	3	3	3	3	3	3	3	3	3	3	3	3	3	3	3	3	3	3	3	3	3	3	3	3	3	3	3
23	BICF2G630388436	10435273	3	3	3	3	3	3	3	3	3	3	3	3	3	3	3	3	3	3	3	3	3	3	3	3	3	3	3	3
23	BICF2P644050	10439168	3	3	3	3	3	3	3	3	3	3	3	3	3	3	3	3	3	3	3	3	3	3	3	3	3	3	3	3
23	BICF2S23658653	10447474	3	3	3	3	3	3	3	3	3	3	3	3	3	3	3	3	3	3	3	3	3	3	3	3	3	3	3	3
23	BICF2P506643	10472374	3	3	3	3	3	3	3	3	3	3	3	3	3	3	3	3	3	3	3	3	3	3	3	3	3	3	3	3
23	BICF2S23015125	10487129	3	3	0	0	0	0	0	0	3	3	3	3	3	3	3	3	3	3	3	3	3	3	3	3	3	3	3	3
23	BICF2P656073	10492546	2	2	2	2	2	2	2	2	2	2	2	2	2	2	2	2	2	2	2	2	2	2	2	2	2	2	2	2
23	BICF2G630388428	10504293	2	2	2	2	2	2	2	2	2	2	2	2	2	2	2	2	2	2	2	2	2	2	2	2	2	2	2	2
23	BICF2P168945	10504434	2	2	2	2	2	2	2	2	2	2	2	2	2	2	2	2	2	2	2	2	2	2	2	2	2	2	2	2
23	BICF2G630388420	10513074	2	2	2	2	2	2	2	2	2	2	2	2	2	2	2	2	2	2	2	2	2	2	2	2	2	2	2	2
23	BICF2G630388417	10516085	2	2	2	2	2	2	2	2	2	2	2	2	2	2	2	2	2	2	2	2	2	2	2	2	2	2	2	2
23	BICF2G630388401	10531025	4	4	4	4	4	4	4	4	4	4	4	4	4	4	4	4	4	4	4	4	4	4	4	4	4	4	4	4
23	BICF2P235523	10531398	2	2	2	2	2	2	2	2	2	2	2	2	2	2	2	2	2	2	2	2	2	2	2	2	2	2	2	2
23	TIGRP2P299781_RS8506915	10541208	3	3	3	3	3	3	3	3	3	3	3	3	3	3	3	3	3	3	3	3	3	3	3	3	3	3	3	3
23	BICF2G630388393	10550150	3	3	3	3	3	3	3	3	3	3	3	3	3	3	3	3	3	3	3	3	3	3	3	3	3	3	3	3
23	BICF2G630388384	10567765	3	3	3	3	3	3	3	3	3	3	3	3	3	3	3	3	3	3	3	3	3	3	3	3	3	3	3	3
23	BICF2P1212427	10575932	1	1	1	1	1	1	1	1	1	1	1	1	1	1	1	1	1	1	1	1	1	1	1	1	1	1	1	1
23	BICF2G630388374	10579645	2	2	2	2	2	2	2	2	2	2	2	2	2	2	2	2	2	2	2	2	2	2	2	2	2	2	2	2
23	BICF2P57479	10593169	4	4	4	4	4	4	4	4	4	4	4	4	4	4	4	4	4	4	4	4	4	4	4	4	4	4	4	4
23	BICF2P1343741	10597999	4	4	4	4	4	4	4	4	4	4	4	4	4	4	4	4	4	4	4	4	4	4	4	4	4	4	4	4
23	BICF2G630388359	10606863	3	3	3	3	3	3	3	3	3	3	3	3	3	3	3	3	3	3	3	3	3	3	3	3	3	3	3	3
23	BICF2S23133113	10619111	1	1	1	1	1	1	0	0	1	1	0	0	1	1	1	1	0	0	1	1	1	1	1	1	1	1	1	1
23	CHR23_10645588	10645588	1	1	1	1	1	1	1	1	1	1	1	1	1	1	1	1	1	1	1	1	1	1	1	1	1	1	1	1
23	CHR23_10655928	10655928	2	2	2	2	2	2	2	2	2	2	2	2	2	2	2	2	2	2	2	2	2	2	2	2	2	2	2	2
23	CHR23_10665715	10665715	2	2	2	2	2	2	2	2	2	2	2	2	2	2	2	2	2	2	2	2	2	2	2	2	2	2	2	2
23	BICF2P705868	10672918	3	3	3	3	3	3	3	3	3	3	3	3	3	3	3	3	3	3	3	3	3	3	3	3	3	3	3	3
23	CHR23_10685122	10685122	1	1	1	1	1	1	1	1	1	1	1	1	1	1	1	1	1	1	1	1	1	1	1	1	1	1	1	1
23	CHR23_10696727	10696727	4	4	4	4	4	4	4	4	4	4	4	4	4	4	4	4	4	4	4	4	4	4	4	4	4	4	4	4
23	G1224F46S277	10709038	4	4	4	4	4	4	4	4	4	4	4	4	4	4	4	4	4	4	4	4	4	4	4	4	4	4	4	4
23	BICF2P703210	10751178	1	1	1	1	1	1	1	1	1	1	1	1	1	1	1	1	1	1	1	1	1	1	1	1	1	1	1	1
23	BICF2P873514	10765432	1	1	1	1	1	1	1	1	1	1	1	1	1	1	1	1	1	1	1	1	1	1	1	1	1	1	1	1
23	BICF2G630388350	10783339	1	1	1	1	1	1	1	1	1	1	1	1	1	1	1	1	1	1	1	1	1	1	1	1	1	1	1	1
23	BICF2P873761	10792937	3	3	3	3	3	3	3	3	3	3	3	3	3	3	3	3	3	3	3	3	3	3	3	3	3	3	3	3
23	BICF2S23623709	10817424	3	3	3	3	3	3	3	3	3	3	3	3	3	3	3	3	3	3	3	3	3	3	3	3	3	3	3	3
23	BICF2S23623992	10829244	1	1	1	1	1	1	1	1	1	1	1	1	1	1	1	1	1	1	1	1	1	1	1	1	1	1	1	1
23	BICF2P527422	10868604	2	2	2	2	2	2	2	2	2	2	2	2	2	2	2	2	2	2	2	2	2	2	2	2	2	2	2	2
23	BICF2G630388347	10875317	4	4	4	4	4	4	4	4	4	4	4	4	4	4	4	4	4	4	4	4	4	4	4	4	4	4	4	4
23	BICF2G630388326	10904913	3	3	3	3	3	3	3	3	3	3	3	3	3	3	3	3	3	3	3	3	3	3	3	3	3	3	3	3
23	BICF2G630388318	10909132	3	3	3	3	3	3	3	3	3	3	3	3	3	3	3	3	3	3	3	3	3	3	3	3	3	3	3	3
23	BICF2G630388294	10924734	4	4	4	4	4	4	4	4	4	4	4	4	4	4	4	4	4	4	4	4	4	4	4	4	4	4	4	4
23	BICF2G630388289	10931449	0	0	0	0	3	3	0	0	3	3	0	0	3	3	3	3	1	3	0	0	0	0	3	3	3	3	3	3
23	CHR23_10941017	10941017	4	4	4	4	4	4	4	4	4	4	4	4	4	4	4	4	4	4	4	4	4	4	4	4	4	4	4	4
23	BICF2G630388273	10943334	2	2	2	2	2	2	2	2	2	2	2	2	2	2	2	2	2	2	2	2	2	2	2	2	2	2	2	2
23	BICF2G630388260	10952471	0	0	0	0	0	0	0	0	0	0	0	0	0	0	0	0	0	0	0	0	0	0	0	0	0	0	0	0
23	BICF2G630388226	10987337	4	4	4	4	4	4	4	4	4	4	4	4	4	4	4	4	4	4	4	4	4	4	4	4	4	4	4	4
23	BICF2G630388216	11016160	4	4	4	4	4	4	4	4	4	4	4	4	4	4	4	4	4	4	4	4	4	4	4	4	4	4	4	4
23	TIGRP2P299827_RS8848646	11030863	1	1	1	1	1	1	1	1	1	1	1	1	1	1	1	1	1	1	1	1	1	1	1	1	1	1	1	1
23	TIGRP2P299828_RS8695485	11042026	2	2	2	2	2	2	2	2	2	2	2	2	2	2	2	2	2	2	2	2	2	2	2	2	2	2	2	2
23	CHR23_11045280	11045280	2	2	2	2	2	2	2	2	2	2	2	2	2	2	2	2	2	2	2	2	2	2	2	2	2	2	2	2
23	BICF2P1102893	11049832	1	1	0	0	0	0	0	0	0	0	1	1	0	0	0	0	0	0	0	0	1	1	1	1	1	1	1	1
23	BICF2S233244	11059002	1	1	1	1	1	1	1	1	1	1	1	1	1	1	1	1	1	1	1	1	1	1	1	1	1	1	1	1
23	BICF2P1434665	11072794	1	1	1	1	1	1	1	1	1	1	1	1	1	1	1	1	1	1	1	1	1	1	1	1	1	1	1	1
23	BICF2P1243355	11079585	2	2	2	2	2	2	2	2	2	2	2	2	2	2	2	2	2	2	2	2	2	2	2	2	2	2	2	2
23	BICF2P703150	11094847	4	4	4	4	4	4	4	4	4	4	4	4	4	4	4	4	4	4	4	4	4	4	4	4	4	4	4	4
23	BICF2P438054	11110146	1	1	1	1	1	1	1	1	1	1	1	1	1	1	1	1	1	1	1	1	1	1	1	1	1	1	1	1
23	BICF2S23432401	11113618	3	3	3	3	3	3	3	3	3	3	3	3	3	3	3	3	3	3	3	3	3	3	3	3	3	3	3	3
23	BICF2G630388199	11127108	3	3	3	3	3	3	3	3	3	3	3	3	3	3	3	3	3	3	3	3	3	3	3	3	3	3	3	3
23	BICF2G630388193	11154695	2	2	2	2	2	2	2	2	2	2	2	2	2	2	2	2	2	2	2	2	2	2	2	2	2	2	2	2
23	CHR23_11155643	11155643	2	2	2	2	2	2	2	2	2	2	2	2	2	2	2	2	2	2	2	2	2	2	2	2	2	2	2	2
23	BICF2G630388188	11165727	1	1	1	1	1	1	1	1	1	1	1	1	1	1	1	1	1	1	1	1	1	1	1	1	1	1	1	1
23	BICF2G630388183	11176491	1	1	1	1	1	1	1	1	1	1	1	1	1	1	1	1	1	1	1	1	1	1	1	1	1	1	1	1
23	BICF2G630388165	11181126	4	4	4	4	4	4	4	4	4	4	4	4	4	4	4	4	4	4	4	4	4	4	4	4	4	4	4	4
23	TIGRP2P299870_RS9075210	11187883	1	1	1	1	1	1	1	1	1	1	1	1	1	1	1	1	1	1	1	1	1	1	1	1	1	1	1	1
23	BICF2P529175	11194976	3	3	3	3	3	3	3	3	3	3	3	3	3	3	3	3	3	3	3	3	3	3	3	3	3	3	3	3
23	G1225F9S73	11209954	4	4	4	4	4	4	4	4	4	4	4	4	4	4	4	4	4	4	4	4	4	4	4	4	4	4	4	4
23	BICF2P121746	11215383	3	3	3	3	3	3	3	3	3	3	3	3	3	3	3	3	3	3	3	3	3	3	3	3	3	3	3	3
23	BICF2G630388134	11224034	2	2	2	2	2	2	2	2	2	2	2	2	2	2	2	2	2	2	2	2	2	2	2	2	2	2	2	2
23	BICF2G630388126	11233431	4	4	4	4	4	4	4	4	4	4	4	4	4	4	4	4	4	4	4	4	4	4	4	4	4	4	4	4
23	BICF2G630388113	11241866	3	3	3	3	3	3	3	3	3	3	3	3	3	3	3	3	3	3	3	3	3	3	3	3	3	3	3	3
23	BICF2G630388088	11253697	3	3	3	3	3	3	3	3	3	3	3	3	3	3	3	3	3	3	3	3	3	3	3	3	3	3	3	3
23	BICF2G630388061	11266401	2	2	2	2	2	2	2	2	2	2	2	2	2	2	2	2	2	2	2	2	2	2	2	2	2	2	2	2
23	BICF2G630388039	11279094	4	4	4	4	4	4	4	4	4	4	4	4	4	4	4	4	4	4	4	4	4	4	4	4	4	4	4	4
23	TIGRP2P299892_RS8507909	11294135	3	3	3	3	3	3	3	3	3	3	3	3	3	3	3	3	3	3	3	3	3	3	3	3	3	3	3	3
23	TIGRP2P299897_RS8808059	11303149	4	4	4	4	4	4	4	4	4	4	4	4	4	4	4	4	4	4	4	4	4	4	4	4	4	4	4	4
23	BICF2G630388038	11314493	3	3	3	3	3	3	3	3	3	3	3	3	3	3	3	3	3	3	3	3	3	3	3	3	3	3	3	3
23	BICF2P1025325	11322025	2	2	2	2	2	2	2	2	2	2	2	2	2	2	2	2	2	2	2	2	2	2	2	2	2	2	2	2
23	BICF2G630388020	11343015	2	2	2	2	2	2	2	2	2	2	2	2	2	2	2	2	2	2	2	2	2	2	2	2	2	2	2	2
23	BICF2G630388013	11346684	2	2	2	2	2	2	2	2	2	2	2	2	2	2	2	2	2	2	2	2	2	2	2	2	2	2	2	2
23	BICF2G630388006	11350574	3	3	3	3	3	3	3	3	3	3	3	3	3	3	3	3	3	3	3	3	3	3	3	3	3	3	3	3
23	BICF2G630387983	11363336	4	4	4	4	4	4	4	4	4	4	4	4	4	4	4	4	4	4	4	4	4	4	4	4	4	4	4	4
23	BICF2P561341	11378006	4	4	4	4	4	4	4	4	4	4	4	4	4	4	4	4	4	4	4	4	4	4	4	4	4	4	4	4
23	BICF2P838047	11379719	2	2	2	2	2	2	2	2	2	2	2	2	2	2	2	2	2	2	2	2	2	2	2	2	2	2	2	2
23	BICF2G630387956	11389112	3	3	3	3	3	3	3	3	3	3	3	3	3	3	3	3	3	3	3	3	3	3	3	3	3	3	3	3
23	TIGRP2P299917_RS8660166	11399003	4	4	4	4	4	4	4	4	4	4	4	4	4	4	4	4	4	4	4	4	4	4	4	4	4	4	4	4
23	BICF2G630387942	11404380	3	3	3	3	3	3	3	3	3	3	3	3	3	3	3	3	3	3	3	3	3	3	3	3	3	3	3	3
23	BICF2G630387927	11414110	1	1	1	1	1	1	1	1	1	1	1	1	1	1	1	1	1	1	1	1	1	1	1	1	1	1	1	1
23	TIGRP2P299920_RS9188298	11435325	3	3	3	3	3	3	3	3	3	3	3	3	3	3	3	3	3	3	3	3	3	3	3	3	3	3	3	3
23	BICF2P1112425	11441993	2	2	2	2	2	2	2	2	2	2	2	2	2	2	2	2	2	2	2	2	2	2	2	2	2	2	2	2
23	BICF2G630387902	11467396	1	1	1	1	1	1	1	1	1	1	1	1	1	1	1	1	1	1	1	1	1	1	1	1	1	1	1	1
23	BICF2G630387865	11481576	4	4	4	4	4	4	4	4	4	4	4	4	4	4	4	4	4	4	4	4	4	4	4	4	4	4	4	4
23	BICF2S23256189	11489438	2	2	2	2	2	2	2	2	2	2	2	2	2	2	2	2	2	2	2	2	2	2	2	2	2	2	2	2
23	BICF2G630387853	11497086	3	3	3	3	3	3	3	3	3	3	3	3	3	3	3	3	3	3	3	3	3	3	3	3	3	3	3	3
23	BICF2G630387838	11510995	3	3	3	3	3	3	3	3	3	3	3	3	3	3	3	3	3	3	3	3	3	3	3	3	3	3	3	3
23	BICF2G630387828	11519212	1	1	1	1	1	1	1	1	1	1	1	1	1	1	1	1	1	1	1	1	1	1	1	1	1	1	1	1
23	BICF2P103681	11531359	1	1	1	1	1	1	1	1	1	1	1	1	1	1	1	1	1	1	1	1	1	1	1	1	1	1	1	1
23	CHR23_11540817	11540817	4	4	4	4	4	4	4	4	4	4	4	4	4	4	4	4	4	4	4	4	4	4	4	4	4	4	4	4
23	BICF2G630387803	11549356	3	3	3	3	3	3	3	3	3	3	3	3	3	3	3	3	3	3	3	3	3	3	3	3	3	3	3	3
23	BICF2G630387801	11554542	2	2	2	2	2	2	2	2	2	2	2	2	2	2	2	2	2	2	2	2	2	2	2	2	2	2	2	2
23	BICF2G630387781	11563833	3	3	3	3	3	3	3	3	3	3	3	3	3	3	3	3	3	3	3	3	3	3	3	3	3	3	3	3
23	BICF2P1100245	11576168	4	4	4	4	4	4	4	4	4	4	4	4	4	4	4	4	4	4	4	4	4	4	4	4	4	4	4	4
23	BICF2S23236951	11580911	3	3	3	3	3	3	3	3	3	3	3	3	3	3	3	3	3	3	3	3	3	3	3	3	3	3	3	3
23	BICF2G630387748	11583381	2	2	2	2	2	2	2	2	2	2	2	2	2	2	2	2	2	2	2	2	2	2	2	2	2	2	2	2
23	BICF2G630387744	11588977	3	3	3	3	3	3	3	3	3	3	3	3	3	3	3	3	3	3	3	3	3	3	3	3	3	3	3	3
23	BICF2G630387736	11599099	2	2	2	2	2	2	2	2	2	2	2	2	2	2	2	2	2	2	2	2	2	2	2	2	2	2	2	2
23	BICF2G630387719	11613874	4	4	4	4	4	4	4	4	4	4	4	4	4	4	4	4	4	4	4	4	4	4	4	4	4	4	4	4
23	BICF2G630387708	11625311	4	4	4	4	4	4	4	4	4	4	4	4	4	4	4	4	4	4	4	4	4	4	4	4	4	4	4	4
23	BICF2G630387684	11643840	2	2	2	2	2	2	2	2	2	2	2	2	2	2	2	2	2	2	2	2	2	2	2	2	2	2	2	2
23	BICF2P1403142	11648317	2	2	2	2	2	2	2	2	2	2	2	2	2	2	2	2	2	2	2	2	2	2	2	2	2	2	2	2
23	CHR23_11652006	11652006	0	0	3	3	3	3	3	3	3	3	3	3	3	3	3	3	3	3	3	3	3	3	3	3	3	3	3	3
23	BICF2G630387647	11665083	2	2	2	2	2	2	2	2	2	2	2	2	2	2	2	2	2	2	2	2	2	2	2	2	2	2	2	2
23	BICF2G630387645	11668039	3	3	3	3	3	3	3	3	3	3	3	3	3	3	3	3	3	3	3	3	3	3	3	3	3	3	3	3
23	BICF2G630387630	11681881	4	4	4	4	4	4	4	4	4	4	4	4	4	4	4	4	4	4	4	4	4	4	4	4	4	4	4	4
23	BICF2G630387624	11690232	2	2	2	2	2	2	2	2	2	2	2	2	2	2	2	2	2	2	2	2	2	2	2	2	2	2	2	2
23	BICF2G630387605	11706749	1	1	1	1	1	1	1	1	1	1	1	1	1	1	1	1	1	1	1	1	1	1	1	1	1	1	1	1
23	CHR23_11708564	11708564	1	1	1	1	1	1	1	1	1	1	1	1	1	1	1	1	1	1	1	1	1	1	1	1	1	1	1	1
23	BICF2G630387599	11713045	4	4	4	4	4	4	4	4	4	4	4	4	4	4	4	4	4	4	4	4	4	4	4	4	4	4	4	4
23	BICF2G630387588	11725731	3	3	3	3	3	3	3	3	3	3	3	3	3	3	3	3	3	3	3	3	3	3	3	3	3	3	3	3
23	BICF2P521370	11739239	3	3	3	3	3	3	3	3	3	3	3	3	3	3	3	3	3	3	3	3	3	3	3	3	3	3	3	3
23	BICF2P1463538	11749906	3	3	3	3	3	3	3	3	3	3	3	3	3	3	3	3	3	3	3	3	3	3	3	3	3	3	3	3
23	BICF2P1075391	11763203	1	1	1	1	1	1	1	1	1	1	1	1	1	1	1	1	1	1	1	1	1	1	1	1	1	1	1	1
23	BICF2P509772	11766207	4	4	4	4	4	4	4	4	4	4	4	4	4	4	4	4	4	4	4	4	4	4	4	4	4	4	4	4
23	TIGRP2P299965_RS8805357	11771576	2	2	2	2	2	2	2	2	2	2	2	2	2	2	2	2	2	2	2	2	2	2	2	2	2	2	2	2
23	CHR23_11772871	11772871	4	4	4	4	4	4	4	4	4	4	4	4	4	4	4	4	4	4	4	4	4	4	4	4	4	4	4	4
23	CHR23_11773174	11773174	3	3	3	3	3	3	3	3	3	3	3	3	3	3	3	3	3	3	3	3	3	3	3	3	3	3	3	3
23	BICF2P919477	11792280	2	2	2	2	2	2	2	2	2	2	2	2	2	2	2	2	2	2	2	2	2	2	2	2	2	2	2	2
23	BICF2P892292	11794247	2	2	2	2	2	2	2	2	2	2	2	2	2	2	2	2	2	2	2	2	2	2	2	2	2	2	2	2
23	CHR23_11796976	11796976	1	1	1	1	1	1	1	1	1	1	1	1	1	1	1	1	1	1	1	1	1	1	1	1	1	1	1	1
23	CHR23_11797852	11797852	3	3	3	3	3	3	3	3	3	3	3	3	3	3	3	3	3	3	3	3	3	3	3	3	3	3	3	3
23	BICF2P1237829	11798144	2	2	2	2	2	2	2	2	2	2	2	2	2	2	2	2	2	2	2	2	2	2	2	2	2	2	2	2
23	CHR23_11798886	11798887	6	6	6	6	6	6	6	6	6	6	6	6	6	6	6	6	6	6	6	6	6	6	6	6	6	6	6	6
23	BICF2S23621532	11815222	4	4	4	4	4	4	4	4	4	4	4	4	4	4	4	4	4	4	4	4	4	4	4	4	4	4	4	4
23	CHR23_11820569	11820569	1	1	1	1	1	1	1	1	1	1	1	1	1	1	1	1	1	1	1	1	1	1	1	1	1	1	1	1
23	BICF2G630387557	11826234	1	1	1	1	1	1	1	1	1	1	1	1	1	1	1	1	1	1	1	1	1	1	1	1	1	1	1	1
23	CHR23_11848383	11848383	2	2	2	2	2	2	2	2	2	2	2	2	2	2	2	2	2	2	2	2	2	2	2	2	2	2	2	2
23	BICF2G630387542	11849270	3	3	3	3	3	3	3	3	3	3	3	3	3	3	3	3	3	3	3	3	3	3	3	3	3	3	3	3
23	CHR23_11853628	11853628	2	2	2	2	2	2	2	2	2	2	2	2	2	2	2	2	2	2	2	2	2	2	2	2	2	2	2	2
23	BICF2G630387537	11858224	3	3	3	3	3	3	3	3	3	3	3	3	3	3	3	3	3	3	3	3	3	3	3	3	3	3	3	3
23	BICF2G630387535	11863923	4	4	4	4	4	4	4	4	4	4	4	4	4	4	4	4	4	4	4	4	4	4	4	4	4	4	4	4
23	TIGRP2P299989_RS8783011	11871255	4	4	4	4	4	4	4	4	4	4	4	4	4	4	4	4	4	4	4	4	4	4	4	4	4	4	4	4
23	BICF2G630387531	11880461	2	2	2	2	2	2	2	2	2	2	2	2	2	2	2	2	2	2	2	2	2	2	2	2	2	2	2	2
23	CHR23_11892703	11892703	4	4	4	4	4	4	4	4	4	4	4	4	4	4	4	4	4	4	4	4	4	4	4	4	4	4	4	4
23	BICF2G630387515	11896006	4	4	4	4	4	4	4	4	4	4	4	4	4	4	4	4	4	4	4	4	4	4	4	4	4	4	4	4
23	BICF2G630387510	11900364	3	3	3	3	0	0	3	3	3	3	3	3	3	3	3	3	0	0	3	3	3	3	3	3	3	3	3	3
23	TIGRP2P300002_RS9055354	11913770	3	3	3	3	3	3	3	3	3	3	3	3	3	3	3	3	3	3	3	3	3	3	3	3	3	3	3	3
23	BICF2G630387490	11921228	0	0	0	0	0	0	0	0	0	0	0	0	0	0	0	0	0	0	0	0	0	0	0	0	0	0	0	0
23	BICF2G630387488	11921474	0	0	0	0	0	0	0	0	0	0	0	0	0	0	0	0	0	0	0	0	0	0	0	0	0	0	0	0
23	BICF2G630387465	11946980	1	1	1	1	1	1	1	1	1	1	1	1	1	1	1	1	1	1	1	1	1	1	1	1	1	1	1	1
23	BICF2G630387462	11954547	3	3	3	3	3	3	3	3	3	3	3	3	3	3	3	3	3	3	3	3	3	3	3	3	3	3	3	3
23	BICF2G630387454	11959320	3	3	3	3	3	3	3	3	3	3	3	3	3	3	3	3	3	3	3	3	3	3	3	3	3	3	3	3
23	CHR23_11960987	11960987	2	2	2	2	2	2	2	2	2	2	2	2	2	2	2	2	2	2	2	2	2	2	2	2	2	2	2	2
23	CHR23_11961507	11961507	2	2	2	2	2	2	2	2	2	2	2	2	2	2	2	2	2	2	2	2	2	2	2	2	2	2	2	2
23	BICF2P627286	11963022	4	4	4	4	4	4	4	4	4	4	4	4	4	4	4	4	4	4	4	4	4	4	4	4	4	4	4	4
23	BICF2G630387439	11969923	4	4	4	4	4	4	4	4	4	4	4	4	4	4	4	4	4	4	4	4	4	4	4	4	4	4	4	4
23	BICF2P1187542	11982825	4	4	4	4	4	4	4	4	4	4	4	4	4	4	4	4	4	4	4	4	4	4	4	4	4	4	4	4
23	CHR23_11984294	11984294	1	1	1	1	1	1	1	1	1	1	1	1	1	1	1	1	1	1	1	1	1	1	1	1	1	1	1	1
23	CHR23_11985411	11985411	3	3	3	3	3	3	3	3	3	3	3	3	3	3	3	3	3	3	3	3	3	3	3	3	3	3	3	3
23	BICF2G630387421	11992078	3	3	3	3	3	3	3	3	3	3	3	3	3	3	3	3	3	3	3	3	3	3	3	3	3	3	3	3
23	BICF2P529408	11992891	3	3	3	3	3	3	3	3	3	3	3	3	3	3	3	3	3	3	3	3	3	3	3	3	3	3	3	3
23	BICF2G630387419	11993061	2	2	2	2	2	2	2	2	2	2	2	2	2	2	2	2	2	2	2	2	2	2	2	2	2	2	2	2
23	BICF2P384584	11996274	2	2	2	2	2	2	2	2	2	2	2	2	2	2	2	2	2	2	2	2	2	2	2	2	2	2	2	2
23	BICF2G630387398	12001342	3	3	3	3	3	3	3	3	3	3	3	3	3	3	3	3	3	3	3	3	3	3	3	3	3	3	3	3
23	BICF2G630387369	12016145	4	4	4	4	4	4	4	4	4	4	4	4	4	4	4	4	4	4	4	4	4	4	4	4	4	4	4	4
23	BICF2G630387359	12028164	2	2	2	2	2	2	2	2	2	2	2	2	2	2	2	2	2	2	2	2	2	2	2	2	2	2	2	2
23	BICF2G630387340	12032546	2	2	2	2	2	2	2	2	2	2	2	2	2	2	2	2	2	2	2	2	2	2	2	2	2	2	2	2
23	CHR23_12034089	12034089	1	1	1	1	1	1	1	1	1	1	1	1	1	1	1	1	1	1	1	1	1	1	1	1	1	1	1	1
23	BICF2P932719	12036347	2	2	2	2	2	2	2	2	2	2	2	2	2	2	2	2	2	2	2	2	2	2	2	2	2	2	2	2
23	BICF2G630387333	12036505	4	4	4	4	4	4	4	4	4	4	4	4	4	4	4	4	4	4	4	4	4	4	4	4	4	4	4	4
23	TIGRP2P300037_RS9023803	12053022	4	4	4	4	4	4	4	4	4	4	4	4	4	4	4	4	4	4	4	4	4	4	4	4	4	4	4	4
23	CHR23_12066752	12066752	3	3	3	3	3	3	3	3	3	3	3	3	3	3	3	3	3	3	3	3	3	3	3	3	3	3	3	3
23	BICF2P634690	12069023	3	3	3	3	3	3	3	3	3	3	3	3	3	3	3	3	3	3	3	3	3	3	3	3	3	3	3	3
23	BICF2G630387320	12070529	1	1	1	1	1	1	1	1	1	1	1	1	1	1	1	1	1	1	1	1	1	1	1	1	1	1	1	1
23	CHR23_12084841	12084841	3	3	3	3	3	3	3	3	3	3	3	3	3	3	3	3	3	3	3	3	3	3	3	3	3	3	3	3
23	BICF2P893758	12085206	3	3	3	3	3	3	3	3	3	3	3	3	3	3	3	3	3	3	3	3	3	3	3	3	3	3	3	3
23	TIGRP2P300062_RS9026643	12090623	3	3	3	3	3	3	3	3	3	3	3	3	3	3	3	3	3	3	3	3	3	3	3	3	3	3	3	3
23	CHR23_12091251	12091251	4	4	4	4	4	4	4	4	4	4	4	4	4	4	4	4	4	4	4	4	4	4	4	4	4	4	4	4
23	BICF2P641863	12091905	4	4	4	4	4	4	4	4	4	4	4	4	4	4	4	4	4	4	4	4	4	4	4	4	4	4	4	4
23	CHR23_12092230	12092230	0	0	0	0	0	0	0	0	0	0	0	0	0	0	0	0	0	0	0	0	0	0	0	0	0	0	0	0
23	CHR23_12092612	12092612	3	3	3	3	3	3	3	3	3	3	3	3	3	3	3	3	3	3	3	3	3	3	3	3	3	3	3	3
23	BICF2P280617	12094014	1	1	1	1	1	1	1	1	1	1	1	1	1	1	1	1	1	1	1	1	1	1	1	1	1	1	1	1
23	BICF2P280620	12094421	2	2	2	2	2	2	2	2	2	2	2	2	2	2	2	2	2	2	2	2	2	2	2	2	2	2	2	2
23	BICF2P280621	12094682	3	3	3	3	3	3	3	3	3	3	3	3	3	3	3	3	3	3	3	3	3	3	3	3	3	3	3	3
23	CHR23_12096531	12096531	3	3	3	3	3	3	3	3	3	3	3	3	3	3	3	3	3	3	3	3	3	3	3	3	3	3	3	3
23	BICF2P389488	12109516	2	2	2	2	2	2	2	2	2	2	2	2	2	2	2	2	2	2	2	2	2	2	2	2	2	2	2	2
23	CHR23_12115586	12115586	2	2	2	2	2	2	2	2	2	2	2	2	2	2	2	2	2	2	2	2	2	2	2	2	2	2	2	2
23	BICF2P787648	12143767	1	1	1	1	1	1	1	1	1	1	1	1	1	1	1	1	1	1	1	1	1	1	1	1	1	1	1	1
23	BICF2S22919742	12160510	2	2	2	2	2	2	2	2	2	2	2	2	2	2	2	2	2	2	2	2	2	2	2	2	2	2	2	2
23	BICF2P698814	12193443	1	1	1	1	1	1	1	1	1	1	1	1	1	1	1	1	1	1	1	1	1	1	1	1	1	1	1	1
23	BICF2P283404	12199205	2	2	2	2	2	2	2	2	2	2	2	2	2	2	2	2	2	2	2	2	2	2	2	2	2	2	2	2
23	TIGRP2P300084_RS8914997	12215984	4	4	4	4	4	4	4	4	4	4	4	4	4	4	4	4	4	4	4	4	4	4	4	4	4	4	4	4
23	BICF2P1252256	12230314	2	2	2	2	2	2	2	2	2	2	2	2	2	2	2	2	2	2	2	2	2	2	2	2	2	2	2	2
23	BICF2G630387315	12234683	2	2	2	2	2	2	2	2	2	2	2	2	2	2	2	2	2	2	2	2	2	2	2	2	2	2	2	2
23	CHR23_12235144	12235144	3	3	3	3	3	3	3	3	3	3	3	3	3	3	3	3	3	3	3	3	3	3	3	3	3	3	3	3
23	BICF2G630387313	12245950	2	2	2	2	2	2	2	2	2	2	2	2	2	2	2	2	2	2	2	2	2	2	2	2	2	2	2	2
23	BICF2G630387308	12261069	1	1	1	1	1	1	1	1	1	1	1	1	1	1	1	1	1	1	1	1	1	1	1	1	1	1	1	1
23	BICF2G630387307	12265885	3	3	3	3	3	3	3	3	3	3	3	3	3	3	3	3	3	3	3	3	3	3	3	3	3	3	3	3
23	BICF2G630387303	12287602	3	3	3	3	3	3	3	3	3	3	3	3	3	3	3	3	3	3	3	3	3	3	3	3	3	3	3	3
23	TIGRP2P300096_RS8995691	12289509	2	2	2	2	2	2	2	2	2	2	2	2	2	2	2	2	2	2	2	2	2	2	2	2	2	2	2	2
23	BICF2G630387293	12303073	4	4	4	4	4	4	4	4	4	4	4	4	4	4	4	4	4	4	4	4	4	4	4	4	4	4	4	4
23	BICF2G630387269	12316505	4	4	4	4	4	4	4	4	4	4	4	4	4	4	4	4	4	4	4	4	4	4	4	4	4	4	4	4
23	BICF2G630387260	12323648	4	4	4	4	4	4	4	4	4	4	4	4	4	4	4	4	4	4	4	4	4	4	4	4	4	4	4	4
23	BICF2S23252380	12334557	2	2	2	2	2	2	2	2	2	2	2	2	2	2	2	2	2	2	2	2	2	2	2	2	2	2	2	2
23	BICF2G630387234	12349070	4	4	4	4	4	4	4	4	4	4	4	4	4	4	4	4	4	4	4	4	4	4	4	4	4	4	4	4
23	BICF2S23521798	12353490	4	4	4	4	4	4	4	4	4	4	4	4	4	4	4	4	4	4	4	4	4	4	4	4	4	4	4	4
23	BICF2P1178949	12381390	1	1	1	1	1	1	1	1	1	1	1	1	1	1	1	1	1	1	1	1	1	1	1	1	1	1	1	1
23	BICF2S2306376	12398020	1	1	1	1	1	1	1	1	1	1	1	1	1	1	1	1	1	1	1	1	1	1	1	1	1	1	1	1
23	BICF2P1368425	12413852	2	2	2	2	2	2	2	2	2	2	2	2	2	2	2	2	2	2	2	2	2	2	2	2	2	2	2	2
23	BICF2S23525108	12421495	2	2	2	2	2	2	2	2	2	2	2	2	2	2	2	2	2	2	2	2	2	2	2	2	2	2	2	2
23	BICF2G630387193	12429283	4	4	4	4	4	4	4	4	4	4	4	4	4	4	4	4	4	4	4	4	4	4	4	4	4	4	4	4
23	BICF2G630387189	12447674	4	4	4	4	4	4	4	4	4	4	4	4	4	4	4	4	4	4	4	4	4	4	4	4	4	4	4	4
23	BICF2S23150972	12449749	4	4	4	4	4	4	4	4	4	4	4	4	4	4	4	4	4	4	4	4	4	4	4	4	4	4	4	4
23	BICF2S23447886	12465555	2	2	2	2	2	2	2	2	2	2	2	2	2	2	2	2	2	2	2	2	2	2	2	2	2	2	2	2
23	BICF2P720250	12476465	2	2	2	2	2	2	2	2	2	2	2	2	2	2	2	2	2	2	2	2	2	2	2	2	2	2	2	2
23	TIGRP2P300137_RS9155965	12480951	3	3	3	3	3	3	3	3	3	3	3	3	3	3	3	3	3	3	3	3	3	3	3	3	3	3	3	3
23	BICF2P1470910	12488633	1	1	1	1	1	1	1	1	1	1	1	1	1	1	1	1	1	1	1	1	1	1	1	1	1	1	1	1
23	BICF2P273541	12497652	3	3	3	3	0	0	3	3	3	3	3	3	3	3	3	3	3	3	3	3	3	3	3	3	3	3	3	3
23	BICF2G630387170	12514098	2	2	2	2	2	2	2	2	2	2	2	2	2	2	2	2	2	2	2	2	2	2	2	2	2	2	2	2
23	BICF2G630387149	12523759	1	1	1	1	1	1	1	1	1	1	1	1	1	1	1	1	1	1	1	1	1	1	1	1	1	1	1	1
23	BICF2G630387143	12531305	2	2	2	2	2	2	2	2	2	2	2	2	2	2	2	2	2	2	2	2	2	2	2	2	2	2	2	2
23	BICF2G630387111	12549244	3	3	3	3	3	3	3	3	3	3	3	3	3	3	3	3	3	3	3	3	3	3	3	3	3	3	3	3
23	BICF2G630387097	12558848	2	2	2	2	2	2	2	2	2	2	2	2	2	2	2	2	2	2	2	2	2	2	2	2	2	2	2	2
23	CHR23_12569669	12569669	1	1	1	1	1	1	1	1	1	1	1	1	1	1	1	1	1	1	1	1	1	1	1	1	1	1	1	1
23	CHR23_12570608	12570608	1	1	1	1	1	1	1	1	1	1	1	1	1	1	1	1	1	1	1	1	1	1	1	1	1	1	1	1
23	CHR23_12571350	12571350	2	2	2	2	2	2	2	2	2	2	2	2	2	2	2	2	2	2	2	2	2	2	2	2	2	2	2	2
23	CHR23_12571538	12571538	2	2	2	2	2	2	2	2	2	2	2	2	2	2	2	2	2	2	2	2	2	2	2	2	2	2	2	2
23	TIGRP2P300176_RS8844750	12572013	3	3	3	3	3	3	3	3	3	3	3	3	3	3	3	3	3	3	3	3	3	3	3	3	3	3	3	3
23	TIGRP2P300177_RS9101273	12577050	4	4	4	4	4	4	4	4	4	4	4	4	4	4	4	4	4	4	4	4	4	4	4	4	4	4	4	4
23	BICF2G630387091	12595409	1	1	1	1	1	1	1	1	1	1	1	1	1	1	1	1	1	1	1	1	1	1	1	1	1	1	1	1
23	CHR23_12606606	12606606	3	3	3	3	3	3	3	3	3	3	3	3	3	3	3	3	3	3	3	3	3	3	3	3	3	3	3	3
23	BICF2G630387088	12633219	4	4	4	4	4	4	4	4	4	4	4	4	4	4	4	4	4	4	4	4	4	4	4	4	4	4	4	4
23	BICF2G630387079	12637971	3	3	3	3	3	3	3	3	3	3	3	3	3	3	3	3	3	3	3	3	3	3	3	3	3	3	3	3
23	BICF2G630387066	12647464	1	1	1	1	1	1	1	1	1	1	1	1	1	1	1	1	1	1	1	1	1	1	1	1	1	1	1	1
23	BICF2G630387056	12657226	1	1	1	1	1	1	1	1	1	1	1	1	1	1	1	1	1	1	1	1	1	1	1	1	1	1	1	1
23	BICF2G630387032	12670447	4	4	4	4	4	4	4	4	4	4	4	4	4	4	4	4	4	4	4	4	4	4	4	4	4	4	4	4
23	BICF2G630387010	12690938	1	1	1	1	1	1	1	1	1	1	1	1	1	1	1	1	1	1	1	1	1	1	1	1	1	1	1	1
23	BICF2G630387006	12705771	4	4	4	4	4	4	4	4	4	4	4	4	4	4	4	4	4	4	4	4	4	4	4	4	4	4	4	4
23	BICF2P446828	12721424	3	3	3	3	3	3	3	3	3	3	3	3	3	3	3	3	3	3	3	3	3	3	3	3	3	3	3	3
23	BICF2G630386992	12734912	4	4	4	4	4	4	4	4	4	4	2	4	4	4	4	4	4	4	4	4	4	4	4	4	4	4	4	4
23	BICF2G630386989	12743473	4	4	4	4	4	4	4	4	4	4	4	4	4	4	4	4	4	4	4	4	4	4	4	4	4	4	4	4
23	BICF2G630386967	12753405	3	3	3	3	3	3	3	3	3	3	3	3	3	3	3	3	3	3	3	3	3	3	3	3	3	3	3	3
23	BICF2S23720906	12762212	4	4	4	4	4	4	4	4	4	4	4	4	4	4	4	4	4	4	4	4	4	4	4	4	4	4	4	4
23	BICF2G630386953	12774969	1	1	1	1	1	1	1	1	1	1	0	0	1	1	1	1	1	1	1	1	1	1	1	1	1	1	1	1
23	BICF2P1005915	12784487	3	3	3	3	3	3	3	3	3	3	1	3	3	3	3	3	3	3	3	3	3	3	3	3	3	3	3	3
23	BICF2P635994	12811662	3	3	3	3	3	3	3	3	3	3	1	3	3	3	3	3	3	3	3	3	3	3	3	3	3	3	3	3
23	BICF2G630386878	12820560	3	3	3	3	3	3	3	3	3	3	3	3	3	3	3	3	3	3	3	3	3	3	3	3	3	3	3	3
23	TIGRP2P300209_RS9097403	12821471	3	3	3	3	3	3	3	3	3	3	1	3	3	3	1	3	3	3	3	3	3	3	3	3	3	3	3	3
23	BICF2P381851	12821524	4	4	4	4	4	4	4	4	4	4	1	4	4	4	1	4	4	4	4	4	4	4	4	4	4	4	4	4
23	BICF2G630386857	12830453	3	3	3	3	3	3	3	3	3	3	1	3	3	3	1	3	3	3	3	3	3	3	3	3	3	3	3	3
23	BICF2G630386842	12843709	3	3	3	3	3	3	3	3	3	3	3	3	3	3	1	3	3	3	3	3	3	3	3	3	3	3	3	3
23	BICF2P950006	12863505	2	2	2	2	2	2	2	2	2	2	2	2	2	2	2	2	2	2	2	2	2	2	2	2	2	2	2	2
23	BICF2G630386804	12867071	4	4	4	4	4	4	4	4	4	4	4	4	4	4	4	4	4	4	4	4	4	4	4	4	4	4	4	4
23	BICF2G630386785	12873163	4	4	4	4	4	4	4	4	4	4	2	4	4	4	4	4	4	4	4	4	4	4	4	4	4	4	4	4
23	BICF2G630386777	12876928	1	1	1	1	1	1	1	1	1	1	1	1	1	1	3	1	1	1	1	1	1	1	1	1	1	1	1	1
23	BICF2P1384740	12883243	0	0	0	0	0	0	0	0	4	4	0	0	0	0	4	4	0	0	0	0	0	0	4	4	4	4	4	4
23	BICF2G630386742	12896415	3	3	3	3	3	3	3	3	3	3	1	3	3	3	3	3	3	3	3	3	3	3	3	3	3	3	3	3
23	BICF2G630386739	12898431	1	1	1	1	1	1	1	1	1	1	3	1	1	1	1	1	1	1	1	1	1	1	1	1	1	1	1	1
23	BICF2G630386714	12903394	1	1	1	1	1	1	1	1	1	1	1	1	1	1	1	1	1	1	1	1	1	1	1	1	1	1	1	1
23	BICF2G630386689	12918891	1	1	1	1	1	1	1	1	1	1	2	1	1	1	1	1	1	1	1	1	1	1	1	1	1	1	1	1
23	BICF2G630386652	12944134	4	4	4	4	4	4	4	4	4	4	2	4	4	4	2	4	4	4	4	4	4	4	4	4	4	4	4	4
23	BICF2G630386651	12944161	3	3	3	3	3	3	3	3	3	3	2	3	3	3	2	3	3	3	3	3	3	3	3	3	3	3	3	3
23	BICF2G630386641	12946693	4	4	4	4	4	4	4	4	4	4	3	4	4	4	3	4	4	4	4	4	4	4	4	4	4	4	4	4
23	BICF2G630386636	12948593	1	1	1	1	1	1	1	1	1	1	2	1	1	1	1	1	1	1	1	1	1	1	1	1	1	1	1	1
23	BICF2P1408273	12956236	2	2	2	2	2	2	2	2	2	2	2	2	2	2	4	2	2	2	2	2	2	2	2	2	2	2	2	2
23	BICF2G630386589	12968749	4	4	4	4	4	4	4	4	4	4	4	4	4	4	4	4	4	4	4	4	4	4	4	4	4	4	4	4
23	TIGRP2P300262_RS9192061	12975161	1	1	1	1	1	1	1	1	1	1	1	1	1	1	1	1	1	1	1	1	1	1	1	1	1	1	1	1
23	BICF2G630386583	12981758	1	1	1	1	1	1	1	1	1	1	3	1	1	1	3	1	1	1	1	1	1	1	1	1	1	1	1	1
23	BICF2P662033	12993732	1	1	1	1	1	1	1	1	1	1	1	1	1	1	1	1	1	1	1	1	1	1	1	1	1	1	1	1
23	BICF2G630386561	13002507	4	4	4	4	4	4	4	4	4	4	2	4	4	4	2	4	4	4	4	4	4	4	4	4	4	4	4	4
23	BICF2G630386538	13014675	4	4	4	4	4	4	4	4	4	4	4	4	4	4	4	4	4	4	4	4	4	4	4	4	4	4	4	4
23	BICF2P1366944	13029170	2	2	2	2	2	2	2	2	2	2	2	2	2	2	2	2	2	2	2	2	2	2	2	2	2	2	2	2
23	CHR23_13036172	13036172	2	2	2	2	2	2	2	2	2	2	2	2	2	2	2	2	2	2	2	2	2	2	2	2	2	2	2	2
23	CHR23_13037151	13037151	2	2	2	2	2	2	2	2	2	2	2	2	2	2	2	2	2	2	2	2	2	2	2	2	2	2	2	2
23	TIGRP2P300287_RS9063093	13041600	1	1	1	1	1	1	1	1	1	1	1	1	1	1	1	1	1	1	1	1	1	1	1	1	1	1	1	1
23	BICF2P849507	13053238	2	2	2	2	2	2	2	2	2	2	2	2	2	2	2	2	2	2	2	2	2	2	2	2	2	2	2	2
23	BICF2S2361033	13069471	2	2	2	2	2	2	2	2	2	2	2	2	2	2	2	2	2	2	2	2	2	2	2	2	2	2	2	2
23	TIGRP2P300306_RS8993214	13079563	3	3	3	3	3	3	3	3	3	3	3	3	3	3	3	3	3	3	3	3	3	3	3	3	3	3	3	3
23	TIGRP2P300310_RS9158098	13094172	1	1	1	1	1	1	1	1	1	1	1	1	1	1	1	1	1	1	1	1	1	1	1	1	1	1	1	1
23	BICF2G630386522	13098632	1	1	1	1	1	1	1	1	1	1	1	1	1	1	1	1	1	1	1	1	1	1	1	1	1	1	1	1
23	BICF2G630386515	13113624	4	4	4	4	4	4	4	4	4	4	4	4	4	4	4	4	4	4	4	4	4	4	4	4	4	4	4	4
23	BICF2G630386510	13119662	2	2	2	2	2	2	2	2	2	2	2	2	2	2	2	2	0	0	2	2	2	2	2	2	2	2	2	2
23	BICF2S237705	13129766	3	3	3	3	3	3	3	3	3	3	3	3	3	3	3	3	3	3	3	3	3	3	3	3	3	3	3	3
23	BICF2P566545	13143972	3	3	3	3	3	3	3	3	3	3	3	3	3	3	3	3	3	3	3	3	3	3	3	3	3	3	3	3
23	BICF2G630386496	13145155	4	4	4	4	4	4	4	4	4	4	4	4	4	4	4	4	4	4	4	4	4	4	4	4	4	4	4	4
23	TIGRP2P300340_RS9157291	13161181	3	3	3	3	3	3	3	3	3	3	3	3	3	3	3	3	3	3	3	3	3	3	3	3	3	3	3	3
23	BICF2G630386488	13171777	2	2	2	2	2	2	2	2	2	2	2	2	2	2	4	2	2	2	2	2	2	2	2	2	2	2	2	2
23	BICF2G630386484	13175142	3	3	3	3	3	3	3	3	3	3	3	3	3	3	1	3	3	3	3	3	3	3	3	3	3	3	3	3
23	TIGRP2P300354_RS8621396	13210836	3	3	3	3	3	3	0	0	0	0	3	3	3	3	3	3	0	0	3	3	3	3	3	3	3	3	3	3
23	BICF2G630386428	13223222	2	2	2	2	2	2	2	2	2	2	4	2	2	2	2	2	2	2	2	2	2	2	2	2	2	2	2	2
23	BICF2P1352926	13239742	2	2	2	2	2	2	2	2	2	2	2	2	2	2	2	2	2	2	2	2	2	2	2	2	2	2	2	2
23	TIGRP2P300363_RS8997816	13242981	1	1	1	1	1	1	1	1	1	1	1	1	1	1	1	1	1	1	1	1	1	1	1	1	1	1	1	1
23	BICF2P474846	13256350	2	2	2	2	2	2	2	2	2	2	1	2	2	2	1	2	2	2	2	2	2	2	2	2	2	2	2	2
23	BICF2P726974	13268806	2	2	2	2	2	2	2	2	2	2	1	2	2	2	1	2	2	2	2	2	2	2	2	2	2	2	2	2
23	BICF2P1349248	13282307	2	2	2	2	2	2	2	2	2	2	4	2	2	2	2	2	2	2	2	2	2	2	2	2	2	2	2	2
23	BICF2P1349249	13282459	3	3	3	3	3	3	3	3	3	3	1	3	3	3	3	3	3	3	3	3	3	3	3	3	3	3	3	3
23	BICF2S2301766	13299231	4	4	4	4	4	4	4	4	4	4	4	4	4	4	4	4	4	4	4	4	4	4	4	4	4	4	4	4
23	BICF2P80202	13305511	1	1	1	1	1	1	1	1	1	1	1	1	1	1	1	1	1	1	1	1	1	1	1	1	1	1	1	1
23	BICF2P736426	13319330	4	4	4	4	4	4	4	4	4	4	4	4	4	4	4	4	4	4	4	4	4	4	4	4	4	4	4	4
23	TIGRP2P300414_RS9041015	13327135	4	4	4	4	4	4	4	4	4	4	4	4	4	4	3	4	4	4	4	4	4	4	4	4	4	4	4	4
23	BICF2P1129003	13340148	2	2	2	2	2	2	2	2	2	2	2	2	2	2	4	2	2	2	2	2	2	2	2	2	2	2	2	2
23	BICF2S23237115	13346032	4	4	4	4	4	4	4	4	4	4	4	4	4	4	2	4	4	4	4	4	4	4	4	4	4	4	4	4
23	BICF2P942314	13346166	3	3	3	3	3	3	3	3	3	3	3	3	3	3	1	3	3	3	3	3	3	3	3	3	3	3	3	3
23	BICF2P579692	13358849	1	1	1	1	1	1	1	1	1	1	1	1	1	1	2	1	1	1	1	1	1	1	1	1	1	1	1	1
23	BICF2G630386401	13368971	2	2	2	2	2	2	2	2	2	2	2	2	2	2	1	2	2	2	2	2	2	2	2	2	2	2	2	2
23	BICF2G630386347	13387388	1	1	1	1	1	1	1	1	1	1	3	1	1	1	3	1	1	1	1	1	1	1	1	1	1	1	1	1
23	BICF2G630386338	13392637	2	2	2	2	2	2	2	2	2	2	4	2	2	2	4	2	2	2	2	2	2	2	2	2	2	2	2	2
23	BICF2G630386319	13411225	3	3	3	3	3	3	3	3	3	3	3	3	3	3	3	3	3	3	3	3	3	3	3	3	3	3	3	3
23	BICF2G630386301	13417952	2	2	2	2	2	2	2	2	2	2	2	2	2	2	2	2	2	2	2	2	2	2	2	2	2	2	2	2
23	BICF2S23161546	13427889	3	3	3	3	3	3	3	3	3	3	3	3	3	3	3	3	3	3	3	3	3	3	3	3	3	3	3	3
23	TIGRP2P300444_RS9132922	13441180	2	2	2	2	2	2	2	2	2	2	2	2	2	2	2	2	2	2	2	2	2	2	2	2	2	2	2	2
23	BICF2G630386288	13452693	3	3	3	3	3	3	3	3	3	3	2	3	3	3	2	3	3	3	3	3	3	3	3	3	3	3	3	3
23	BICF2G630386271	13458880	1	1	1	1	1	1	1	1	1	1	3	1	1	1	3	1	1	1	1	1	1	1	1	1	1	1	1	1
23	BICF2G630386261	13468031	3	3	3	3	3	3	3	3	3	3	3	3	3	3	3	3	3	3	3	3	3	3	3	3	3	3	3	3
23	BICF2P923689	13476499	4	4	4	4	4	4	4	4	4	4	4	4	4	4	4	4	4	4	4	4	4	4	4	4	4	4	4	4
23	BICF2P932124	13487129	1	1	1	1	1	1	1	1	1	1	2	1	1	1	2	1	1	1	1	1	1	1	1	1	1	1	1	1
23	TIGRP2P300464_RS9101655	13501958	2	2	2	2	2	2	2	2	2	2	2	2	2	2	2	2	2	2	2	2	2	2	2	2	2	2	2	2
23	TIGRP2P300466_RS8601774	13507441	1	1	1	1	1	1	1	1	1	1	1	1	1	1	2	1	1	1	1	1	1	1	1	1	1	1	1	1
23	BICF2P288050	13526250	3	3	3	3	3	3	3	3	3	3	4	3	3	3	3	3	3	3	3	3	3	3	3	3	3	3	3	3
23	BICF2P95832	13534913	2	2	2	2	2	2	2	2	2	2	2	2	2	2	2	2	2	2	2	2	2	2	2	2	2	2	2	2
23	BICF2S2346676	13551540	2	2	2	2	2	2	2	2	2	2	4	2	2	2	2	2	2	2	2	2	2	2	2	2	2	2	2	2
23	BICF2S23145882	13552394	4	4	4	4	4	4	4	4	4	4	4	4	4	4	4	4	4	4	4	4	4	4	4	4	4	4	4	4
23	BICF2S22920976	13556948	2	2	2	2	2	2	2	2	2	2	2	2	2	2	2	2	2	2	2	2	2	2	2	2	2	2	2	2
23	BICF2P3279	13565799	2	2	2	2	2	2	2	2	2	2	2	2	2	2	2	2	2	2	2	2	2	2	2	2	2	2	2	2
23	BICF2P1206292	13582331	2	2	2	2	2	2	2	2	2	2	2	2	2	2	4	2	2	2	2	2	2	2	2	2	2	2	2	2
23	BICF2S2361298	13592483	1	1	1	1	1	1	1	1	1	1	3	1	1	1	3	1	1	1	1	1	1	1	1	1	1	1	1	1
23	BICF2P1300848	13610318	4	4	4	4	4	4	4	4	4	4	2	4	4	4	2	4	4	4	4	4	4	4	4	4	4	4	4	4
23	BICF2P1290986	13624018	4	4	4	4	4	4	4	4	4	4	2	4	4	4	2	4	4	4	4	4	4	4	4	4	4	4	4	4
23	BICF2P1171644	13644713	3	3	3	3	3	3	3	3	3	3	3	3	3	3	3	3	3	3	3	3	3	3	3	3	3	3	3	3
23	BICF2P438197	13646590	4	4	4	4	4	4	4	4	4	4	4	4	4	4	4	4	4	4	4	4	4	4	4	4	4	4	4	4
23	BICF2P1170551	13656654	1	1	1	1	1	1	1	1	1	1	1	1	1	1	1	1	1	1	1	1	1	1	1	1	1	1	1	1
23	BICF2P615938	13676273	4	4	4	4	4	4	4	4	4	4	4	4	4	4	4	4	4	4	4	4	4	4	4	4	4	4	4	4
23	BICF2G630386252	13688268	3	3	3	3	3	3	3	3	3	3	3	3	3	3	1	3	3	3	3	3	3	3	3	3	3	3	3	3
23	BICF2G630386232	13694912	1	1	1	1	1	1	1	1	1	1	3	1	1	1	3	1	1	1	1	1	1	1	1	1	1	1	1	1
23	BICF2S23642305	13699914	4	4	4	4	4	4	4	4	4	4	2	4	4	4	2	4	4	4	4	4	4	4	4	4	4	4	4	4
23	BICF2G630386192	13712901	4	4	4	4	4	4	4	4	4	4	1	4	4	4	1	4	4	4	4	4	4	4	4	4	4	4	4	4
23	BICF2G630386185	13717053	4	4	4	4	4	4	4	4	4	4	2	4	4	4	2	4	4	4	4	4	4	4	4	4	4	4	4	4
23	TIGRP2P300515_RS8751238	13725911	3	3	3	3	3	3	3	3	3	3	3	3	3	3	1	3	3	3	3	3	3	3	3	3	3	3	3	3
23	BICF2S23638839	13737489	2	2	2	2	2	2	2	2	2	2	2	2	2	2	2	2	2	2	2	2	2	2	2	2	2	2	2	2
23	BICF2S22917137	13753206	4	4	4	4	4	4	4	4	4	4	4	4	4	4	1	4	4	4	4	4	4	4	4	4	4	4	4	4
23	BICF2G630386126	13761327	1	1	1	1	1	1	1	1	1	1	3	1	1	1	3	1	1	1	1	1	1	1	1	1	1	1	1	1
23	BICF2P1187176	13779610	2	2	2	2	2	2	2	2	2	2	2	2	2	2	4	2	0	0	2	2	2	2	2	2	2	2	2	2
23	BICF2P317987	13788816	2	2	2	2	2	2	2	2	2	2	2	2	2	2	2	2	2	2	2	2	2	2	2	2	2	2	2	2
23	BICF2G630386103	13799619	1	1	1	1	1	1	1	1	1	1	1	1	1	1	1	1	1	1	1	1	1	1	1	1	1	1	1	1
23	BICF2G630386082	13806289	1	1	1	1	1	1	1	1	1	1	1	1	1	1	1	1	1	1	1	1	1	1	1	1	1	1	1	1
23	BICF2G630386078	13807415	1	1	1	1	1	1	1	1	1	1	1	1	1	1	3	1	1	1	1	1	1	1	1	1	1	1	1	1
23	BICF2S23432737	13823238	4	4	4	4	0	0	4	4	4	4	4	4	4	4	4	4	4	4	4	4	4	4	4	4	4	4	4	4
23	BICF2P118016	13831478	1	1	1	1	1	1	1	1	1	1	1	1	1	1	1	1	1	1	1	1	1	1	1	1	1	1	1	1
23	BICF2G630386048	13831832	2	2	2	2	2	2	2	2	2	2	2	2	2	2	2	2	2	2	2	2	2	2	2	2	2	2	2	2
23	BICF2G630386032	13840918	3	3	3	3	3	3	3	3	3	3	1	3	3	3	3	3	3	3	3	3	3	3	3	3	3	3	3	3
23	BICF2G630386022	13855095	0	0	0	0	0	0	0	0	0	0	0	0	0	0	0	0	0	0	0	0	0	0	3	3	0	0	3	3
23	CHR23_13858379	13858379	2	2	2	2	2	2	2	2	2	2	2	2	2	2	2	2	2	2	2	2	2	2	2	2	2	2	2	2
23	CHR23_13858775	13858775	0	0	2	2	2	2	0	0	0	0	2	2	2	2	4	2	2	2	2	2	2	2	2	2	2	2	2	2
23	CHR23_13859823	13859823	2	2	2	2	2	2	2	2	2	2	2	2	2	2	2	2	2	2	2	2	2	2	2	2	2	2	2	2
23	BICF2G630385989	13863741	4	4	4	4	4	4	4	4	4	4	4	4	4	4	4	4	4	4	4	4	4	4	4	4	4	4	4	4
23	BICF2G630385955	13879358	2	2	2	2	2	2	2	2	2	2	1	2	2	2	1	2	2	2	2	2	2	2	2	2	2	2	2	2
23	BICF2G630385932	13886636	3	3	3	3	3	3	3	3	3	3	3	3	3	3	2	3	3	3	3	3	3	3	3	3	3	3	3	3
23	BICF2P374245	13887336	2	2	2	2	2	2	2	2	2	2	2	2	2	2	4	2	2	2	2	2	2	2	2	2	2	2	2	2
23	BICF2P374246	13887401	4	4	4	4	4	4	4	4	4	4	4	4	4	4	4	4	4	4	4	4	4	4	4	4	4	4	4	4
23	CHR23_13887806	13887806	1	1	1	1	1	1	1	1	1	1	1	1	1	1	1	1	1	1	1	1	1	1	1	1	1	1	1	1
23	CHR23_13888260	13888260	2	2	2	2	2	2	2	2	2	2	2	2	2	2	2	2	2	2	2	2	2	2	2	2	2	2	2	2
23	BICF2S23337473	13895234	4	4	4	4	4	4	4	4	4	4	2	4	4	4	2	4	4	4	4	4	4	4	4	4	4	4	4	4
23	BICF2S22953347	13908267	4	4	4	4	4	4	4	4	4	4	4	4	4	4	4	4	4	4	4	4	4	4	4	4	4	4	4	4
23	BICF2S23333750	13910585	4	4	4	4	4	4	4	4	4	4	4	4	4	4	4	4	4	4	4	4	4	4	4	4	4	4	4	4
23	BICF2P484060	13931380	2	2	2	2	2	2	2	2	2	2	2	2	2	2	4	2	2	2	2	2	2	2	2	2	2	2	2	2
23	BICF2S23022989	13933965	1	1	1	1	1	1	1	1	1	1	3	1	1	1	3	1	1	1	1	1	1	1	1	1	1	1	1	1
23	TIGRP2P300564_RS9070676	13944845	2	2	2	2	2	2	2	2	2	2	2	2	2	2	2	2	2	2	2	2	2	2	2	2	2	2	2	2
23	BICF2P523990	13957899	3	3	3	3	3	3	3	3	3	3	1	3	3	3	3	3	3	3	3	3	3	3	3	3	3	3	3	3
23	BICF2P493380	13973560	1	1	1	1	1	1	1	1	1	1	4	1	1	1	4	1	1	1	1	1	1	1	1	1	1	1	1	1
23	BICF2P565738	13981002	3	3	3	3	3	3	3	3	3	3	1	3	3	3	1	3	3	3	3	3	3	3	3	3	3	3	3	3
23	BICF2G630385928	13998480	3	3	3	3	3	3	3	3	3	3	4	3	3	3	3	3	3	3	3	3	3	3	3	3	3	3	3	3
23	BICF2G630385925	14003968	3	3	3	3	3	3	3	3	3	3	3	3	3	3	1	3	3	3	3	3	3	3	3	3	3	3	3	3
23	BICF2G630385917	14017110	2	2	2	2	2	2	2	2	2	2	2	2	2	2	1	2	2	2	2	2	2	2	2	2	2	2	2	2
23	BICF2G630385904	14027432	2	2	2	2	2	2	2	2	2	2	2	2	2	2	2	2	2	2	2	2	2	2	2	2	2	2	2	2
23	BICF2G630385898	14031342	2	2	2	2	2	2	2	2	2	2	2	2	2	2	2	2	2	2	2	2	2	2	2	2	2	2	2	2
23	BICF2G630385894	14036788	3	3	3	3	3	3	3	3	3	3	1	3	3	3	3	3	3	3	3	3	3	3	3	3	3	3	3	3
23	BICF2G630385880	14047605	2	2	2	2	2	2	2	2	2	2	2	2	2	2	2	2	2	2	2	2	2	2	2	2	2	2	2	2
23	BICF2G630385858	14059496	3	3	3	3	3	3	3	3	3	3	3	3	3	3	1	3	3	3	3	3	3	3	3	3	3	3	3	3
23	BICF2G630385819	14074057	4	4	4	4	4	4	4	4	4	4	4	4	4	4	1	4	4	4	4	4	4	4	4	4	4	4	4	4
23	BICF2P698778	14090520	4	4	4	4	4	4	4	4	4	4	4	4	4	4	4	4	4	4	4	4	4	4	4	4	4	4	4	4
23	BICF2G630385811	14103953	2	2	2	2	2	2	2	2	2	2	2	2	2	2	2	2	2	2	2	2	2	2	2	2	2	2	2	2
23	BICF2G630385806	14107338	4	4	4	4	4	4	4	4	4	4	4	4	4	4	4	4	4	4	4	4	4	4	4	4	4	4	4	4
23	BICF2S23329353	14116569	3	3	3	3	3	3	3	3	3	3	3	3	3	3	3	3	3	3	3	3	3	3	3	3	3	3	3	3
23	BICF2G630385769	14128332	1	1	1	1	1	1	1	1	1	1	3	1	1	1	3	1	1	1	1	1	1	1	1	1	1	1	1	1
23	TIGRP2P300596_RS8561755	14146771	2	2	2	2	2	2	2	2	2	2	2	2	2	2	2	2	2	2	2	2	2	2	2	2	2	2	2	2
23	BICF2P1403575	14152280	3	3	3	3	3	3	3	3	3	3	3	3	3	3	3	3	3	3	3	3	3	3	3	3	3	3	3	3
23	BICF2P1093439	14171011	3	3	3	3	3	3	3	3	3	3	3	3	3	3	1	3	3	3	3	3	3	3	3	3	3	3	3	3
23	BICF2S23035274	14175125	2	2	2	2	2	2	2	2	2	2	4	2	2	2	2	2	2	2	2	2	2	2	2	2	2	2	2	2
23	BICF2S2374493	14190946	2	2	2	2	2	2	2	2	2	2	2	2	2	2	2	2	2	2	2	2	2	2	2	2	2	2	2	2
23	BICF2G630385743	14203266	2	2	2	2	2	2	2	2	2	2	2	2	2	2	1	2	2	2	2	2	2	2	2	2	2	2	2	2
23	BICF2G630385739	14208412	3	3	3	3	3	3	3	3	3	3	3	3	3	3	3	3	3	3	3	3	3	3	3	3	3	3	3	3
23	BICF2G630385720	14219919	4	4	4	4	4	4	4	4	4	4	4	4	4	4	2	4	4	4	4	4	4	4	4	4	4	4	4	4
23	BICF2G630385685	14240375	4	4	4	4	4	4	4	4	4	4	4	4	4	4	4	4	4	4	4	4	4	4	4	4	4	4	4	4
23	BICF2G630385679	14245259	4	4	4	4	4	4	4	4	4	4	4	4	4	4	2	4	4	4	4	4	4	4	4	4	4	4	4	4
23	BICF2P1422488	14272173	2	2	2	2	2	2	2	2	2	2	2	2	2	2	2	2	2	2	2	2	2	2	2	2	2	2	2	2
23	BICF2P563914	14278980	3	3	3	3	3	3	3	3	3	3	3	3	3	3	3	3	3	3	3	3	3	3	3	3	3	3	3	3
23	BICF2P866673	14297187	3	3	3	3	3	3	3	3	3	3	3	3	3	3	3	3	3	3	3	3	3	3	3	3	3	3	3	3
23	BICF2P866674	14297204	4	4	4	4	4	4	4	4	4	4	4	4	4	4	4	4	4	4	4	4	4	4	4	4	4	4	4	4
23	BICF2P274703	14297755	4	4	4	4	4	4	4	4	4	4	4	4	4	4	4	4	4	4	4	4	4	4	4	4	4	4	4	4
23	BICF2S22949415	14307824	1	1	1	1	1	1	1	1	1	1	1	1	1	1	1	1	1	1	1	1	1	1	1	1	1	1	1	1
23	BICF2P269564	14329594	3	3	3	3	3	3	3	3	3	3	4	3	3	3	4	3	3	3	3	3	3	3	3	3	3	3	3	3
23	BICF2S23741412	14340291	4	4	4	4	4	4	4	4	4	4	1	4	4	4	4	4	4	4	4	4	4	4	4	4	4	4	4	4
23	BICF2S23654970	14352509	2	2	2	2	2	2	2	2	2	2	2	2	2	2	2	2	2	2	2	2	2	2	2	2	2	2	2	2
23	BICF2P600296	14358592	3	3	3	3	3	3	3	3	3	3	1	3	3	3	3	3	3	3	3	3	3	3	3	3	3	3	3	3
23	BICF2P1512314	14375521	1	1	1	1	1	1	1	1	1	1	1	1	1	1	0	0	1	1	1	1	1	1	1	1	1	1	1	1
23	BICF2S22927692	14398328	3	3	3	3	3	3	3	3	3	3	3	3	3	3	1	3	3	3	3	3	3	3	3	3	3	3	3	3
23	BICF2P1386074	14413925	3	3	3	3	3	3	3	3	3	3	3	3	3	3	3	3	3	3	3	3	3	3	3	3	3	3	3	3
23	BICF2G630385605	14421179	2	2	2	2	2	2	2	2	2	2	2	2	2	2	2	2	2	2	2	2	2	2	2	2	2	2	2	2
23	BICF2P420342	14449453	2	2	2	2	2	2	2	2	2	2	2	2	2	2	2	2	2	2	2	2	2	2	2	2	2	2	2	2
23	BICF2S23220637	14453472	4	4	4	4	4	4	4	4	4	4	4	4	4	4	2	4	4	4	4	4	4	4	4	4	4	4	4	4
23	TIGRP2P300659_RS9244752	14468828	2	2	2	2	2	2	2	2	2	2	2	2	2	2	2	2	2	2	2	2	2	2	2	2	2	2	2	2
23	BICF2P607217	14482756	1	1	1	1	1	1	1	1	1	1	1	1	1	1	1	1	1	1	1	1	1	1	1	1	1	1	1	1
23	BICF2P712208	14487719	2	2	2	2	2	2	2	2	2	2	2	2	2	2	2	2	2	2	2	2	2	2	2	2	2	2	2	2
23	BICF2P456900	14505849	3	3	3	3	3	3	3	3	3	3	1	3	3	3	3	3	3	3	3	3	3	3	3	3	3	3	3	3
23	BICF2P456901	14508224	3	3	3	3	3	3	3	3	3	3	1	3	3	3	3	3	3	3	3	3	3	3	3	3	3	3	3	3
23	BICF2G630385570	14528131	1	1	1	1	1	1	1	1	1	1	1	1	1	1	1	1	1	1	1	1	1	1	1	1	1	1	1	1
23	BICF2G630385566	14540595	3	3	3	3	3	3	3	3	3	3	3	3	3	3	3	3	0	0	3	3	3	3	3	3	3	3	3	3
23	BICF2P542553	14552515	4	4	4	4	4	4	4	4	4	4	2	4	4	4	2	4	4	4	4	4	4	4	4	4	4	4	4	4
23	TIGRP2P300678_RS8947894	14562272	1	1	1	1	1	1	1	1	1	1	3	1	1	1	1	1	1	1	1	1	1	1	1	1	1	1	1	1
23	TIGRP2P300679_RS9034727	14565528	1	1	1	1	1	1	1	1	1	1	3	1	1	1	1	1	1	1	1	1	1	1	1	1	1	1	1	1
23	BICF2P317965	14577057	1	1	1	1	1	1	1	1	1	1	1	1	1	1	1	1	1	1	1	1	1	1	1	1	1	1	1	1
23	TIGRP2P300694_RS9011261	14596430	3	3	3	3	3	3	3	3	3	3	4	3	3	3	3	3	3	3	3	3	3	3	3	3	3	3	3	3
23	BICF2P692260	14605605	1	1	1	1	1	1	1	1	1	1	3	1	1	1	1	1	1	1	1	1	1	1	1	1	1	1	1	1
23	TIGRP2P300697_RS9124454	14611643	1	1	1	1	1	1	1	1	1	1	3	1	1	1	1	1	1	1	1	1	1	1	1	1	1	1	1	1
23	BICF2P629295	14623354	3	3	3	3	3	3	3	3	3	3	1	3	3	3	3	3	3	3	3	3	3	3	3	3	3	3	3	3
23	BICF2G630385534	14640813	2	2	2	2	2	2	2	2	2	2	2	2	2	2	1	2	2	2	2	2	2	2	2	2	2	2	2	2
23	BICF2G630385527	14648393	1	1	1	1	1	1	1	1	1	1	1	1	1	1	1	1	1	1	1	1	1	1	1	1	1	1	1	1
23	BICF2G630385518	14660754	1	1	1	1	1	1	1	1	1	1	3	1	1	1	3	1	1	1	1	1	1	1	1	1	1	1	1	1
23	BICF2G630385517	14661026	2	2	2	2	2	2	2	2	2	2	4	2	2	2	4	2	2	2	2	2	2	2	2	2	2	2	2	2
23	BICF2G630385500	14675488	4	4	4	4	4	4	4	4	4	4	2	4	4	4	2	4	4	4	4	4	4	4	4	4	4	4	4	4
23	BICF2G630385492	14687420	1	1	1	1	1	1	1	1	1	1	1	1	1	1	1	1	1	1	1	1	1	1	1	1	1	1	1	1
23	BICF2G630385488	14692848	3	3	3	3	3	3	3	3	3	3	3	3	3	3	3	3	3	3	3	3	3	3	3	3	3	3	3	3
23	BICF2G630385475	14704088	3	3	3	3	3	3	3	3	3	3	3	3	3	3	3	3	3	3	3	3	3	3	3	3	3	3	3	3
23	TIGRP2P300715_RS8935887	14718033	2	2	2	2	2	2	2	2	2	2	4	2	2	2	4	2	2	2	2	2	2	2	2	2	2	2	2	2
23	BICF2G630385462	14726324	1	1	1	1	1	1	1	1	1	1	1	1	1	1	3	1	1	1	1	1	1	1	1	1	1	1	1	1
23	BICF2G630385449	14738354	4	4	4	4	4	4	4	4	4	4	4	4	4	4	4	4	4	4	4	4	4	4	4	4	4	4	4	4
23	BICF2G630385440	14750207	3	3	3	3	3	3	3	3	3	3	3	3	3	3	3	3	3	3	3	3	3	3	3	3	3	3	3	3
23	BICF2P398735	14763912	4	4	4	4	4	4	4	4	4	4	2	4	4	4	2	4	4	4	4	4	4	4	4	4	4	4	4	4
23	BICF2P1117862	14774802	4	4	4	4	4	4	4	4	4	4	4	4	4	4	4	4	4	4	4	4	4	4	4	4	4	4	4	4
23	BICF2G630385425	14784690	4	4	4	4	4	4	4	4	4	4	2	4	4	4	2	4	4	4	4	4	4	4	4	4	4	4	4	4
23	BICF2P301608	14797624	1	1	1	1	1	1	1	1	1	1	1	1	1	1	1	1	1	1	1	1	1	1	1	1	1	1	1	1
23	BICF2G630385413	14818113	2	2	2	2	2	2	2	2	2	2	2	2	2	2	2	2	2	2	2	2	2	2	2	2	2	2	2	2
23	BICF2P984189	14838452	2	2	2	2	2	2	2	2	2	2	2	2	2	2	2	2	2	2	2	2	2	2	2	2	2	2	2	2
23	BICF2G630385410	14850831	3	3	3	3	3	3	3	3	3	3	3	3	3	3	3	3	3	3	3	3	3	3	3	3	3	3	3	3
23	BICF2G630385408	14853147	2	2	2	2	2	2	2	2	2	2	2	2	2	2	2	2	2	2	2	2	2	2	2	2	2	2	2	2
23	BICF2G630385391	14869587	4	4	4	4	4	4	4	4	4	4	4	4	4	4	4	4	4	4	4	4	4	4	4	4	4	4	4	4
23	BICF2G630385385	14873097	2	2	2	2	2	2	2	2	2	2	4	2	2	2	4	2	2	2	2	2	2	2	2	2	2	2	2	2
23	BICF2G630385381	14875608	3	3	3	3	3	3	3	3	3	3	3	3	3	3	3	3	3	3	3	3	3	3	3	3	3	3	3	3
23	BICF2G630385352	14897509	4	4	4	4	4	4	4	4	4	4	4	4	4	4	2	4	4	4	4	4	4	4	4	4	4	4	4	4
23	BICF2G630385346	14906794	3	3	3	3	3	3	3	3	3	3	3	3	3	3	1	3	3	3	3	3	3	3	3	3	3	3	3	3
23	TIGRP2P300736_RS8767639	14914252	4	4	4	4	4	4	4	4	4	4	2	4	4	4	2	4	4	4	4	4	4	4	4	4	4	4	4	4
23	BICF2P748069	14921447	4	4	4	4	4	4	4	4	4	4	2	4	4	4	2	4	4	4	4	4	4	4	4	4	4	4	4	4
23	BICF2G630385316	14935228	4	4	4	4	4	4	4	4	4	4	4	4	4	4	4	4	4	4	4	4	4	4	4	4	4	4	4	4
23	BICF2G630385312	14939750	2	2	2	2	2	2	2	2	2	2	2	2	2	2	2	2	2	2	2	2	2	2	2	2	2	2	2	2
23	TIGRP2P300757_RS9202894	14952824	3	3	3	3	3	3	3	3	3	3	1	3	3	3	1	3	3	3	3	3	3	3	3	3	3	3	3	3
23	BICF2P83710	14954757	2	2	2	2	2	2	2	2	2	2	4	2	2	2	4	2	2	2	2	2	2	2	2	2	2	2	2	2
23	BICF2G630385284	14957385	4	4	4	4	4	4	4	4	4	4	4	4	4	4	4	4	4	4	4	4	4	4	4	4	4	4	4	4
23	BICF2G630385271	14967536	4	4	4	4	4	4	4	4	4	4	4	4	4	4	4	4	4	4	4	4	4	4	4	4	4	4	4	4
23	BICF2S2328152	14979121	1	1	1	1	1	1	1	1	1	1	3	1	1	1	1	1	1	1	1	1	1	1	1	1	1	1	1	1
23	BICF2G630385254	14998833	2	2	2	2	2	2	2	2	2	2	4	2	2	2	2	2	2	2	2	2	2	2	2	2	2	2	2	2
23	BICF2G630385219	15015702	1	1	1	1	1	1	1	1	1	1	1	1	1	1	1	1	1	1	1	1	1	1	1	1	1	1	1	1
23	BICF2G630385216	15029014	2	2	2	2	2	2	2	2	2	2	4	2	2	2	2	2	2	2	2	2	2	2	2	2	2	2	2	2
23	TIGRP2P300774_RS9016596	15055322	1	1	1	1	1	1	1	1	1	1	1	1	1	1	1	1	1	1	1	1	1	1	1	1	1	1	1	1
23	TIGRP2P300779_RS8701610	15060648	3	3	3	3	3	3	3	3	3	3	1	3	3	3	1	3	3	3	3	3	3	3	3	3	3	3	3	3
23	BICF2S23622108	15071516	3	3	3	3	3	3	3	3	3	3	3	3	3	3	3	3	3	3	3	3	3	3	3	3	3	3	3	3
23	BICF2S23622109	15071796	1	1	1	1	1	1	1	1	1	1	2	1	1	1	1	1	1	1	1	1	1	1	1	1	1	1	1	1
23	BICF2G630385181	15083023	2	2	2	2	2	2	2	2	2	2	1	2	2	2	2	2	2	2	2	2	2	2	2	2	2	2	2	2
23	BICF2G630385170	15095650	1	1	1	1	1	1	1	1	1	1	1	1	1	1	1	1	1	1	1	1	1	1	1	1	1	1	1	1
23	BICF2P325186	15118293	2	2	2	2	2	2	2	2	2	2	4	2	2	2	4	2	2	2	2	2	2	2	2	2	2	2	2	2
23	TIGRP2P300930_RS8614533	15158563	2	2	2	2	2	2	2	2	2	2	2	2	2	2	2	2	2	2	2	2	2	2	2	2	2	2	2	2
23	BICF2P14552	15163492	0	0	0	0	0	0	0	0	0	0	0	0	0	0	0	0	0	0	0	0	0	0	0	0	0	0	0	0
23	BICF2P183091	15175418	1	1	1	1	1	1	1	1	1	1	1	1	1	1	1	1	1	1	1	1	1	1	1	1	1	1	1	1
23	BICF2P597804	15194989	2	2	2	2	2	2	2	2	2	2	2	2	2	2	2	2	2	2	2	2	2	2	2	2	2	2	2	2
23	BICF2P606718	15207017	1	1	1	1	1	1	1	1	1	1	1	1	1	1	1	1	1	1	1	1	1	1	1	1	1	1	1	1
23	BICF2G630385131	15217115	3	3	3	3	3	3	3	3	3	3	1	3	3	3	3	3	3	3	3	3	3	3	3	3	3	3	3	3
23	BICF2G630385118	15225615	3	3	3	3	3	3	3	3	3	3	1	3	3	3	3	3	3	3	3	3	3	3	3	3	3	3	3	3
[truncated: 3,497 more rows]
