# Supplementary material for: ABHD5 frameshift deletion in Golden Retrievers with ichthyosis
Source: G3 (Bethesda). 2021 Nov 15;12(2):jkab397. doi: 10.1093/g3journal/jkab397 (PMC9210301; doi:10.1093/g3journal/jkab397)
Supplement: jkab397_Supplementary_Data [file jkab397_supplementary_data.zip › GENETICS-G3-2021-402919-s06.xlsx]

## Sheet: Private homozygous variants
Table S3. Private variants in the sequenced dog affected with ichthyosis type 2. Private variants were obtained by filtering all variants that were present at least once in the 796 control genomes. This resulted in 1,110 homozygous private variants for the affected dog. Please note that variants are listed multiple times, if they have predicted effects on more than one transcript. The ABHD5:p.Asp…
#CHROM	POS	REF	ALT	FILTER	EFFECT	IMPACT	GENE	GENEID	FEATURE	FEATUREID	BIOTYPE	RANK	HGVS_C	HGVS_P
1	23512249	A	T	PASS	upstream_gene_variant	MODIFIER	LOC102154698	102154698	transcript	XR_291224.3	pseudogene	-1	n.-3191T>A
1	23512249	A	T	PASS	upstream_gene_variant	MODIFIER	LOC102154698	102154698	transcript	XR_002615344.1	pseudogene	-1	n.-3467T>A
1	23512249	A	T	PASS	intergenic_region	MODIFIER	LOC102154698-MEX3C	102154698-476195	intergenic_region	102154698-476195		-1	n.23512249A>T
1	24492754	T	TTC	PASS	intron_variant	MODIFIER	RNMT	476200	transcript	XM_005615402.3	protein_coding	4	c.557-980_557-979insGA
1	24492754	T	TTC	PASS	intron_variant	MODIFIER	RNMT	476200	transcript	XM_005615403.3	protein_coding	4	c.557-980_557-979insGA
1	24492754	T	TTC	PASS	intron_variant	MODIFIER	RNMT	476200	transcript	XM_022416975.1	protein_coding	3	c.557-980_557-979insGA
1	24492754	T	TTC	PASS	intron_variant	MODIFIER	RNMT	476200	transcript	XM_005615404.3	protein_coding	4	c.557-980_557-979insGA
1	26015233	T	C	PASS	intergenic_region	MODIFIER	LOC111095276-LOC476208	111095276-476208	intergenic_region	111095276-476208		-1	n.26015233T>C
1	35569880	T	G	PASS	intergenic_region	MODIFIER	SF3B5-LOC100687865	100856528-100687865	intergenic_region	100856528-100687865		-1	n.35569880T>G
1	70286013	TCTGTCCTTCCACTTTATATTTTTTTTTTTTAATTTTTATTTATTTATGATAGTTACAGAGAGAGAGAGAGGCAGAGACACAGGCAGAGGGAGAAGCAGGCTCCATGCACCGGGAGCCCGACGTGGGACTCGATCCCGGGTCTCCAGGATCGCGCCCTGGGCCAAAGGCAGGCACCAAACCGCTGCGCCACCCAGGGATCC	T	PASS	intron_variant	MODIFIER	CDC14B	476294	transcript	XM_022420166.1	protein_coding	5	c.447+4238_447+4437del
1	70286013	TCTGTCCTTCCACTTTATATTTTTTTTTTTTAATTTTTATTTATTTATGATAGTTACAGAGAGAGAGAGAGGCAGAGACACAGGCAGAGGGAGAAGCAGGCTCCATGCACCGGGAGCCCGACGTGGGACTCGATCCCGGGTCTCCAGGATCGCGCCCTGGGCCAAAGGCAGGCACCAAACCGCTGCGCCACCCAGGGATCC	T	PASS	intron_variant	MODIFIER	CDC14B	476294	transcript	XM_022420213.1	protein_coding	5	c.447+4238_447+4437del
1	70286013	TCTGTCCTTCCACTTTATATTTTTTTTTTTTAATTTTTATTTATTTATGATAGTTACAGAGAGAGAGAGAGGCAGAGACACAGGCAGAGGGAGAAGCAGGCTCCATGCACCGGGAGCCCGACGTGGGACTCGATCCCGGGTCTCCAGGATCGCGCCCTGGGCCAAAGGCAGGCACCAAACCGCTGCGCCACCCAGGGATCC	T	PASS	intron_variant	MODIFIER	CDC14B	476294	transcript	XM_014117112.2	protein_coding	5	c.447+4238_447+4437del
1	70286013	TCTGTCCTTCCACTTTATATTTTTTTTTTTTAATTTTTATTTATTTATGATAGTTACAGAGAGAGAGAGAGGCAGAGACACAGGCAGAGGGAGAAGCAGGCTCCATGCACCGGGAGCCCGACGTGGGACTCGATCCCGGGTCTCCAGGATCGCGCCCTGGGCCAAAGGCAGGCACCAAACCGCTGCGCCACCCAGGGATCC	T	PASS	intron_variant	MODIFIER	CDC14B	476294	transcript	XM_014117120.2	protein_coding	5	c.447+4238_447+4437del
1	70286013	TCTGTCCTTCCACTTTATATTTTTTTTTTTTAATTTTTATTTATTTATGATAGTTACAGAGAGAGAGAGAGGCAGAGACACAGGCAGAGGGAGAAGCAGGCTCCATGCACCGGGAGCCCGACGTGGGACTCGATCCCGGGTCTCCAGGATCGCGCCCTGGGCCAAAGGCAGGCACCAAACCGCTGCGCCACCCAGGGATCC	T	PASS	intron_variant	MODIFIER	CDC14B	476294	transcript	XM_014117125.2	protein_coding	4	c.420+4238_420+4437del
1	70286013	TCTGTCCTTCCACTTTATATTTTTTTTTTTTAATTTTTATTTATTTATGATAGTTACAGAGAGAGAGAGAGGCAGAGACACAGGCAGAGGGAGAAGCAGGCTCCATGCACCGGGAGCCCGACGTGGGACTCGATCCCGGGTCTCCAGGATCGCGCCCTGGGCCAAAGGCAGGCACCAAACCGCTGCGCCACCCAGGGATCC	T	PASS	intron_variant	MODIFIER	CDC14B	476294	transcript	XM_014117126.2	protein_coding	5	c.447+4238_447+4437del
1	70286013	TCTGTCCTTCCACTTTATATTTTTTTTTTTTAATTTTTATTTATTTATGATAGTTACAGAGAGAGAGAGAGGCAGAGACACAGGCAGAGGGAGAAGCAGGCTCCATGCACCGGGAGCCCGACGTGGGACTCGATCCCGGGTCTCCAGGATCGCGCCCTGGGCCAAAGGCAGGCACCAAACCGCTGCGCCACCCAGGGATCC	T	PASS	intron_variant	MODIFIER	CDC14B	476294	transcript	XR_001316998.2	pseudogene	5	n.462+4238_462+4437del
1	70286013	TCTGTCCTTCCACTTTATATTTTTTTTTTTTAATTTTTATTTATTTATGATAGTTACAGAGAGAGAGAGAGGCAGAGACACAGGCAGAGGGAGAAGCAGGCTCCATGCACCGGGAGCCCGACGTGGGACTCGATCCCGGGTCTCCAGGATCGCGCCCTGGGCCAAAGGCAGGCACCAAACCGCTGCGCCACCCAGGGATCC	T	PASS	intron_variant	MODIFIER	CDC14B	476294	transcript	XR_001317000.2	pseudogene	5	n.462+4238_462+4437del
1	70286013	TCTGTCCTTCCACTTTATATTTTTTTTTTTTAATTTTTATTTATTTATGATAGTTACAGAGAGAGAGAGAGGCAGAGACACAGGCAGAGGGAGAAGCAGGCTCCATGCACCGGGAGCCCGACGTGGGACTCGATCCCGGGTCTCCAGGATCGCGCCCTGGGCCAAAGGCAGGCACCAAACCGCTGCGCCACCCAGGGATCC	T	PASS	intron_variant	MODIFIER	CDC14B	476294	transcript	XR_002627635.1	pseudogene	5	n.462+4238_462+4437del
1	70286013	TCTGTCCTTCCACTTTATATTTTTTTTTTTTAATTTTTATTTATTTATGATAGTTACAGAGAGAGAGAGAGGCAGAGACACAGGCAGAGGGAGAAGCAGGCTCCATGCACCGGGAGCCCGACGTGGGACTCGATCCCGGGTCTCCAGGATCGCGCCCTGGGCCAAAGGCAGGCACCAAACCGCTGCGCCACCCAGGGATCC	T	PASS	intron_variant	MODIFIER	CDC14B	476294	transcript	XM_022420230.1	protein_coding	5	c.447+4238_447+4437del
1	70286013	TCTGTCCTTCCACTTTATATTTTTTTTTTTTAATTTTTATTTATTTATGATAGTTACAGAGAGAGAGAGAGGCAGAGACACAGGCAGAGGGAGAAGCAGGCTCCATGCACCGGGAGCCCGACGTGGGACTCGATCCCGGGTCTCCAGGATCGCGCCCTGGGCCAAAGGCAGGCACCAAACCGCTGCGCCACCCAGGGATCC	T	PASS	intron_variant	MODIFIER	CDC14B	476294	transcript	XM_022420199.1	protein_coding	4	c.420+4238_420+4437del
1	70286013	TCTGTCCTTCCACTTTATATTTTTTTTTTTTAATTTTTATTTATTTATGATAGTTACAGAGAGAGAGAGAGGCAGAGACACAGGCAGAGGGAGAAGCAGGCTCCATGCACCGGGAGCCCGACGTGGGACTCGATCCCGGGTCTCCAGGATCGCGCCCTGGGCCAAAGGCAGGCACCAAACCGCTGCGCCACCCAGGGATCC	T	PASS	intron_variant	MODIFIER	CDC14B	476294	transcript	XM_022420218.1	protein_coding	5	c.447+4238_447+4437del
1	70286013	TCTGTCCTTCCACTTTATATTTTTTTTTTTTAATTTTTATTTATTTATGATAGTTACAGAGAGAGAGAGAGGCAGAGACACAGGCAGAGGGAGAAGCAGGCTCCATGCACCGGGAGCCCGACGTGGGACTCGATCCCGGGTCTCCAGGATCGCGCCCTGGGCCAAAGGCAGGCACCAAACCGCTGCGCCACCCAGGGATCC	T	PASS	intron_variant	MODIFIER	CDC14B	476294	transcript	XR_001316999.2	pseudogene	5	n.462+4238_462+4437del
1	70286013	TCTGTCCTTCCACTTTATATTTTTTTTTTTTAATTTTTATTTATTTATGATAGTTACAGAGAGAGAGAGAGGCAGAGACACAGGCAGAGGGAGAAGCAGGCTCCATGCACCGGGAGCCCGACGTGGGACTCGATCCCGGGTCTCCAGGATCGCGCCCTGGGCCAAAGGCAGGCACCAAACCGCTGCGCCACCCAGGGATCC	T	PASS	intron_variant	MODIFIER	CDC14B	476294	transcript	XR_002627634.1	pseudogene	5	n.462+4238_462+4437del
1	70286013	TCTGTCCTTCCACTTTATATTTTTTTTTTTTAATTTTTATTTATTTATGATAGTTACAGAGAGAGAGAGAGGCAGAGACACAGGCAGAGGGAGAAGCAGGCTCCATGCACCGGGAGCCCGACGTGGGACTCGATCCCGGGTCTCCAGGATCGCGCCCTGGGCCAAAGGCAGGCACCAAACCGCTGCGCCACCCAGGGATCC	T	PASS	intron_variant	MODIFIER	CDC14B	476294	transcript	XR_002627641.1	pseudogene	4	n.435+4238_435+4437del
1	70286013	TCTGTCCTTCCACTTTATATTTTTTTTTTTTAATTTTTATTTATTTATGATAGTTACAGAGAGAGAGAGAGGCAGAGACACAGGCAGAGGGAGAAGCAGGCTCCATGCACCGGGAGCCCGACGTGGGACTCGATCCCGGGTCTCCAGGATCGCGCCCTGGGCCAAAGGCAGGCACCAAACCGCTGCGCCACCCAGGGATCC	T	PASS	intron_variant	MODIFIER	CDC14B	476294	transcript	XM_022420232.1	protein_coding	4	c.309+4238_309+4437del
1	70286013	TCTGTCCTTCCACTTTATATTTTTTTTTTTTAATTTTTATTTATTTATGATAGTTACAGAGAGAGAGAGAGGCAGAGACACAGGCAGAGGGAGAAGCAGGCTCCATGCACCGGGAGCCCGACGTGGGACTCGATCCCGGGTCTCCAGGATCGCGCCCTGGGCCAAAGGCAGGCACCAAACCGCTGCGCCACCCAGGGATCC	T	PASS	intron_variant	MODIFIER	CDC14B	476294	transcript	XM_022420237.1	protein_coding	4	c.309+4238_309+4437del
1	70286013	TCTGTCCTTCCACTTTATATTTTTTTTTTTTAATTTTTATTTATTTATGATAGTTACAGAGAGAGAGAGAGGCAGAGACACAGGCAGAGGGAGAAGCAGGCTCCATGCACCGGGAGCCCGACGTGGGACTCGATCCCGGGTCTCCAGGATCGCGCCCTGGGCCAAAGGCAGGCACCAAACCGCTGCGCCACCCAGGGATCC	T	PASS	intron_variant	MODIFIER	CDC14B	476294	transcript	XR_002627653.1	pseudogene	4	n.489+4238_489+4437del
1	73934890	G	GACGT	PASS	intron_variant	MODIFIER	AGTPBP1	484146	transcript	XM_022420582.1	protein_coding	10	c.1135-2880_1135-2879insACGT
1	73934892	T	TGGAACC	PASS	intron_variant	MODIFIER	AGTPBP1	484146	transcript	XM_022420582.1	protein_coding	10	c.1135-2878_1135-2877insGGAACC
1	99452815	A	T	PASS	intron_variant	MODIFIER	ZNF324	484224	transcript	XM_022426918.1	protein_coding	2	c.161-192T>A
1	99452815	A	T	PASS	intron_variant	MODIFIER	ZNF324	484224	transcript	XM_014114589.2	protein_coding	1	c.-49+42T>A
1	99452815	A	T	PASS	intron_variant	MODIFIER	ZNF324	484224	transcript	XM_005616019.3	protein_coding	1	c.-30+167T>A
1	99452815	A	T	PASS	intron_variant	MODIFIER	ZNF324	484224	transcript	XM_022426935.1	protein_coding	2	c.-30+167T>A
1	99452815	A	T	PASS	intron_variant	MODIFIER	ZNF324	484224	transcript	XM_005616020.2	protein_coding	1	c.-29-192T>A
1	99452827	A	T	PASS	intron_variant	MODIFIER	ZNF324	484224	transcript	XM_022426918.1	protein_coding	2	c.161-204T>A
1	99452827	A	T	PASS	intron_variant	MODIFIER	ZNF324	484224	transcript	XM_014114589.2	protein_coding	1	c.-49+30T>A
1	99452827	A	T	PASS	intron_variant	MODIFIER	ZNF324	484224	transcript	XM_005616019.3	protein_coding	1	c.-30+155T>A
1	99452827	A	T	PASS	intron_variant	MODIFIER	ZNF324	484224	transcript	XM_022426935.1	protein_coding	2	c.-30+155T>A
1	99452827	A	T	PASS	intron_variant	MODIFIER	ZNF324	484224	transcript	XM_005616020.2	protein_coding	1	c.-29-204T>A
1	103790155	C	A	PASS	downstream_gene_variant	MODIFIER	LOC106559263	106559263	transcript	XM_014116473.2	protein_coding	-1	c.*2836G>T
1	103790155	C	A	PASS	intergenic_region	MODIFIER	VN1R4-LOC106559263	484322-106559263	intergenic_region	484322-106559263		-1	n.103790155C>A
2	2924396	T	G	PASS	intergenic_region	MODIFIER	PARD3-LOC111091169	477953-111091169	intergenic_region	477953-111091169		-1	n.2924396T>G
2	5453646	T	A	PASS	intron_variant	MODIFIER	LOC111094377	111094377	transcript	XR_002623582.1	pseudogene	3	n.501-7375A>T
2	5453646	T	A	PASS	intron_variant	MODIFIER	LOC111094377	111094377	transcript	XR_002623577.1	pseudogene	3	n.454-7375A>T
2	6448799	G	A	PASS	intergenic_region	MODIFIER	LOC111091106-LOC607901	111091106-607901	intergenic_region	111091106-607901		-1	n.6448799G>A
2	6459374	A	G	PASS	downstream_gene_variant	MODIFIER	LOC607901	607901	transcript	607901	pseudogene	-1	n.*37T>C
2	6459374	A	G	PASS	intergenic_region	MODIFIER	LOC111091106-LOC607901	111091106-607901	intergenic_region	111091106-607901		-1	n.6459374A>G
2	6539691	G	A	PASS	downstream_gene_variant	MODIFIER	LOC607908	607908	transcript	607908	pseudogene	-1	n.*145C>T
2	6539691	G	A	PASS	intergenic_region	MODIFIER	LOC607901-LOC607908	607901-607908	intergenic_region	607901-607908		-1	n.6539691G>A
2	42032485	A	G	PASS	intron_variant	MODIFIER	JAKMIP2	478054	transcript	XM_005617364.3	protein_coding	2	c.-146+3274T>C
2	42032485	A	G	PASS	intron_variant	MODIFIER	JAKMIP2	478054	transcript	XM_005617365.3	protein_coding	2	c.-146+3274T>C
2	42032485	A	G	PASS	intron_variant	MODIFIER	JAKMIP2	478054	transcript	XM_005617366.3	protein_coding	1	c.-146+45629T>C
2	42032485	A	G	PASS	intron_variant	MODIFIER	JAKMIP2	478054	transcript	XM_005617367.3	protein_coding	3	c.-146+3274T>C
2	42032485	A	G	PASS	intron_variant	MODIFIER	JAKMIP2	478054	transcript	XM_005617368.3	protein_coding	3	c.-146+3274T>C
2	42032485	A	G	PASS	intron_variant	MODIFIER	JAKMIP2	478054	transcript	XM_005617369.3	protein_coding	3	c.-146+3274T>C
2	42032485	A	G	PASS	intron_variant	MODIFIER	JAKMIP2	478054	transcript	XM_005617374.3	protein_coding	2	c.-146+3274T>C
2	42032485	A	G	PASS	intron_variant	MODIFIER	JAKMIP2	478054	transcript	XM_022409246.1	protein_coding	5	c.-146+3274T>C
2	42032485	A	G	PASS	intron_variant	MODIFIER	JAKMIP2	478054	transcript	XM_022409247.1	protein_coding	4	c.-146+3274T>C
2	42032485	A	G	PASS	intron_variant	MODIFIER	JAKMIP2	478054	transcript	XM_022409262.1	protein_coding	4	c.-146+3274T>C
2	42032485	A	G	PASS	intron_variant	MODIFIER	JAKMIP2	478054	transcript	XM_022409263.1	protein_coding	4	c.-146+3274T>C
2	42032485	A	G	PASS	intron_variant	MODIFIER	JAKMIP2	478054	transcript	XM_022409267.1	protein_coding	3	c.-146+3274T>C
2	42032485	A	G	PASS	intron_variant	MODIFIER	JAKMIP2	478054	transcript	XM_005617375.3	protein_coding	2	c.-146+3274T>C
2	42032485	A	G	PASS	intron_variant	MODIFIER	JAKMIP2	478054	transcript	XR_002618710.1	pseudogene	2	n.573+3274T>C
2	42032485	A	G	PASS	intron_variant	MODIFIER	JAKMIP2	478054	transcript	XM_022409269.1	protein_coding	2	c.-146+3274T>C
2	42032493	C	A	PASS	intron_variant	MODIFIER	JAKMIP2	478054	transcript	XM_005617364.3	protein_coding	2	c.-146+3266G>T
2	42032493	C	A	PASS	intron_variant	MODIFIER	JAKMIP2	478054	transcript	XM_005617365.3	protein_coding	2	c.-146+3266G>T
2	42032493	C	A	PASS	intron_variant	MODIFIER	JAKMIP2	478054	transcript	XM_005617366.3	protein_coding	1	c.-146+45621G>T
2	42032493	C	A	PASS	intron_variant	MODIFIER	JAKMIP2	478054	transcript	XM_005617367.3	protein_coding	3	c.-146+3266G>T
2	42032493	C	A	PASS	intron_variant	MODIFIER	JAKMIP2	478054	transcript	XM_005617368.3	protein_coding	3	c.-146+3266G>T
2	42032493	C	A	PASS	intron_variant	MODIFIER	JAKMIP2	478054	transcript	XM_005617369.3	protein_coding	3	c.-146+3266G>T
2	42032493	C	A	PASS	intron_variant	MODIFIER	JAKMIP2	478054	transcript	XM_005617374.3	protein_coding	2	c.-146+3266G>T
2	42032493	C	A	PASS	intron_variant	MODIFIER	JAKMIP2	478054	transcript	XM_022409246.1	protein_coding	5	c.-146+3266G>T
2	42032493	C	A	PASS	intron_variant	MODIFIER	JAKMIP2	478054	transcript	XM_022409247.1	protein_coding	4	c.-146+3266G>T
2	42032493	C	A	PASS	intron_variant	MODIFIER	JAKMIP2	478054	transcript	XM_022409262.1	protein_coding	4	c.-146+3266G>T
2	42032493	C	A	PASS	intron_variant	MODIFIER	JAKMIP2	478054	transcript	XM_022409263.1	protein_coding	4	c.-146+3266G>T
2	42032493	C	A	PASS	intron_variant	MODIFIER	JAKMIP2	478054	transcript	XM_022409267.1	protein_coding	3	c.-146+3266G>T
2	42032493	C	A	PASS	intron_variant	MODIFIER	JAKMIP2	478054	transcript	XM_005617375.3	protein_coding	2	c.-146+3266G>T
2	42032493	C	A	PASS	intron_variant	MODIFIER	JAKMIP2	478054	transcript	XR_002618710.1	pseudogene	2	n.573+3266G>T
2	42032493	C	A	PASS	intron_variant	MODIFIER	JAKMIP2	478054	transcript	XM_022409269.1	protein_coding	2	c.-146+3266G>T
2	42032507	C	T	PASS	intron_variant	MODIFIER	JAKMIP2	478054	transcript	XM_005617364.3	protein_coding	2	c.-146+3252G>A
2	42032507	C	T	PASS	intron_variant	MODIFIER	JAKMIP2	478054	transcript	XM_005617365.3	protein_coding	2	c.-146+3252G>A
2	42032507	C	T	PASS	intron_variant	MODIFIER	JAKMIP2	478054	transcript	XM_005617366.3	protein_coding	1	c.-146+45607G>A
2	42032507	C	T	PASS	intron_variant	MODIFIER	JAKMIP2	478054	transcript	XM_005617367.3	protein_coding	3	c.-146+3252G>A
2	42032507	C	T	PASS	intron_variant	MODIFIER	JAKMIP2	478054	transcript	XM_005617368.3	protein_coding	3	c.-146+3252G>A
2	42032507	C	T	PASS	intron_variant	MODIFIER	JAKMIP2	478054	transcript	XM_005617369.3	protein_coding	3	c.-146+3252G>A
2	42032507	C	T	PASS	intron_variant	MODIFIER	JAKMIP2	478054	transcript	XM_005617374.3	protein_coding	2	c.-146+3252G>A
2	42032507	C	T	PASS	intron_variant	MODIFIER	JAKMIP2	478054	transcript	XM_022409246.1	protein_coding	5	c.-146+3252G>A
2	42032507	C	T	PASS	intron_variant	MODIFIER	JAKMIP2	478054	transcript	XM_022409247.1	protein_coding	4	c.-146+3252G>A
2	42032507	C	T	PASS	intron_variant	MODIFIER	JAKMIP2	478054	transcript	XM_022409262.1	protein_coding	4	c.-146+3252G>A
2	42032507	C	T	PASS	intron_variant	MODIFIER	JAKMIP2	478054	transcript	XM_022409263.1	protein_coding	4	c.-146+3252G>A
2	42032507	C	T	PASS	intron_variant	MODIFIER	JAKMIP2	478054	transcript	XM_022409267.1	protein_coding	3	c.-146+3252G>A
2	42032507	C	T	PASS	intron_variant	MODIFIER	JAKMIP2	478054	transcript	XM_005617375.3	protein_coding	2	c.-146+3252G>A
2	42032507	C	T	PASS	intron_variant	MODIFIER	JAKMIP2	478054	transcript	XR_002618710.1	pseudogene	2	n.573+3252G>A
2	42032507	C	T	PASS	intron_variant	MODIFIER	JAKMIP2	478054	transcript	XM_022409269.1	protein_coding	2	c.-146+3252G>A
2	42032512	C	A	PASS	intron_variant	MODIFIER	JAKMIP2	478054	transcript	XM_005617364.3	protein_coding	2	c.-146+3247G>T
2	42032512	C	A	PASS	intron_variant	MODIFIER	JAKMIP2	478054	transcript	XM_005617365.3	protein_coding	2	c.-146+3247G>T
2	42032512	C	A	PASS	intron_variant	MODIFIER	JAKMIP2	478054	transcript	XM_005617366.3	protein_coding	1	c.-146+45602G>T
2	42032512	C	A	PASS	intron_variant	MODIFIER	JAKMIP2	478054	transcript	XM_005617367.3	protein_coding	3	c.-146+3247G>T
2	42032512	C	A	PASS	intron_variant	MODIFIER	JAKMIP2	478054	transcript	XM_005617368.3	protein_coding	3	c.-146+3247G>T
2	42032512	C	A	PASS	intron_variant	MODIFIER	JAKMIP2	478054	transcript	XM_005617369.3	protein_coding	3	c.-146+3247G>T
2	42032512	C	A	PASS	intron_variant	MODIFIER	JAKMIP2	478054	transcript	XM_005617374.3	protein_coding	2	c.-146+3247G>T
2	42032512	C	A	PASS	intron_variant	MODIFIER	JAKMIP2	478054	transcript	XM_022409246.1	protein_coding	5	c.-146+3247G>T
2	42032512	C	A	PASS	intron_variant	MODIFIER	JAKMIP2	478054	transcript	XM_022409247.1	protein_coding	4	c.-146+3247G>T
2	42032512	C	A	PASS	intron_variant	MODIFIER	JAKMIP2	478054	transcript	XM_022409262.1	protein_coding	4	c.-146+3247G>T
2	42032512	C	A	PASS	intron_variant	MODIFIER	JAKMIP2	478054	transcript	XM_022409263.1	protein_coding	4	c.-146+3247G>T
2	42032512	C	A	PASS	intron_variant	MODIFIER	JAKMIP2	478054	transcript	XM_022409267.1	protein_coding	3	c.-146+3247G>T
2	42032512	C	A	PASS	intron_variant	MODIFIER	JAKMIP2	478054	transcript	XM_005617375.3	protein_coding	2	c.-146+3247G>T
2	42032512	C	A	PASS	intron_variant	MODIFIER	JAKMIP2	478054	transcript	XR_002618710.1	pseudogene	2	n.573+3247G>T
2	42032512	C	A	PASS	intron_variant	MODIFIER	JAKMIP2	478054	transcript	XM_022409269.1	protein_coding	2	c.-146+3247G>T
2	53296633	TCTTTCTTTCTTCCTTC	T	PASS	intergenic_region	MODIFIER	LOC111094657-LOC111092497	111094657-111092497	intergenic_region	111094657-111092497		-1	n.53296634_53296649delCTTTCTTTCTTCCTTC
2	54041820	C	A	PASS	intergenic_region	MODIFIER	LOC111092510-LOC106557944	111092510-106557944	intergenic_region	111092510-106557944		-1	n.54041820C>A
2	54041822	C	CTGATTTATTCAATTTGTTT	PASS	intergenic_region	MODIFIER	LOC111092510-LOC106557944	111092510-106557944	intergenic_region	111092510-106557944		-1	n.54041822_54041823insTGATTTATTCAATTTGTTT
2	55727127	A	C	PASS	intergenic_region	MODIFIER	LOC111092555-LOC106557974	111092555-106557974	intergenic_region	111092555-106557974		-1	n.55727127A>C
2	59133580	C	A	PASS	upstream_gene_variant	MODIFIER	ARL2BP	611248	transcript	XM_022410942.1	protein_coding	-1	c.-422G>T
2	59133580	C	A	PASS	intron_variant	MODIFIER	ARL2BP	611248	transcript	XM_022410940.1	protein_coding	1	c.38+148G>T
2	59133580	C	A	PASS	intron_variant	MODIFIER	ARL2BP	611248	transcript	XM_848889.5	protein_coding	1	c.38+148G>T
2	59133580	C	A	PASS	intron_variant	MODIFIER	ARL2BP	611248	transcript	XM_005617525.3	protein_coding	1	c.38+148G>T
2	67456266	A	C	PASS	intron_variant	MODIFIER	PHKB	478139	transcript	XM_014109653.2	protein_coding	2	c.56-17522T>G
2	67456266	A	C	PASS	intron_variant	MODIFIER	PHKB	478139	transcript	XM_858623.4	protein_coding	2	c.56-17522T>G
2	67456266	A	C	PASS	intron_variant	MODIFIER	PHKB	478139	transcript	XM_022411649.1	protein_coding	1	c.4+17493T>G
2	67456266	A	C	PASS	intron_variant	MODIFIER	PHKB	478139	transcript	XM_022411653.1	protein_coding	2	c.56-17522T>G
2	69496811	C	CTCGCA	PASS	upstream_gene_variant	MODIFIER	HCRTR1	100855896	transcript	XM_003638937.4	protein_coding	-1	c.-4306_-4305insTGCGA
2	69496811	C	CTCGCA	PASS	upstream_gene_variant	MODIFIER	HCRTR1	100855896	transcript	XM_022412329.1	protein_coding	-1	c.-4306_-4305insTGCGA
2	69496811	C	CTCGCA	PASS	downstream_gene_variant	MODIFIER	LOC106557744	106557744	transcript	XR_001314454.2	pseudogene	-1	n.*4418_*4419insTGCGA
2	69496811	C	CTCGCA	PASS	intergenic_region	MODIFIER	HCRTR1-LOC106557744	100855896-106557744	intergenic_region	100855896-106557744		-1	n.69496811_69496812insTCGCA
2	77198676	T	TG	PASS	intergenic_region	MODIFIER	CDC42-LOC100685822	403934-100685822	intergenic_region	403934-100685822		-1	n.77198676_77198677insG
3	952957	G	GC	PASS	intergenic_region	MODIFIER	LOC111094979-NREP	111094979-100856291	intergenic_region	111094979-100856291		-1	n.952957_952958insC
3	28177328	T	C	PASS	intron_variant	MODIFIER	LOC102153235	102153235	transcript	XR_291803.3	pseudogene	1	n.1264-22482T>C
3	28177328	T	C	PASS	intron_variant	MODIFIER	LOC102153235	102153235	transcript	XR_002624965.1	pseudogene	1	n.1292-22482T>C
3	28177328	T	C	PASS	intron_variant	MODIFIER	LOC102153235	102153235	transcript	XR_002624966.1	pseudogene	1	n.1292-22482T>C
3	28177328	T	C	PASS	intron_variant	MODIFIER	LOC102153235	102153235	transcript	XR_002624967.1	pseudogene	1	n.1265-22482T>C
3	28517405	C	A	PASS	intron_variant	MODIFIER	AP3B1	403459	transcript	NM_001002974.2	protein_coding	2	c.204+4429C>A
3	28517405	C	A	PASS	intron_variant	MODIFIER	AP3B1	403459	transcript	XM_014111547.2	protein_coding	2	c.204+4429C>A
3	28517405	C	A	PASS	intron_variant	MODIFIER	AP3B1	403459	transcript	XM_022415811.1	protein_coding	2	c.204+4429C>A
3	28517405	C	A	PASS	intron_variant	MODIFIER	AP3B1	403459	transcript	XR_002624263.1	pseudogene	2	n.339+4429C>A
3	28517405	C	A	PASS	intron_variant	MODIFIER	AP3B1	403459	transcript	XM_005618024.3	protein_coding	2	c.204+4429C>A
3	28517417	G	A	PASS	intron_variant	MODIFIER	AP3B1	403459	transcript	NM_001002974.2	protein_coding	2	c.204+4441G>A
3	28517417	G	A	PASS	intron_variant	MODIFIER	AP3B1	403459	transcript	XM_014111547.2	protein_coding	2	c.204+4441G>A
3	28517417	G	A	PASS	intron_variant	MODIFIER	AP3B1	403459	transcript	XM_022415811.1	protein_coding	2	c.204+4441G>A
3	28517417	G	A	PASS	intron_variant	MODIFIER	AP3B1	403459	transcript	XR_002624263.1	pseudogene	2	n.339+4441G>A
3	28517417	G	A	PASS	intron_variant	MODIFIER	AP3B1	403459	transcript	XM_005618024.3	protein_coding	2	c.204+4441G>A
3	49568761	G	GA	PASS	intergenic_region	MODIFIER	LOC111095372-AGBL1	111095372-479034	intergenic_region	111095372-479034		-1	n.49568761_49568762insA
3	50401309	GGAAGGAAGGAAGGAAGGAAA	G	PASS	intergenic_region	MODIFIER	AGBL1-LOC102152355	479034-102152355	intergenic_region	479034-102152355		-1	n.50401310_50401329delGAAGGAAGGAAGGAAGGAAA
3	51446568	T	A	PASS	intron_variant	MODIFIER	NTRK3	100856261	transcript	XM_022416910.1	protein_coding	1	c.48-9990A>T
3	59657159	CTTCCTTCA	C	PASS	intron_variant	MODIFIER	SORCS2	488785	transcript	XM_022417057.1	protein_coding	17	c.1784+489_1784+496delTTCCTTCA
3	59657159	CTTCCTTCA	C	PASS	intron_variant	MODIFIER	SORCS2	488785	transcript	XM_014112501.2	protein_coding	18	c.1736+489_1736+496delTTCCTTCA
3	59657159	CTTCCTTCA	C	PASS	intron_variant	MODIFIER	SORCS2	488785	transcript	XM_022417058.1	protein_coding	17	c.1784+489_1784+496delTTCCTTCA
3	59657170	CATTAATTCTA	C	PASS	intron_variant	MODIFIER	SORCS2	488785	transcript	XM_022417057.1	protein_coding	17	c.1784+500_1784+509delATTAATTCTA
3	59657170	CATTAATTCTA	C	PASS	intron_variant	MODIFIER	SORCS2	488785	transcript	XM_014112501.2	protein_coding	18	c.1736+500_1736+509delATTAATTCTA
3	59657170	CATTAATTCTA	C	PASS	intron_variant	MODIFIER	SORCS2	488785	transcript	XM_022417058.1	protein_coding	17	c.1784+500_1784+509delATTAATTCTA
3	59801332	A	G	GATKstd	intron_variant	MODIFIER	AFAP1	488786	transcript	XM_014112506.2	protein_coding	1	c.-3+27462T>C
3	59801332	A	G	GATKstd	intron_variant	MODIFIER	AFAP1	488786	transcript	XM_014112503.2	protein_coding	1	c.-190-25741T>C
3	59801332	A	G	GATKstd	intron_variant	MODIFIER	AFAP1	488786	transcript	XM_014112502.2	protein_coding	1	c.-239-1963T>C
3	59801332	A	G	GATKstd	intron_variant	MODIFIER	AFAP1	488786	transcript	XM_014112505.2	protein_coding	1	c.-51-1963T>C
3	61974715	C	T	PASS	missense_variant	MODERATE	POLN	488804	transcript	XM_014112573.2	protein_coding	5	c.677C>T	p.Thr226Ile
3	65169179	C	CCCCCA	PASS	upstream_gene_variant	MODIFIER	LOC111095263	111095263	transcript	XR_002625266.1	pseudogene	-1	n.-4542_-4541insTGGGG
3	65169179	C	CCCCCA	PASS	intergenic_region	MODIFIER	LOC111095263-CPEB2	111095263-488821	intergenic_region	111095263-488821		-1	n.65169179_65169180insCCCCA
3	66969587	A	AACTTGGGGGATCCCTGGGTGGC	PASS	intergenic_region	MODIFIER	LOC102157217-LOC111095382	102157217-111095382	intergenic_region	102157217-111095382		-1	n.66969587_66969588insACTTGGGGGATCCCTGGGTGGC
3	68346096	C	T	PASS	intergenic_region	MODIFIER	HS3ST1-LOC111095272	403672-111095272	intergenic_region	403672-111095272		-1	n.68346096C>T
4	2348151	G	GCGGGGC	PASS	upstream_gene_variant	MODIFIER	LOC100687145	100687145	transcript	XR_291962.3	pseudogene	-1	n.-315_-314insCGGGGC
4	2348151	G	GCGGGGC	PASS	upstream_gene_variant	MODIFIER	LOC102152135	102152135	transcript	XR_002625551.1	pseudogene	-1	n.-15_-14insGCCCCG
4	2348151	G	GCGGGGC	PASS	upstream_gene_variant	MODIFIER	LOC102152135	102152135	transcript	XR_002625553.1	pseudogene	-1	n.-15_-14insGCCCCG
4	2348151	G	GCGGGGC	PASS	upstream_gene_variant	MODIFIER	LOC100687145	100687145	transcript	XR_291961.3	pseudogene	-1	n.-315_-314insCGGGGC
4	2348151	G	GCGGGGC	PASS	intron_variant	MODIFIER	LOC102152135	102152135	transcript	XR_291963.3	pseudogene	1	n.161+74_161+75insGCCCCG
4	2348151	G	GCGGGGC	PASS	intron_variant	MODIFIER	LOC102152135	102152135	transcript	XR_002625554.1	pseudogene	1	n.161+74_161+75insGCCCCG
4	2348151	G	GCGGGGC	PASS	intron_variant	MODIFIER	LOC102152135	102152135	transcript	XR_001315925.2	pseudogene	1	n.160+74_160+75insGCCCCG
4	2348151	G	GCGGGGC	PASS	intron_variant	MODIFIER	LOC102152135	102152135	transcript	XR_001315927.2	pseudogene	1	n.160+74_160+75insGCCCCG
4	2348151	G	GCGGGGC	PASS	intron_variant	MODIFIER	LOC102152135	102152135	transcript	XR_002625552.1	pseudogene	1	n.105+153_105+154insGCCCCG
4	3534312	T	TTAAGTGTATGATTGTAAAAAAAAAAAAAAAAAAAAAAAAAAAA	PASS	intron_variant	MODIFIER	HEATR1	479192	transcript	XM_536334.5	protein_coding	31	c.4435+133_4435+134insTAAGTGTATGATTGTAAAAAAAAAAAAAAAAAAAAAAAAAAAA
4	3534312	T	TTAAGTGTATGATTGTAAAAAAAAAAAAAAAAAAAAAAAAAAAA	PASS	intron_variant	MODIFIER	HEATR1	479192	transcript	XM_022417382.1	protein_coding	31	c.4435+133_4435+134insTAAGTGTATGATTGTAAAAAAAAAAAAAAAAAAAAAAAAAAAA
4	4209632	A	G	PASS	intron_variant	MODIFIER	LYST	479195	transcript	XM_022417392.1	protein_coding	28	c.7777+1324A>G
4	4209632	A	G	PASS	intron_variant	MODIFIER	LYST	479195	transcript	XM_005618799.3	protein_coding	28	c.7777+1324A>G
4	4209632	A	G	PASS	intron_variant	MODIFIER	LYST	479195	transcript	XM_022417394.1	protein_coding	28	c.7738+1324A>G
4	4209632	A	G	PASS	intron_variant	MODIFIER	LYST	479195	transcript	XM_022417393.1	protein_coding	28	c.7777+1324A>G
4	7958168	A	T	PASS	intron_variant	MODIFIER	TSNAX	479203	transcript	XM_536345.5	protein_coding	4	c.367+3390T>A
4	9288680	G	GTGTTTTTTTTTTTTTTTTTTTTTTTTTTTAAATGTTTATTTATTTATGATAGTC	PASS	intergenic_region	MODIFIER	GALNT2-LOC488981	100682763-488981	intergenic_region	100682763-488981		-1	n.9288680_9288681insTGTTTTTTTTTTTTTTTTTTTTTTTTTTTAAATGTTTATTTATTTATGATAGTC
4	33975749	C	T	PASS	intron_variant	MODIFIER	GRID1	489075	transcript	XM_022417615.1	protein_coding	2	c.656-7062G>A
4	45744403	C	A	PASS	intergenic_region	MODIFIER	LOC111095559-LOC111095714	111095559-111095714	intergenic_region	111095559-111095714		-1	n.45744403C>A
4	53472857	A	G	PASS	intron_variant	MODIFIER	SGCD	612079	transcript	XM_005619257.3	protein_coding	3	c.291+2282T>C
4	53472857	A	G	PASS	intron_variant	MODIFIER	SGCD	612079	transcript	XM_022417768.1	protein_coding	3	c.291+2282T>C
4	53472857	A	G	PASS	intron_variant	MODIFIER	SGCD	612079	transcript	XM_014113051.2	protein_coding	3	c.291+2282T>C
4	53472857	A	G	PASS	intron_variant	MODIFIER	SGCD	612079	transcript	XM_014113050.2	protein_coding	4	c.291+2282T>C
4	58914793	G	C	PASS	intron_variant	MODIFIER	CDX1	612256	transcript	XM_849996.4	protein_coding	1	c.445+336C>G
4	59102615	A	T	PASS	upstream_gene_variant	MODIFIER	PDE6A	403620	transcript	NM_001003073.1	protein_coding	-1	c.-1447A>T
4	59102615	A	T	PASS	intergenic_region	MODIFIER	SLC26A2-PDE6A	612273-403620	intergenic_region	612273-403620		-1	n.59102615A>T
4	59233542	T	C	PASS	intron_variant	MODIFIER	PPARGC1B	489190	transcript	XM_005619306.3	protein_coding	1	c.79-33109A>G
4	59233542	T	C	PASS	intron_variant	MODIFIER	PPARGC1B	489190	transcript	XM_546308.6	protein_coding	1	c.79-33109A>G
4	59233542	T	C	PASS	intron_variant	MODIFIER	PPARGC1B	489190	transcript	XR_292109.3	pseudogene	1	n.132-33109A>G
4	60836564	T	C	PASS	intron_variant	MODIFIER	SNX18	610530	transcript	XR_001316086.2	pseudogene	1	n.1648-767A>G
4	60836564	T	C	PASS	intron_variant	MODIFIER	SNX18	610530	transcript	XM_005619326.3	protein_coding	1	c.1607-767A>G
4	60836564	T	C	PASS	intron_variant	MODIFIER	SNX18	610530	transcript	XM_014113089.2	protein_coding	1	c.1607-767A>G
4	65016999	G	A	PASS	intron_variant	MODIFIER	HCN1	612434	transcript	XM_850162.4	protein_coding	3	c.990+22293G>A
4	71212374	A	T	PASS	intron_variant	MODIFIER	WDR70	489225	transcript	XM_022417911.1	protein_coding	9	c.917+2254T>A
4	71212375	A	T	PASS	intron_variant	MODIFIER	WDR70	489225	transcript	XM_022417911.1	protein_coding	9	c.917+2253T>A
4	71465886	A	AACAAAACAAAACAAAAAAACCCCTATGTTAAGTATTTTTTTAAACCATTT	PASS	intron_variant	MODIFIER	C4H5orf42	479361	transcript	XM_014113138.2	protein_coding	16	c.2927-1259_2927-1258insACAAAACAAAACAAAAAAACCCCTATGTTAAGTATTTTTTTAAACCATTT
4	83348245	C	A	PASS	intergenic_region	MODIFIER	LOC111095740-479138	111095740-479138	intergenic_region	111095740-479138		-1	n.83348245C>A
4	83348252	C	A	PASS	intergenic_region	MODIFIER	LOC111095740-479138	111095740-479138	intergenic_region	111095740-479138		-1	n.83348252C>A
5	11170149	T	C	PASS	intergenic_region	MODIFIER	LOC106558763-CLMP	106558763-489353	intergenic_region	106558763-489353		-1	n.11170149T>C
5	12801652	T	C	PASS	intron_variant	MODIFIER	LOC102157382	102157382	transcript	XR_292201.3	pseudogene	1	n.2101+23887T>C
5	19768790	T	TTCTTTCTCTC	PASS	intron_variant	MODIFIER	DRD2	403701	transcript	XM_005619479.3	protein_coding	1	c.-31-13777_-31-13776insTCTTTCTCTC
5	19768790	T	TTCTTTCTCTC	PASS	intron_variant	MODIFIER	DRD2	403701	transcript	XM_022418007.1	protein_coding	1	c.-31-13777_-31-13776insTCTTTCTCTC
5	19768790	T	TTCTTTCTCTC	PASS	intron_variant	MODIFIER	DRD2	403701	transcript	XM_014113171.2	protein_coding	1	c.-31-13777_-31-13776insTCTTTCTCTC
5	25551111	CA	C	PASS	intron_variant	MODIFIER	GUCY1A2	479455	transcript	XM_536590.5	protein_coding	6	c.1879-23787delA
5	25551111	CA	C	PASS	intron_variant	MODIFIER	GUCY1A2	479455	transcript	XM_005619841.3	protein_coding	7	c.1477-23787delA
5	25551111	CA	C	PASS	intron_variant	MODIFIER	GUCY1A2	479455	transcript	XM_022418363.1	protein_coding	6	c.1878+40759delA
5	25551111	CA	C	PASS	intron_variant	MODIFIER	GUCY1A2	479455	transcript	XM_022418364.1	protein_coding	6	c.1878+40759delA
5	25551111	CA	C	PASS	intron_variant	MODIFIER	GUCY1A2	479455	transcript	XM_022418362.1	protein_coding	6	c.1879-23787delA
5	25551113	G	C	PASS	intron_variant	MODIFIER	GUCY1A2	479455	transcript	XM_536590.5	protein_coding	6	c.1879-23786G>C
5	25551113	G	C	PASS	intron_variant	MODIFIER	GUCY1A2	479455	transcript	XM_005619841.3	protein_coding	7	c.1477-23786G>C
5	25551113	G	C	PASS	intron_variant	MODIFIER	GUCY1A2	479455	transcript	XM_022418363.1	protein_coding	6	c.1878+40760G>C
5	25551113	G	C	PASS	intron_variant	MODIFIER	GUCY1A2	479455	transcript	XM_022418364.1	protein_coding	6	c.1878+40760G>C
5	25551113	G	C	PASS	intron_variant	MODIFIER	GUCY1A2	479455	transcript	XM_022418362.1	protein_coding	6	c.1879-23786G>C
5	44789829	A	T	PASS	intron_variant	MODIFIER	LOC102156371	102156371	transcript	XR_292289.3	pseudogene	2	n.147-4310A>T
5	70483522	C	T	PASS	intron_variant	MODIFIER	LOC111096021	111096021	transcript	XR_002627012.1	pseudogene	2	n.1862+85C>T
5	70483522	C	T	PASS	intron_variant	MODIFIER	LOC111096021	111096021	transcript	XR_002627014.1	pseudogene	2	n.1862+85C>T
5	70483522	C	T	PASS	intron_variant	MODIFIER	LOC111096021	111096021	transcript	XR_002627009.1	pseudogene	2	n.1862+85C>T
5	70483522	C	T	PASS	intron_variant	MODIFIER	LOC111096021	111096021	transcript	XR_002627015.1	pseudogene	2	n.1808+85C>T
5	70483522	C	T	PASS	intron_variant	MODIFIER	LOC111096021	111096021	transcript	XR_002627008.1	pseudogene	2	n.1862+85C>T
5	70483522	C	T	PASS	intron_variant	MODIFIER	LOC111096021	111096021	transcript	XR_002627013.1	pseudogene	2	n.1808+85C>T
5	70483522	C	T	PASS	intron_variant	MODIFIER	LOC111096021	111096021	transcript	XR_002627010.1	pseudogene	2	n.1862+85C>T
5	71332335	G	T	PASS	intergenic_region	MODIFIER	LOC111096025-LOC102156020	111096025-102156020	intergenic_region	111096025-102156020		-1	n.71332335G>T
5	73845384	GGAAGGAGAA	G	PASS	intron_variant	MODIFIER	ADAMTS18	489704	transcript	XM_005620886.3	protein_coding	11	c.1797+2230_1797+2238delGAAGGAGAA
5	78182295	A	G	PASS	intergenic_region	MODIFIER	LOC100856440-LOC106558859	100856440-106558859	intergenic_region	100856440-106558859		-1	n.78182295A>G
5	83036357	CTTAAT	C	PASS	intergenic_region	MODIFIER	CDH5-LOC111096059	489775-111096059	intergenic_region	489775-111096059		-1	n.83036358_83036362delTTAAT
5	83036365	A	C	PASS	intergenic_region	MODIFIER	CDH5-LOC111096059	489775-111096059	intergenic_region	489775-111096059		-1	n.83036365A>C
5	83258696	G	C	PASS	intergenic_region	MODIFIER	CDH5-LOC111096059	489775-111096059	intergenic_region	489775-111096059		-1	n.83258696G>C
5	83258702	C	T	PASS	intergenic_region	MODIFIER	CDH5-LOC111096059	489775-111096059	intergenic_region	489775-111096059		-1	n.83258702C>T
5	86347415	A	AAAAAAAAAAAAAAAAAAAAAAAAAAAAAAAAAAAAAAC	PASS	intergenic_region	MODIFIER	LOC111096063-LOC102153075	111096063-102153075	intergenic_region	111096063-102153075		-1	n.86347415_86347416insAAAAAAAAAAAAAAAAAAAAAAAAAAAAAAAAAAAAAC
5	87944483	C	T	PASS	intergenic_region	MODIFIER	LOC111096065-LOC111096135	111096065-111096135	intergenic_region	111096065-111096135		-1	n.87944483C>T
6	5548403	CTT	C	PASS	intergenic_region	MODIFIER	LOC111096484-CASTOR2	111096484-607629	intergenic_region	111096484-607629		-1	n.5548404_5548405delTT
6	7145783	A	G	PASS	intergenic_region	MODIFIER	HIP1-CCL26	489814-448789	intergenic_region	489814-448789		-1	n.7145783A>G
6	14974904	A	C	PASS	intron_variant	MODIFIER	MAD1L1	609673	transcript	XM_022419806.1	protein_coding	10	c.1073+18993A>C
6	14974904	A	C	PASS	intron_variant	MODIFIER	MAD1L1	609673	transcript	XM_846973.5	protein_coding	10	c.1073+18993A>C
6	14974904	A	C	PASS	intron_variant	MODIFIER	MAD1L1	609673	transcript	XM_022419804.1	protein_coding	9	c.1073+18993A>C
6	14974904	A	C	PASS	intron_variant	MODIFIER	MAD1L1	609673	transcript	XM_022419805.1	protein_coding	8	c.987-55577A>C
6	50257306	T	C	PASS	intron_variant	MODIFIER	PALMD	479933	transcript	XM_005621874.2	protein_coding	2	c.230+1619A>G
6	57972362	G	GTGGGAATGAGGGGAGGTGGGGGAGAGAAGCGGGCTCCGCCAGCGTGGTGTCTAGGGGTGTGTTCACAACGTGGCGTTTATTCTTTAAT	PASS	intron_variant	MODIFIER	BARHL2	611092	transcript	XM_848178.5	protein_coding	1	c.655+366_655+367insTGGGAATGAGGGGAGGTGGGGGAGAGAAGCGGGCTCCGCCAGCGTGGTGTCTAGGGGTGTGTTCACAACGTGGCGTTTATTCTTTAAT
6	68583726	A	C	PASS	intergenic_region	MODIFIER	PTGFR-LOC100855571	479981-100855571	intergenic_region	479981-100855571		-1	n.68583726A>C
6	68583746	A	T	PASS	intergenic_region	MODIFIER	PTGFR-LOC100855571	479981-100855571	intergenic_region	479981-100855571		-1	n.68583746A>T
6	74353910	TTTC	T	PASS	intron_variant	MODIFIER	NEGR1	612706	transcript	XM_850432.5	protein_coding	3	c.536-11361_536-11359delTTC
6	74353910	TTTC	T	PASS	intron_variant	MODIFIER	NEGR1	612706	transcript	XM_022420630.1	protein_coding	3	c.536-11361_536-11359delTTC
6	77128160	G	A	PASS	intron_variant	MODIFIER	WLS	611491	transcript	XM_848742.5	protein_coding	8	c.1134+691G>A
6	77238180	G	A	PASS	intergenic_region	MODIFIER	LOC111096464-GNG12	111096464-100686332	intergenic_region	111096464-100686332		-1	n.77238180G>A
6	77238182	C	T	PASS	intergenic_region	MODIFIER	LOC111096464-GNG12	111096464-100686332	intergenic_region	111096464-100686332		-1	n.77238182C>T
7	16342511	G	C	PASS	upstream_gene_variant	MODIFIER	LOC111096640	111096640	transcript	XR_002628256.1	pseudogene	-1	n.-2947G>C
7	16342511	G	C	PASS	intron_variant	MODIFIER	SHCBP1L	480033	transcript	XM_005622414.3	protein_coding	1	c.414+506C>G
7	16342515	C	G	PASS	upstream_gene_variant	MODIFIER	LOC111096640	111096640	transcript	XR_002628256.1	pseudogene	-1	n.-2943C>G
7	16342515	C	G	PASS	intron_variant	MODIFIER	SHCBP1L	480033	transcript	XM_005622414.3	protein_coding	1	c.414+502G>C
7	16342517	AGG	A	PASS	upstream_gene_variant	MODIFIER	LOC111096640	111096640	transcript	XR_002628256.1	pseudogene	-1	n.-2940_-2939delGG
7	16342517	AGG	A	PASS	intron_variant	MODIFIER	SHCBP1L	480033	transcript	XM_005622414.3	protein_coding	1	c.414+498_414+499delCC
7	17908597	G	A	PASS	upstream_gene_variant	MODIFIER	LOC106559023	106559023	transcript	XR_002628865.1	pseudogene	-1	n.-4773C>T
7	17908597	G	A	PASS	intergenic_region	MODIFIER	LOC106559023-EDEM3	106559023-480040	intergenic_region	106559023-480040		-1	n.17908597G>A
7	24452752	ACT	A	PASS	downstream_gene_variant	MODIFIER	LOC111096658	111096658	transcript	XR_002628314.1	pseudogene	-1	n.*4333_*4334delCT
7	24452752	ACT	A	PASS	intron_variant	MODIFIER	RABGAP1L	100855946	transcript	XM_014115176.2	protein_coding	19	c.2485-29390_2485-29389delAG
7	24452752	ACT	A	PASS	intron_variant	MODIFIER	RABGAP1L	100855946	transcript	XM_022421024.1	protein_coding	2	c.112-29390_112-29389delAG
7	24452752	ACT	A	PASS	intron_variant	MODIFIER	RABGAP1L	100855946	transcript	XM_005622506.3	protein_coding	2	c.298-29390_298-29389delAG
7	24452752	ACT	A	PASS	intron_variant	MODIFIER	RABGAP1L	100855946	transcript	XM_005622504.3	protein_coding	19	c.2377-29390_2377-29389delAG
7	24452752	ACT	A	PASS	intron_variant	MODIFIER	RABGAP1L	100855946	transcript	XM_022421025.1	protein_coding	2	c.112-29390_112-29389delAG
7	24452752	ACT	A	PASS	intron_variant	MODIFIER	RABGAP1L	100855946	transcript	XM_014115177.2	protein_coding	19	c.2485-29390_2485-29389delAG
7	25115084	GAAAGAAAA	G	PASS	intron_variant	MODIFIER	RABGAP1L	100855946	transcript	XM_014115176.2	protein_coding	1	c.111+17396_111+17403delTTTTCTTT
7	25115084	GAAAGAAAA	G	PASS	intron_variant	MODIFIER	RABGAP1L	100855946	transcript	XM_005622504.3	protein_coding	1	c.3+17073_3+17080delTTTTCTTT
7	25115084	GAAAGAAAA	G	PASS	intron_variant	MODIFIER	RABGAP1L	100855946	transcript	XM_014115177.2	protein_coding	1	c.111+17396_111+17403delTTTTCTTT
7	25664055	TACGCCA	T	PASS	3_prime_UTR_variant	MODIFIER	PRDX6	480069	transcript	XM_537190.6	protein_coding	5	c.*30_*35delTGGCGT
7	25664055	TACGCCA	T	PASS	downstream_gene_variant	MODIFIER	SLC9C2	480068	transcript	XM_005622515.2	protein_coding	-1	c.*5402_*5407delACGCCA
7	25664055	TACGCCA	T	PASS	downstream_gene_variant	MODIFIER	SLC9C2	480068	transcript	XM_022421036.1	protein_coding	-1	c.*5402_*5407delACGCCA
7	25664055	TACGCCA	T	PASS	downstream_gene_variant	MODIFIER	SLC9C2	480068	transcript	XM_022421034.1	protein_coding	-1	c.*5402_*5407delACGCCA
7	25664055	TACGCCA	T	PASS	downstream_gene_variant	MODIFIER	SLC9C2	480068	transcript	XM_022421038.1	protein_coding	-1	c.*5402_*5407delACGCCA
7	25664055	TACGCCA	T	PASS	downstream_gene_variant	MODIFIER	SLC9C2	480068	transcript	XM_022421039.1	protein_coding	-1	c.*5402_*5407delACGCCA
7	25664055	TACGCCA	T	PASS	downstream_gene_variant	MODIFIER	SLC9C2	480068	transcript	XM_022421040.1	protein_coding	-1	c.*5402_*5407delACGCCA
7	25664055	TACGCCA	T	PASS	downstream_gene_variant	MODIFIER	SLC9C2	480068	transcript	XM_022421041.1	protein_coding	-1	c.*5402_*5407delACGCCA
7	25664055	TACGCCA	T	PASS	downstream_gene_variant	MODIFIER	SLC9C2	480068	transcript	XM_022421042.1	protein_coding	-1	c.*5402_*5407delACGCCA
7	25664055	TACGCCA	T	PASS	downstream_gene_variant	MODIFIER	SLC9C2	480068	transcript	XM_022421043.1	protein_coding	-1	c.*5402_*5407delACGCCA
7	25664055	TACGCCA	T	PASS	downstream_gene_variant	MODIFIER	SLC9C2	480068	transcript	XM_022421044.1	protein_coding	-1	c.*5402_*5407delACGCCA
7	25664055	TACGCCA	T	PASS	downstream_gene_variant	MODIFIER	SLC9C2	480068	transcript	XM_022421045.1	protein_coding	-1	c.*5402_*5407delACGCCA
7	25664055	TACGCCA	T	PASS	downstream_gene_variant	MODIFIER	SLC9C2	480068	transcript	XM_022421035.1	protein_coding	-1	c.*5402_*5407delACGCCA
7	25664055	TACGCCA	T	PASS	downstream_gene_variant	MODIFIER	SLC9C2	480068	transcript	XM_022421037.1	protein_coding	-1	c.*5402_*5407delACGCCA
7	25664055	TACGCCA	T	PASS	downstream_gene_variant	MODIFIER	SLC9C2	480068	transcript	XM_005622517.2	protein_coding	-1	c.*5402_*5407delACGCCA
7	26822769	CTCTT	C	PASS	downstream_gene_variant	MODIFIER	MIR214	100886064	transcript	NR_049435.1	pseudogene	-1	n.*4102_*4105delTCTT
7	26822769	CTCTT	C	PASS	downstream_gene_variant	MODIFIER	MIR214	100886064	transcript	TRANSCRIPT_100886064	pseudogene	-1	n.*4120_*4123delTCTT
7	26822769	CTCTT	C	PASS	intron_variant	MODIFIER	DNM3	490341	transcript	XM_856735.6	protein_coding	15	c.1566+6046_1566+6049delAAGA
7	28133179	G	C	PASS	intron_variant	MODIFIER	PRRX1	609105	transcript	XM_845632.5	protein_coding	1	c.241+4085C>G
7	28133179	G	C	PASS	intron_variant	MODIFIER	PRRX1	609105	transcript	XM_857118.5	protein_coding	1	c.241+4085C>G
7	28177844	T	G	PASS	upstream_gene_variant	MODIFIER	LOC611381	611381	transcript	611381	pseudogene	-1	n.-4058T>G
7	28177844	T	G	PASS	intron_variant	MODIFIER	LOC111096665	111096665	transcript	XR_002628325.1	pseudogene	1	n.545+344T>G
7	28314138	T	A	PASS	intergenic_region	MODIFIER	LOC100685161-LOC102156736	100685161-102156736	intergenic_region	100685161-102156736		-1	n.28314138T>A
7	28388433	C	T	PASS	intergenic_region	MODIFIER	LOC100685161-LOC102156736	100685161-102156736	intergenic_region	100685161-102156736		-1	n.28388433C>T
7	28531212	A	T	PASS	downstream_gene_variant	MODIFIER	LOC111096667	111096667	transcript	XR_002628327.1	pseudogene	-1	n.*4752A>T
7	28531212	A	T	PASS	intron_variant	MODIFIER	METTL11B	490351	transcript	XM_547472.5	protein_coding	2	c.330+75T>A
7	28531212	A	T	PASS	intron_variant	MODIFIER	METTL11B	490351	transcript	XM_022421086.1	protein_coding	2	c.201+75T>A
7	28531212	A	T	PASS	intron_variant	MODIFIER	METTL11B	490351	transcript	XM_022421085.1	protein_coding	3	c.201+75T>A
7	28676335	G	A	PASS	intron_variant	MODIFIER	KIFAP3	100685317	transcript	XM_022421091.1	protein_coding	12	c.1333-1657G>A
7	28676335	G	A	PASS	intron_variant	MODIFIER	KIFAP3	100685317	transcript	XM_022421093.1	protein_coding	12	c.1264-1657G>A
7	28676335	G	A	PASS	intron_variant	MODIFIER	KIFAP3	100685317	transcript	XM_014115201.2	protein_coding	12	c.1333-1657G>A
7	28676335	G	A	PASS	intron_variant	MODIFIER	KIFAP3	100685317	transcript	XM_005622544.3	protein_coding	12	c.1333-1657G>A
7	28676335	G	A	PASS	intron_variant	MODIFIER	KIFAP3	100685317	transcript	XM_022421092.1	protein_coding	11	c.1285-1657G>A
7	28676335	G	A	PASS	intron_variant	MODIFIER	KIFAP3	100685317	transcript	XM_022421094.1	protein_coding	9	c.916-1657G>A
7	28697506	T	TA	PASS	intron_variant	MODIFIER	KIFAP3	100685317	transcript	XM_022421091.1	protein_coding	18	c.2032-6081_2032-6080insA
7	28697506	T	TA	PASS	intron_variant	MODIFIER	KIFAP3	100685317	transcript	XM_022421093.1	protein_coding	18	c.1963-6081_1963-6080insA
7	28697506	T	TA	PASS	intron_variant	MODIFIER	KIFAP3	100685317	transcript	XM_014115201.2	protein_coding	18	c.2032-6081_2032-6080insA
7	28697506	T	TA	PASS	intron_variant	MODIFIER	KIFAP3	100685317	transcript	XM_005622544.3	protein_coding	18	c.2032-6081_2032-6080insA
7	28697506	T	TA	PASS	intron_variant	MODIFIER	KIFAP3	100685317	transcript	XM_022421092.1	protein_coding	17	c.1984-6081_1984-6080insA
7	28697506	T	TA	PASS	intron_variant	MODIFIER	KIFAP3	100685317	transcript	XM_022421094.1	protein_coding	15	c.1615-6081_1615-6080insA
7	28720741	A	G	PASS	intron_variant	MODIFIER	KIFAP3	100685317	transcript	XM_022421091.1	protein_coding	20	c.2322-4901A>G
7	28720741	A	G	PASS	intron_variant	MODIFIER	KIFAP3	100685317	transcript	XM_022421093.1	protein_coding	20	c.2253-4901A>G
7	28720741	A	G	PASS	intron_variant	MODIFIER	KIFAP3	100685317	transcript	XM_014115201.2	protein_coding	20	c.2321+10756A>G
7	28720741	A	G	PASS	intron_variant	MODIFIER	KIFAP3	100685317	transcript	XM_005622544.3	protein_coding	20	c.2321+10756A>G
7	28720741	A	G	PASS	intron_variant	MODIFIER	KIFAP3	100685317	transcript	XM_022421092.1	protein_coding	19	c.2274-4901A>G
7	28720741	A	G	PASS	intron_variant	MODIFIER	KIFAP3	100685317	transcript	XM_022421094.1	protein_coding	17	c.1905-4901A>G
7	28775970	G	A	PASS	intron_variant	MODIFIER	SCYL3	480077	transcript	XM_005622540.3	protein_coding	7	c.738-177G>A
7	28775970	G	A	PASS	intron_variant	MODIFIER	SCYL3	480077	transcript	XM_022421096.1	protein_coding	6	c.681-177G>A
7	28775970	G	A	PASS	intron_variant	MODIFIER	SCYL3	480077	transcript	XM_022421097.1	protein_coding	6	c.624-177G>A
7	28775970	G	A	PASS	intron_variant	MODIFIER	SCYL3	480077	transcript	XM_537198.6	protein_coding	7	c.738-177G>A
7	28775970	G	A	PASS	intron_variant	MODIFIER	SCYL3	480077	transcript	XM_022421098.1	protein_coding	7	c.738-177G>A
7	28775970	G	A	PASS	intron_variant	MODIFIER	SCYL3	480077	transcript	XM_005622541.3	protein_coding	7	c.738-177G>A
7	28775970	G	A	PASS	intron_variant	MODIFIER	SCYL3	480077	transcript	XM_022421095.1	protein_coding	7	c.738-177G>A
7	28775970	G	A	PASS	intron_variant	MODIFIER	SCYL3	480077	transcript	XM_014115202.2	protein_coding	7	c.738-177G>A
7	28775970	G	A	PASS	intron_variant	MODIFIER	SCYL3	480077	transcript	XM_014115206.2	protein_coding	6	c.459-177G>A
7	28778114	GC	G	PASS	intron_variant	MODIFIER	SCYL3	480077	transcript	XM_005622540.3	protein_coding	8	c.816-412delC
7	28778114	GC	G	PASS	intron_variant	MODIFIER	SCYL3	480077	transcript	XM_022421096.1	protein_coding	7	c.759-412delC
7	28778114	GC	G	PASS	intron_variant	MODIFIER	SCYL3	480077	transcript	XM_022421097.1	protein_coding	7	c.702-412delC
7	28778114	GC	G	PASS	intron_variant	MODIFIER	SCYL3	480077	transcript	XM_537198.6	protein_coding	8	c.816-412delC
7	28778114	GC	G	PASS	intron_variant	MODIFIER	SCYL3	480077	transcript	XM_022421098.1	protein_coding	8	c.816-412delC
7	28778114	GC	G	PASS	intron_variant	MODIFIER	SCYL3	480077	transcript	XM_005622541.3	protein_coding	8	c.816-412delC
7	28778114	GC	G	PASS	intron_variant	MODIFIER	SCYL3	480077	transcript	XM_022421095.1	protein_coding	8	c.816-412delC
7	28778114	GC	G	PASS	intron_variant	MODIFIER	SCYL3	480077	transcript	XM_014115202.2	protein_coding	8	c.816-412delC
7	28778114	GC	G	PASS	intron_variant	MODIFIER	SCYL3	480077	transcript	XM_014115206.2	protein_coding	7	c.537-412delC
7	28830752	A	T	PASS	intron_variant	MODIFIER	C7H1orf112	611419	transcript	XM_005622538.3	protein_coding	3	c.240+71T>A
7	28830752	A	T	PASS	intron_variant	MODIFIER	C7H1orf112	611419	transcript	XR_002628328.1	pseudogene	3	n.312+71T>A
7	28830752	A	T	PASS	intron_variant	MODIFIER	C7H1orf112	611419	transcript	XR_002628329.1	pseudogene	3	n.312+71T>A
7	28830752	A	T	PASS	intron_variant	MODIFIER	C7H1orf112	611419	transcript	XM_005622539.3	protein_coding	2	c.144+71T>A
7	28830752	A	T	PASS	intron_variant	MODIFIER	C7H1orf112	611419	transcript	XM_022421087.1	protein_coding	3	c.240+71T>A
7	28830752	A	T	PASS	intron_variant	MODIFIER	C7H1orf112	611419	transcript	XM_022421088.1	protein_coding	3	c.240+71T>A
7	28830752	A	T	PASS	intron_variant	MODIFIER	C7H1orf112	611419	transcript	XM_022421089.1	protein_coding	3	c.240+71T>A
7	28850827	C	T	PASS	intergenic_region	MODIFIER	METTL18-LOC100685616	100685478-100685616	intergenic_region	100685478-100685616		-1	n.28850827C>T
7	28960293	AT	A	PASS	intron_variant	MODIFIER	SELP	403994	transcript	XM_014114962.2	protein_coding	2	c.3+1725delT
7	28960293	AT	A	PASS	intron_variant	MODIFIER	SELP	403994	transcript	XM_014114963.2	protein_coding	1	c.3+1725delT
7	28960293	AT	A	PASS	intron_variant	MODIFIER	SELP	403994	transcript	NM_001287149.1	protein_coding	1	c.3+1725delT
7	29048279	G	A	PASS	intron_variant	MODIFIER	F5	100685858	transcript	XM_005622548.3	protein_coding	13	c.4790+1404G>A
7	29226159	T	C	PASS	intron_variant	MODIFIER	NME7	100686107	transcript	XM_022421101.1	protein_coding	1	c.21+24804T>C
7	29226159	T	C	PASS	intron_variant	MODIFIER	NME7	100686107	transcript	XR_002628333.1	pseudogene	1	n.83+24804T>C
7	29226159	T	C	PASS	intron_variant	MODIFIER	NME7	100686107	transcript	XR_002628335.1	pseudogene	1	n.75+24804T>C
7	29226159	T	C	PASS	intron_variant	MODIFIER	NME7	100686107	transcript	XR_002628334.1	pseudogene	1	n.131+20187T>C
7	29226159	T	C	PASS	intron_variant	MODIFIER	NME7	100686107	transcript	XR_292717.3	pseudogene	1	n.146+19770T>C
7	29904938	C	CTAATTA	PASS	intergenic_region	MODIFIER	LOC102152496-LOC490356	102152496-490356	intergenic_region	102152496-490356		-1	n.29904938_29904939insTAATTA
7	30138703	A	AT	PASS	intergenic_region	MODIFIER	LOC102152661-LOC111096672	102152661-111096672	intergenic_region	102152661-111096672		-1	n.30138703_30138704insT
7	30279811	C	T	PASS	intron_variant	MODIFIER	SFT2D2	490357	transcript	XM_022421104.1	protein_coding	1	c.123+932G>A
7	30344178	A	C	PASS	intergenic_region	MODIFIER	TIPRL-GPR161	480084-490358	intergenic_region	480084-490358		-1	n.30344178A>C
7	30533412	G	A	PASS	intron_variant	MODIFIER	DCAF6	480085	transcript	XM_005622555.3	protein_coding	1	c.98-2083C>T
7	30533412	G	A	PASS	intron_variant	MODIFIER	DCAF6	480085	transcript	XM_005622556.3	protein_coding	1	c.98-2083C>T
7	30533412	G	A	PASS	intron_variant	MODIFIER	DCAF6	480085	transcript	XM_005622557.3	protein_coding	1	c.98-2083C>T
7	30533412	G	A	PASS	intron_variant	MODIFIER	DCAF6	480085	transcript	XM_005622558.3	protein_coding	1	c.98-2083C>T
7	30533412	G	A	PASS	intron_variant	MODIFIER	DCAF6	480085	transcript	XM_005622559.3	protein_coding	1	c.98-2083C>T
7	30533412	G	A	PASS	intron_variant	MODIFIER	DCAF6	480085	transcript	XM_005622560.3	protein_coding	1	c.98-2083C>T
7	30533412	G	A	PASS	intron_variant	MODIFIER	DCAF6	480085	transcript	XM_022421108.1	protein_coding	1	c.98-2083C>T
7	30533412	G	A	PASS	intron_variant	MODIFIER	DCAF6	480085	transcript	XM_537208.6	protein_coding	1	c.98-2083C>T
7	30533412	G	A	PASS	intron_variant	MODIFIER	DCAF6	480085	transcript	XM_857489.5	protein_coding	1	c.98-2083C>T
7	30533412	G	A	PASS	intron_variant	MODIFIER	DCAF6	480085	transcript	XM_857579.5	protein_coding	1	c.98-2083C>T
7	31161103	C	G	PASS	intron_variant	MODIFIER	POU2F1	490360	transcript	XM_003434993.4	protein_coding	1	c.61+1083G>C
7	31161103	C	G	PASS	intron_variant	MODIFIER	LOC106559032	106559032	transcript	XR_001316581.2	pseudogene	1	n.371+15226C>G
7	31161103	C	G	PASS	intron_variant	MODIFIER	POU2F1	490360	transcript	XM_014115211.2	protein_coding	1	c.-110+1083G>C
7	31161103	C	G	PASS	intron_variant	MODIFIER	POU2F1	490360	transcript	XR_002628355.1	pseudogene	1	n.97+1083G>C
7	31218598	C	T	PASS	downstream_gene_variant	MODIFIER	LOC106559032	106559032	transcript	XR_001316581.2	pseudogene	-1	n.*574C>T
7	31218598	C	T	PASS	intergenic_region	MODIFIER	LOC106559032-DUSP27	106559032-490361	intergenic_region	106559032-490361		-1	n.31218598C>T
7	31249876	C	T	PASS	intron_variant	MODIFIER	DUSP27	490361	transcript	XM_547482.6	protein_coding	5	c.655+775G>A
7	31271100	G	A	PASS	intron_variant	MODIFIER	DUSP27	490361	transcript	XM_547482.6	protein_coding	2	c.110+1042C>T
7	45705213	C	T	PASS	intron_variant	MODIFIER	SLC14A2	490471	transcript	XM_022421431.1	protein_coding	2	c.-92-88763G>A
7	45705213	C	T	PASS	intron_variant	MODIFIER	SLC14A2	490471	transcript	XM_022421432.1	protein_coding	2	c.-209-68827G>A
7	46286899	G	A	PASS	intron_variant	MODIFIER	SETBP1	490472	transcript	XM_014115024.2	protein_coding	2	c.486+72289C>T
7	48216056	G	A	PASS	intergenic_region	MODIFIER	LOC111096901-LOC111096902	111096901-111096902	intergenic_region	111096901-111096902		-1	n.48216056G>A
7	52857305	C	T	PASS	intergenic_region	MODIFIER	LOC102153910-CELF4	102153910-610838	intergenic_region	102153910-610838		-1	n.52857305C>T
7	52965311	C	T	PASS	intron_variant	MODIFIER	CELF4	610838	transcript	XM_022421458.1	protein_coding	1	c.80-16151C>T
7	52965311	C	T	PASS	intron_variant	MODIFIER	CELF4	610838	transcript	XM_022421454.1	protein_coding	1	c.80-16151C>T
7	52965311	C	T	PASS	intron_variant	MODIFIER	CELF4	610838	transcript	XM_022421449.1	protein_coding	1	c.80-16148C>T
7	52965311	C	T	PASS	intron_variant	MODIFIER	CELF4	610838	transcript	XM_022421448.1	protein_coding	1	c.80-16148C>T
7	52965311	C	T	PASS	intron_variant	MODIFIER	CELF4	610838	transcript	XM_022421450.1	protein_coding	1	c.80-16151C>T
7	52965311	C	T	PASS	intron_variant	MODIFIER	CELF4	610838	transcript	XM_022421451.1	protein_coding	1	c.80-16148C>T
7	52965311	C	T	PASS	intron_variant	MODIFIER	CELF4	610838	transcript	XM_022421452.1	protein_coding	1	c.80-16148C>T
7	52965311	C	T	PASS	intron_variant	MODIFIER	CELF4	610838	transcript	XM_022421453.1	protein_coding	1	c.80-16148C>T
7	52965311	C	T	PASS	intron_variant	MODIFIER	CELF4	610838	transcript	XM_022421455.1	protein_coding	1	c.80-16148C>T
7	52965311	C	T	PASS	intron_variant	MODIFIER	CELF4	610838	transcript	XR_002628631.1	pseudogene	1	n.97-16148C>T
7	52965311	C	T	PASS	intron_variant	MODIFIER	CELF4	610838	transcript	XM_022421456.1	protein_coding	1	c.50-16148C>T
7	52965311	C	T	PASS	intron_variant	MODIFIER	CELF4	610838	transcript	XM_022421457.1	protein_coding	1	c.50-16151C>T
7	54111312	A	AT	PASS	intron_variant	MODIFIER	RPRD1A	100856476	transcript	XM_022421461.1	protein_coding	1	c.151+5706_151+5707insT
7	54111312	A	AT	PASS	intron_variant	MODIFIER	RPRD1A	100856476	transcript	XM_005622873.3	protein_coding	1	c.151+5706_151+5707insT
7	54131505	G	A	PASS	intron_variant	MODIFIER	RPRD1A	100856476	transcript	XM_022421461.1	protein_coding	1	c.152-9209G>A
7	54131505	G	A	PASS	intron_variant	MODIFIER	RPRD1A	100856476	transcript	XM_005622873.3	protein_coding	1	c.152-9209G>A
7	55084713	C	G	PASS	intron_variant	MODIFIER	DTNA	490488	transcript	XM_014115467.2	protein_coding	19	c.1753-82G>C
7	55084713	C	G	PASS	intron_variant	MODIFIER	DTNA	490488	transcript	XM_014115472.2	protein_coding	18	c.1753-82G>C
7	55084713	C	G	PASS	intron_variant	MODIFIER	DTNA	490488	transcript	XM_014115469.2	protein_coding	19	c.1753-82G>C
7	55084713	C	G	PASS	intron_variant	MODIFIER	DTNA	490488	transcript	XM_014115471.2	protein_coding	19	c.1753-82G>C
7	55084713	C	G	PASS	intron_variant	MODIFIER	DTNA	490488	transcript	XM_014115468.2	protein_coding	19	c.1753-82G>C
7	55084713	C	G	PASS	intron_variant	MODIFIER	DTNA	490488	transcript	XM_022421472.1	protein_coding	19	c.1753-82G>C
7	55084713	C	G	PASS	intron_variant	MODIFIER	DTNA	490488	transcript	XM_005622893.2	protein_coding	18	c.1744-82G>C
7	55084713	C	G	PASS	intron_variant	MODIFIER	DTNA	490488	transcript	XM_005622903.3	protein_coding	15	c.1483-82G>C
7	55084713	C	G	PASS	intron_variant	MODIFIER	DTNA	490488	transcript	XM_014115475.1	protein_coding	17	c.1654-82G>C
7	55084713	C	G	PASS	intron_variant	MODIFIER	DTNA	490488	transcript	XM_014115477.2	protein_coding	17	c.1582-82G>C
7	55084713	C	G	PASS	intron_variant	MODIFIER	DTNA	490488	transcript	XM_014115479.1	protein_coding	16	c.1492-82G>C
7	55084713	C	G	PASS	intron_variant	MODIFIER	DTNA	490488	transcript	XM_022421476.1	protein_coding	17	c.1570-82G>C
7	55084713	C	G	PASS	intron_variant	MODIFIER	DTNA	490488	transcript	XM_014115473.1	protein_coding	18	c.1663-82G>C
7	55084713	C	G	PASS	intron_variant	MODIFIER	DTNA	490488	transcript	XM_014115474.1	protein_coding	18	c.1660-82G>C
7	55084713	C	G	PASS	intron_variant	MODIFIER	DTNA	490488	transcript	XM_022421474.1	protein_coding	19	c.1753-82G>C
7	55084713	C	G	PASS	intron_variant	MODIFIER	DTNA	490488	transcript	XM_022421475.1	protein_coding	18	c.1744-82G>C
7	55084713	C	G	PASS	intron_variant	MODIFIER	DTNA	490488	transcript	XM_022421478.1	protein_coding	16	c.1573-82G>C
7	55084713	C	G	PASS	intron_variant	MODIFIER	DTNA	490488	transcript	XM_022421479.1	protein_coding	16	c.1561-82G>C
7	55084713	C	G	PASS	intron_variant	MODIFIER	DTNA	490488	transcript	XM_022421480.1	protein_coding	16	c.1492-82G>C
7	55084713	C	G	PASS	intron_variant	MODIFIER	DTNA	490488	transcript	XM_022421481.1	protein_coding	15	c.1483-82G>C
7	55084713	C	G	PASS	intron_variant	MODIFIER	DTNA	490488	transcript	XM_022421477.1	protein_coding	18	c.1663-82G>C
7	55084713	C	G	PASS	intron_variant	MODIFIER	DTNA	490488	transcript	XM_014115476.2	protein_coding	19	c.1753-82G>C
7	55084713	C	G	PASS	intron_variant	MODIFIER	DTNA	490488	transcript	XM_022421473.1	protein_coding	19	c.1753-82G>C
7	55084713	C	G	PASS	intron_variant	MODIFIER	DTNA	490488	transcript	XM_022421483.1	protein_coding	17	c.1654-82G>C
7	56036569	A	ATATATATATATAT	PASS	intergenic_region	MODIFIER	NOL4-ASXL3	490491-490492	intergenic_region	490491-490492		-1	n.56036569_56036570insTATATATATATAT
7	59675846	G	GGTTT	PASS	intergenic_region	MODIFIER	LOC100685690-490504	100685690-490504	intergenic_region	100685690-490504		-1	n.59675846_59675847insGTTT
7	60258934	A	G	PASS	intergenic_region	MODIFIER	LOC612611-LOC100685947	612611-100685947	intergenic_region	612611-100685947		-1	n.60258934A>G
7	74508121	A	ATTTTTATTTAT	PASS	intron_variant	MODIFIER	PTPRM	480203	transcript	XM_022421614.1	protein_coding	18	c.2693-4109_2693-4108insTTTTTATTTAT
7	74508121	A	ATTTTTATTTAT	PASS	intron_variant	MODIFIER	PTPRM	480203	transcript	XM_022421615.1	protein_coding	20	c.2732-4109_2732-4108insTTTTTATTTAT
7	74508121	A	ATTTTTATTTAT	PASS	intron_variant	MODIFIER	PTPRM	480203	transcript	XM_022421617.1	protein_coding	19	c.2657-4109_2657-4108insTTTTTATTTAT
7	74508121	A	ATTTTTATTTAT	PASS	intron_variant	MODIFIER	PTPRM	480203	transcript	XM_022421618.1	protein_coding	17	c.2138-4109_2138-4108insTTTTTATTTAT
7	77293963	C	T	PASS	intergenic_region	MODIFIER	LOC111096922-LOC102152901	111096922-102152901	intergenic_region	111096922-102152901		-1	n.77293963C>T
8	552465	G	T	PASS	downstream_gene_variant	MODIFIER	GCSAML	607068	transcript	XM_022422482.1	protein_coding	-1	c.*3380G>T
8	552465	G	T	PASS	downstream_gene_variant	MODIFIER	GCSAML	607068	transcript	XM_022422483.1	protein_coding	-1	c.*3380G>T
8	552465	G	T	PASS	intron_variant	MODIFIER			transcript	TRANSCRIPT_	protein_coding	32	c.16768+488076G>T
8	552475	T	A	PASS	downstream_gene_variant	MODIFIER	GCSAML	607068	transcript	XM_022422482.1	protein_coding	-1	c.*3390T>A
8	552475	T	A	PASS	downstream_gene_variant	MODIFIER	GCSAML	607068	transcript	XM_022422483.1	protein_coding	-1	c.*3390T>A
8	552475	T	A	PASS	intron_variant	MODIFIER			transcript	TRANSCRIPT_	protein_coding	32	c.16768+488086T>A
8	552482	A	G	PASS	downstream_gene_variant	MODIFIER	GCSAML	607068	transcript	XM_022422482.1	protein_coding	-1	c.*3397A>G
8	552482	A	G	PASS	downstream_gene_variant	MODIFIER	GCSAML	607068	transcript	XM_022422483.1	protein_coding	-1	c.*3397A>G
8	552482	A	G	PASS	intron_variant	MODIFIER			transcript	TRANSCRIPT_	protein_coding	32	c.16768+488093A>G
8	552484	G	T	PASS	downstream_gene_variant	MODIFIER	GCSAML	607068	transcript	XM_022422482.1	protein_coding	-1	c.*3399G>T
8	552484	G	T	PASS	downstream_gene_variant	MODIFIER	GCSAML	607068	transcript	XM_022422483.1	protein_coding	-1	c.*3399G>T
8	552484	G	T	PASS	intron_variant	MODIFIER			transcript	TRANSCRIPT_	protein_coding	32	c.16768+488095G>T
8	552487	A	T	PASS	downstream_gene_variant	MODIFIER	GCSAML	607068	transcript	XM_022422482.1	protein_coding	-1	c.*3402A>T
8	552487	A	T	PASS	downstream_gene_variant	MODIFIER	GCSAML	607068	transcript	XM_022422483.1	protein_coding	-1	c.*3402A>T
8	552487	A	T	PASS	intron_variant	MODIFIER			transcript	TRANSCRIPT_	protein_coding	32	c.16768+488098A>T
8	552492	G	A	PASS	downstream_gene_variant	MODIFIER	GCSAML	607068	transcript	XM_022422482.1	protein_coding	-1	c.*3407G>A
8	552492	G	A	PASS	downstream_gene_variant	MODIFIER	GCSAML	607068	transcript	XM_022422483.1	protein_coding	-1	c.*3407G>A
8	552492	G	A	PASS	intron_variant	MODIFIER			transcript	TRANSCRIPT_	protein_coding	32	c.16768+488103G>A
8	552507	C	T	PASS	downstream_gene_variant	MODIFIER	GCSAML	607068	transcript	XM_022422482.1	protein_coding	-1	c.*3422C>T
8	552507	C	T	PASS	downstream_gene_variant	MODIFIER	GCSAML	607068	transcript	XM_022422483.1	protein_coding	-1	c.*3422C>T
8	552507	C	T	PASS	intron_variant	MODIFIER			transcript	TRANSCRIPT_	protein_coding	32	c.16768+488118C>T
8	552515	G	A	PASS	downstream_gene_variant	MODIFIER	GCSAML	607068	transcript	XM_022422482.1	protein_coding	-1	c.*3430G>A
8	552515	G	A	PASS	downstream_gene_variant	MODIFIER	GCSAML	607068	transcript	XM_022422483.1	protein_coding	-1	c.*3430G>A
8	552515	G	A	PASS	intron_variant	MODIFIER			transcript	TRANSCRIPT_	protein_coding	32	c.16768+488126G>A
8	799051	G	T	PASS	upstream_gene_variant	MODIFIER	LOC100682714	100682714	transcript	XM_003435022.1	protein_coding	-1	c.-2217C>A
8	799051	G	T	PASS	intron_variant	MODIFIER			transcript	TRANSCRIPT_	protein_coding	32	c.16768+734662G>T
8	841432	A	T	PASS	intron_variant	MODIFIER			transcript	TRANSCRIPT_	protein_coding	32	c.16768+777043A>T
8	841433	CAG	C	PASS	intron_variant	MODIFIER			transcript	TRANSCRIPT_	protein_coding	32	c.16768+777045_16768+777046delAG
8	841437	A	ACG	PASS	intron_variant	MODIFIER			transcript	TRANSCRIPT_	protein_coding	32	c.16768+777048_16768+777049insCG
8	841443	A	G	PASS	intron_variant	MODIFIER			transcript	TRANSCRIPT_	protein_coding	32	c.16768+777054A>G
8	841445	T	C	PASS	intron_variant	MODIFIER			transcript	TRANSCRIPT_	protein_coding	32	c.16768+777056T>C
8	2974339	T	A	PASS	intron_variant	MODIFIER			transcript	TRANSCRIPT_	protein_coding	86	c.28140+109476T>A
8	2974339	T	A	PASS	intron_variant	MODIFIER	DAD1	480238	transcript	XM_537361.5	protein_coding	2	c.*44+2838A>T
8	2974339	T	A	PASS	intron_variant	MODIFIER	DAD1	480238	transcript	XM_022421790.1	protein_coding	1	c.211+10311A>T
8	2974341	A	T	PASS	intron_variant	MODIFIER			transcript	TRANSCRIPT_	protein_coding	86	c.28140+109478A>T
8	2974341	A	T	PASS	intron_variant	MODIFIER	DAD1	480238	transcript	XM_537361.5	protein_coding	2	c.*44+2836T>A
8	2974341	A	T	PASS	intron_variant	MODIFIER	DAD1	480238	transcript	XM_022421790.1	protein_coding	1	c.211+10309T>A
8	3003820	T	A	PASS	intron_variant	MODIFIER			transcript	TRANSCRIPT_	protein_coding	86	c.28140+138957T>A
8	3003820	T	A	PASS	intron_variant	MODIFIER	ABHD4	607421	transcript	XM_843608.4	protein_coding	4	c.679+608T>A
8	3003820	T	A	PASS	intron_variant	MODIFIER	ABHD4	607421	transcript	XM_022421789.1	protein_coding	5	c.*34+164T>A
8	3003820	T	A	PASS	intron_variant	MODIFIER	ABHD4	607421	transcript	XM_005623207.2	protein_coding	4	c.568+608T>A
8	8216669	G	A	PASS	intron_variant	MODIFIER			transcript	TRANSCRIPT_	protein_coding	109	c.32470+1200931G>A
8	8216702	G	A	PASS	intron_variant	MODIFIER			transcript	TRANSCRIPT_	protein_coding	109	c.32470+1200964G>A
8	10563457	A	ATTTTTTTTTTTTTTTTTTTTTTT	PASS	downstream_gene_variant	MODIFIER	HEATR5A	480285	transcript	XR_002628991.1	pseudogene	-1	n.*96_*97insAAAAAAAAAAAAAAAAAAAAAAA
8	10563457	A	ATTTTTTTTTTTTTTTTTTTTTTT	PASS	intron_variant	MODIFIER			transcript	TRANSCRIPT_	protein_coding	109	c.32471-769274_32471-769273insTTTTTTTTTTTTTTTTTTTTTTT
8	10563457	A	ATTTTTTTTTTTTTTTTTTTTTTT	PASS	intron_variant	MODIFIER	HEATR5A	480285	transcript	XM_022421883.1	protein_coding	36	c.5875+18_5875+19insAAAAAAAAAAAAAAAAAAAAAAA
8	10563457	A	ATTTTTTTTTTTTTTTTTTTTTTT	PASS	intron_variant	MODIFIER	HEATR5A	480285	transcript	XM_022421888.1	protein_coding	36	c.5875+18_5875+19insAAAAAAAAAAAAAAAAAAAAAAA
8	10563457	A	ATTTTTTTTTTTTTTTTTTTTTTT	PASS	intron_variant	MODIFIER	HEATR5A	480285	transcript	XM_022421885.1	protein_coding	36	c.5875+18_5875+19insAAAAAAAAAAAAAAAAAAAAAAA
8	10563457	A	ATTTTTTTTTTTTTTTTTTTTTTT	PASS	intron_variant	MODIFIER	HEATR5A	480285	transcript	XM_022421887.1	protein_coding	36	c.5875+18_5875+19insAAAAAAAAAAAAAAAAAAAAAAA
8	10563457	A	ATTTTTTTTTTTTTTTTTTTTTTT	PASS	intron_variant	MODIFIER	HEATR5A	480285	transcript	XM_022421884.1	protein_coding	37	c.5875+18_5875+19insAAAAAAAAAAAAAAAAAAAAAAA
8	10563457	A	ATTTTTTTTTTTTTTTTTTTTTTT	PASS	intron_variant	MODIFIER	HEATR5A	480285	transcript	XM_022421886.1	protein_coding	37	c.5875+18_5875+19insAAAAAAAAAAAAAAAAAAAAAAA
8	10563457	A	ATTTTTTTTTTTTTTTTTTTTTTT	PASS	intron_variant	MODIFIER	HEATR5A	480285	transcript	XM_014115824.2	protein_coding	36	c.5860+18_5860+19insAAAAAAAAAAAAAAAAAAAAAAA
8	10563457	A	ATTTTTTTTTTTTTTTTTTTTTTT	PASS	intron_variant	MODIFIER	HEATR5A	480285	transcript	XM_014115831.2	protein_coding	36	c.5857+18_5857+19insAAAAAAAAAAAAAAAAAAAAAAA
8	10563457	A	ATTTTTTTTTTTTTTTTTTTTTTT	PASS	intron_variant	MODIFIER	HEATR5A	480285	transcript	XM_022421889.1	protein_coding	36	c.5872+18_5872+19insAAAAAAAAAAAAAAAAAAAAAAA
8	10563457	A	ATTTTTTTTTTTTTTTTTTTTTTT	PASS	intron_variant	MODIFIER	HEATR5A	480285	transcript	XM_022421890.1	protein_coding	35	c.5848+18_5848+19insAAAAAAAAAAAAAAAAAAAAAAA
8	10563457	A	ATTTTTTTTTTTTTTTTTTTTTTT	PASS	intron_variant	MODIFIER	HEATR5A	480285	transcript	XM_022421891.1	protein_coding	35	c.5830+18_5830+19insAAAAAAAAAAAAAAAAAAAAAAA
8	10563457	A	ATTTTTTTTTTTTTTTTTTTTTTT	PASS	intron_variant	MODIFIER	HEATR5A	480285	transcript	XM_022421892.1	protein_coding	36	c.5827+18_5827+19insAAAAAAAAAAAAAAAAAAAAAAA
8	10563457	A	ATTTTTTTTTTTTTTTTTTTTTTT	PASS	intron_variant	MODIFIER	HEATR5A	480285	transcript	XM_856117.4	protein_coding	35	c.5833+18_5833+19insAAAAAAAAAAAAAAAAAAAAAAA
8	17726421	G	C	PASS	intron_variant	MODIFIER			transcript	TRANSCRIPT_	protein_coding	144	c.37740+5996976G>C
8	17726421	G	C	PASS	intron_variant	MODIFIER	LOC102156547	102156547	transcript	XR_002629082.1	pseudogene	8	n.913+17949C>G
8	17726421	G	C	PASS	intron_variant	MODIFIER	LOC102156547	102156547	transcript	XR_002629084.1	pseudogene	8	n.914-10610C>G
8	17726421	G	C	PASS	intron_variant	MODIFIER	LOC102156547	102156547	transcript	XR_002629083.1	pseudogene	8	n.914-5391C>G
8	17726427	AT	A	PASS	intron_variant	MODIFIER			transcript	TRANSCRIPT_	protein_coding	144	c.37740+5996983delT
8	17726427	AT	A	PASS	intron_variant	MODIFIER	LOC102156547	102156547	transcript	XR_002629082.1	pseudogene	8	n.913+17942delA
8	17726427	AT	A	PASS	intron_variant	MODIFIER	LOC102156547	102156547	transcript	XR_002629084.1	pseudogene	8	n.914-10617delA
8	17726427	AT	A	PASS	intron_variant	MODIFIER	LOC102156547	102156547	transcript	XR_002629083.1	pseudogene	8	n.914-5398delA
8	17726432	T	A	PASS	intron_variant	MODIFIER			transcript	TRANSCRIPT_	protein_coding	144	c.37740+5996987T>A
8	17726432	T	A	PASS	intron_variant	MODIFIER	LOC102156547	102156547	transcript	XR_002629082.1	pseudogene	8	n.913+17938A>T
8	17726432	T	A	PASS	intron_variant	MODIFIER	LOC102156547	102156547	transcript	XR_002629084.1	pseudogene	8	n.914-10621A>T
8	17726432	T	A	PASS	intron_variant	MODIFIER	LOC102156547	102156547	transcript	XR_002629083.1	pseudogene	8	n.914-5402A>T
8	22197786	C	T	PASS	intron_variant	MODIFIER			transcript	TRANSCRIPT_	protein_coding	144	c.37741-2852502C>T
8	45041877	TTTC	T	PASS	intron_variant	MODIFIER			transcript	TRANSCRIPT_	protein_coding	306	c.69286+7200540_69286+7200542delTTC
8	45041877	TTTC	T	PASS	intron_variant	MODIFIER	SIPA1L1	480379	transcript	XM_005623595.2	protein_coding	3	c.-364-15969_-364-15967delTTC
8	45041877	TTTC	T	PASS	intron_variant	MODIFIER	SIPA1L1	480379	transcript	XM_005623597.2	protein_coding	2	c.-364-15969_-364-15967delTTC
8	45041877	TTTC	T	PASS	intron_variant	MODIFIER	SIPA1L1	480379	transcript	XM_005623598.2	protein_coding	3	c.-364-15969_-364-15967delTTC
8	45041877	TTTC	T	PASS	intron_variant	MODIFIER	SIPA1L1	480379	transcript	XM_005623599.2	protein_coding	2	c.-364-15969_-364-15967delTTC
8	45041877	TTTC	T	PASS	intron_variant	MODIFIER	SIPA1L1	480379	transcript	XM_005623601.2	protein_coding	3	c.-468-15969_-468-15967delTTC
8	45041877	TTTC	T	PASS	intron_variant	MODIFIER	SIPA1L1	480379	transcript	XM_005623602.2	protein_coding	1	c.-364-15969_-364-15967delTTC
8	45041877	TTTC	T	PASS	intron_variant	MODIFIER	SIPA1L1	480379	transcript	XM_005623604.2	protein_coding	3	c.-364-15969_-364-15967delTTC
8	45041877	TTTC	T	PASS	intron_variant	MODIFIER	SIPA1L1	480379	transcript	XM_005623605.2	protein_coding	3	c.-364-15969_-364-15967delTTC
8	45041877	TTTC	T	PASS	intron_variant	MODIFIER	SIPA1L1	480379	transcript	XM_005623606.2	protein_coding	3	c.-364-15969_-364-15967delTTC
8	45041877	TTTC	T	PASS	intron_variant	MODIFIER	SIPA1L1	480379	transcript	XM_022422183.1	protein_coding	4	c.-364-15969_-364-15967delTTC
8	45041877	TTTC	T	PASS	intron_variant	MODIFIER	SIPA1L1	480379	transcript	XM_022422184.1	protein_coding	1	c.-468-15969_-468-15967delTTC
8	45041877	TTTC	T	PASS	intron_variant	MODIFIER	SIPA1L1	480379	transcript	XM_005623596.2	protein_coding	3	c.-364-15969_-364-15967delTTC
8	45041877	TTTC	T	PASS	intron_variant	MODIFIER	SIPA1L1	480379	transcript	XM_014116027.2	protein_coding	3	c.-364-15969_-364-15967delTTC
8	45041940	CTTTTCTTTCTTTTCTT	C	PASS	intron_variant	MODIFIER			transcript	TRANSCRIPT_	protein_coding	306	c.69286+7200603_69286+7200618delTTTTCTTTCTTTTCTT
8	45041940	CTTTTCTTTCTTTTCTT	C	PASS	intron_variant	MODIFIER	SIPA1L1	480379	transcript	XM_005623595.2	protein_coding	3	c.-364-15906_-364-15891delTTTTCTTTCTTTTCTT
8	45041940	CTTTTCTTTCTTTTCTT	C	PASS	intron_variant	MODIFIER	SIPA1L1	480379	transcript	XM_005623597.2	protein_coding	2	c.-364-15906_-364-15891delTTTTCTTTCTTTTCTT
8	45041940	CTTTTCTTTCTTTTCTT	C	PASS	intron_variant	MODIFIER	SIPA1L1	480379	transcript	XM_005623598.2	protein_coding	3	c.-364-15906_-364-15891delTTTTCTTTCTTTTCTT
8	45041940	CTTTTCTTTCTTTTCTT	C	PASS	intron_variant	MODIFIER	SIPA1L1	480379	transcript	XM_005623599.2	protein_coding	2	c.-364-15906_-364-15891delTTTTCTTTCTTTTCTT
8	45041940	CTTTTCTTTCTTTTCTT	C	PASS	intron_variant	MODIFIER	SIPA1L1	480379	transcript	XM_005623601.2	protein_coding	3	c.-468-15906_-468-15891delTTTTCTTTCTTTTCTT
8	45041940	CTTTTCTTTCTTTTCTT	C	PASS	intron_variant	MODIFIER	SIPA1L1	480379	transcript	XM_005623602.2	protein_coding	1	c.-364-15906_-364-15891delTTTTCTTTCTTTTCTT
8	45041940	CTTTTCTTTCTTTTCTT	C	PASS	intron_variant	MODIFIER	SIPA1L1	480379	transcript	XM_005623604.2	protein_coding	3	c.-364-15906_-364-15891delTTTTCTTTCTTTTCTT
8	45041940	CTTTTCTTTCTTTTCTT	C	PASS	intron_variant	MODIFIER	SIPA1L1	480379	transcript	XM_005623605.2	protein_coding	3	c.-364-15906_-364-15891delTTTTCTTTCTTTTCTT
8	45041940	CTTTTCTTTCTTTTCTT	C	PASS	intron_variant	MODIFIER	SIPA1L1	480379	transcript	XM_005623606.2	protein_coding	3	c.-364-15906_-364-15891delTTTTCTTTCTTTTCTT
8	45041940	CTTTTCTTTCTTTTCTT	C	PASS	intron_variant	MODIFIER	SIPA1L1	480379	transcript	XM_022422183.1	protein_coding	4	c.-364-15906_-364-15891delTTTTCTTTCTTTTCTT
8	45041940	CTTTTCTTTCTTTTCTT	C	PASS	intron_variant	MODIFIER	SIPA1L1	480379	transcript	XM_022422184.1	protein_coding	1	c.-468-15906_-468-15891delTTTTCTTTCTTTTCTT
8	45041940	CTTTTCTTTCTTTTCTT	C	PASS	intron_variant	MODIFIER	SIPA1L1	480379	transcript	XM_005623596.2	protein_coding	3	c.-364-15906_-364-15891delTTTTCTTTCTTTTCTT
8	45041940	CTTTTCTTTCTTTTCTT	C	PASS	intron_variant	MODIFIER	SIPA1L1	480379	transcript	XM_014116027.2	protein_coding	3	c.-364-15906_-364-15891delTTTTCTTTCTTTTCTT
8	57958479	T	TAAGAATCCAAGACCCAAAAAAAAAAAAAAAAAAAAAAAAAAAAAAAAAAAAAAAAAA	PASS	intron_variant	MODIFIER			transcript	TRANSCRIPT_	protein_coding	306	c.69287-14892256_69287-14892255insAAGAATCCAAGACCCAAAAAAAAAAAAAAAAAAAAAAAAAAAAAAAAAAAAAAAAAA
8	64733352	A	G	PASS	intron_variant	MODIFIER			transcript	TRANSCRIPT_	protein_coding	306	c.69287-8117383A>G
8	70898551	ATTTT	A	PASS	intron_variant	MODIFIER			transcript	TRANSCRIPT_	protein_coding	306	c.69287-1952183_69287-1952180delTTTT
8	70898551	ATTTT	A	PASS	intron_variant	MODIFIER	CDC42BPB	490868	transcript	XM_005623832.3	protein_coding	1	c.175+16967_175+16970delAAAA
8	70898551	ATTTT	A	PASS	intron_variant	MODIFIER	CDC42BPB	490868	transcript	XM_863511.6	protein_coding	1	c.175+16967_175+16970delAAAA
8	71085890	C	T	GATKstd	intron_variant	MODIFIER			transcript	TRANSCRIPT_	protein_coding	306	c.69287-1764845C>T
8	71301578	C	A	GATKstd	downstream_gene_variant	MODIFIER	TRMT61A	490871	transcript	XM_547993.5	protein_coding	-1	c.*1989C>A
8	71301578	C	A	GATKstd	intron_variant	MODIFIER			transcript	TRANSCRIPT_	protein_coding	306	c.69287-1549157C>A
8	71406411	A	T	GATKstd	intron_variant	MODIFIER			transcript	TRANSCRIPT_	protein_coding	306	c.69287-1444324A>T
8	71406411	A	T	GATKstd	intron_variant	MODIFIER	KLC1	100855591	transcript	XM_005623848.2	protein_coding	3	c.492+772A>T
8	71406411	A	T	GATKstd	intron_variant	MODIFIER	KLC1	100855591	transcript	XM_003639212.4	protein_coding	3	c.492+772A>T
8	71406411	A	T	GATKstd	intron_variant	MODIFIER	KLC1	100855591	transcript	XM_005623857.3	protein_coding	3	c.492+772A>T
8	71406411	A	T	GATKstd	intron_variant	MODIFIER	KLC1	100855591	transcript	XM_005623859.3	protein_coding	3	c.492+772A>T
8	71406411	A	T	GATKstd	intron_variant	MODIFIER	KLC1	100855591	transcript	XM_022422411.1	protein_coding	3	c.492+772A>T
8	71406411	A	T	GATKstd	intron_variant	MODIFIER	KLC1	100855591	transcript	XM_022422412.1	protein_coding	3	c.492+772A>T
8	71406411	A	T	GATKstd	intron_variant	MODIFIER	KLC1	100855591	transcript	XM_005623855.3	protein_coding	3	c.492+772A>T
8	71406411	A	T	GATKstd	intron_variant	MODIFIER	KLC1	100855591	transcript	XM_005623858.3	protein_coding	3	c.492+772A>T
8	71406411	A	T	GATKstd	intron_variant	MODIFIER	KLC1	100855591	transcript	XM_005623849.2	protein_coding	3	c.492+772A>T
8	71406411	A	T	GATKstd	intron_variant	MODIFIER	KLC1	100855591	transcript	XM_005623850.2	protein_coding	3	c.492+772A>T
8	71406411	A	T	GATKstd	intron_variant	MODIFIER	KLC1	100855591	transcript	XM_022422408.1	protein_coding	3	c.492+772A>T
8	71406411	A	T	GATKstd	intron_variant	MODIFIER	KLC1	100855591	transcript	XM_022422409.1	protein_coding	3	c.492+772A>T
8	71406411	A	T	GATKstd	intron_variant	MODIFIER	KLC1	100855591	transcript	XM_005623851.2	protein_coding	3	c.492+772A>T
8	71406411	A	T	GATKstd	intron_variant	MODIFIER	KLC1	100855591	transcript	XM_005623852.2	protein_coding	3	c.492+772A>T
8	71406411	A	T	GATKstd	intron_variant	MODIFIER	KLC1	100855591	transcript	XM_005623853.2	protein_coding	3	c.492+772A>T
8	71406411	A	T	GATKstd	intron_variant	MODIFIER	KLC1	100855591	transcript	XM_005623854.2	protein_coding	3	c.492+772A>T
8	71406411	A	T	GATKstd	intron_variant	MODIFIER	KLC1	100855591	transcript	XM_022422410.1	protein_coding	3	c.492+772A>T
8	71406411	A	T	GATKstd	intron_variant	MODIFIER	KLC1	100855591	transcript	XM_022422413.1	protein_coding	3	c.492+772A>T
8	71558855	AG	A	PASS	intron_variant	MODIFIER			transcript	TRANSCRIPT_	protein_coding	306	c.69287-1291879delG
8	71559228	A	G	PASS	intron_variant	MODIFIER			transcript	TRANSCRIPT_	protein_coding	306	c.69287-1291507A>G
8	71570011	G	A	GATKstd	intron_variant	MODIFIER			transcript	TRANSCRIPT_	protein_coding	306	c.69287-1280724G>A
8	71572306	CACAGAGAG	C	PASS	intron_variant	MODIFIER			transcript	TRANSCRIPT_	protein_coding	306	c.69287-1278428_69287-1278421delACAGAGAG
8	71573875	G	T	GATKstd	intron_variant	MODIFIER			transcript	TRANSCRIPT_	protein_coding	306	c.69287-1276860G>T
8	71602062	G	A	PASS	intron_variant	MODIFIER			transcript	TRANSCRIPT_	protein_coding	306	c.69287-1248673G>A
8	71602062	G	A	PASS	intron_variant	MODIFIER	C8H14orf2	100683089	transcript	XM_003435067.4	protein_coding	2	c.124+114C>T
8	71602062	G	A	PASS	intron_variant	MODIFIER	C8H14orf2	100683089	transcript	XM_022422416.1	protein_coding	2	c.124+114C>T
8	71613227	AAAG	A	PASS	intron_variant	MODIFIER			transcript	TRANSCRIPT_	protein_coding	306	c.69287-1237507_69287-1237505delAAG
8	71613227	AAAG	A	PASS	intron_variant	MODIFIER	TDRD9	100687431	transcript	XM_022422472.1	protein_coding	1	c.200+2318_200+2320delAAG
8	71719032	A	T	PASS	downstream_gene_variant	MODIFIER	TDRD9	100687431	transcript	XM_022422472.1	protein_coding	-1	c.*1904A>T
8	71719032	A	T	PASS	intron_variant	MODIFIER			transcript	TRANSCRIPT_	protein_coding	306	c.69287-1131703A>T
8	71763420	C	T	PASS	synonymous_variant	LOW	ASPG	612664	transcript	XM_022422473.1	protein_coding	12	c.1446C>T	p.Leu482Leu
8	71763420	C	T	PASS	intron_variant	MODIFIER			transcript	TRANSCRIPT_	protein_coding	306	c.69287-1087315C>T
8	71764421	G	T	PASS	missense_variant	MODERATE	ASPG	612664	transcript	XM_022422473.1	protein_coding	13	c.1507G>T	p.Ala503Ser
8	71764421	G	T	PASS	intron_variant	MODIFIER			transcript	TRANSCRIPT_	protein_coding	306	c.69287-1086314G>T
8	71820914	G	T	GATKstd	missense_variant	MODERATE	KIF26A	490875	transcript	XM_022422474.1	protein_coding	14	c.2651G>T	p.Arg884Leu
8	71820914	G	T	GATKstd	intron_variant	MODIFIER			transcript	TRANSCRIPT_	protein_coding	306	c.69287-1029821G>T
8	71827095	C	T	PASS	3_prime_UTR_variant	MODIFIER	KIF26A	490875	transcript	XM_022422474.1	protein_coding	21	c.*337C>T
8	71827095	C	T	PASS	intron_variant	MODIFIER			transcript	TRANSCRIPT_	protein_coding	306	c.69287-1023640C>T
8	71834454	G	A	PASS	intron_variant	MODIFIER			transcript	TRANSCRIPT_	protein_coding	306	c.69287-1016281G>A
8	71841950	C	CATA	PASS	intron_variant	MODIFIER			transcript	TRANSCRIPT_	protein_coding	306	c.69287-1008785_69287-1008784insATA
8	71888355	C	T	PASS	intron_variant	MODIFIER			transcript	TRANSCRIPT_	protein_coding	306	c.69287-962380C>T
8	71976360	C	T	GATKstd	intron_variant	MODIFIER			transcript	TRANSCRIPT_	protein_coding	306	c.69287-874375C>T
8	72253202	C	G	PASS	intron_variant	MODIFIER			transcript	TRANSCRIPT_	protein_coding	306	c.69287-597533C>G
8	73341751	G	A	PASS	intron_variant	MODIFIER			transcript	TRANSCRIPT_	protein_coding	347	c.77818+35361G>A
8	73341751	G	A	PASS	intron_variant	MODIFIER	LOC106557516	106557516	transcript	106557516	pseudogene	2	n.431+45511C>T
8	74216493	AAG	A	PASS	upstream_gene_variant	MODIFIER	LOC106559128	106559128	transcript	106559128	pseudogene	-1	n.-3627_-3626delCT
8	74216493	AAG	A	PASS	intron_variant	MODIFIER			transcript	TRANSCRIPT_	protein_coding	388	c.85482-7447_85482-7446delAG
8	74216525	G	T	PASS	upstream_gene_variant	MODIFIER	LOC106559128	106559128	transcript	106559128	pseudogene	-1	n.-3657C>A
8	74216525	G	T	PASS	intron_variant	MODIFIER			transcript	TRANSCRIPT_	protein_coding	388	c.85482-7416G>T
8	74325948	A	G	PASS	intergenic_region	MODIFIER	LOC490896-CHR_END	490896-CHR_END	intergenic_region	490896-CHR_END		-1	n.74325948A>G
9	2967796	C	CTGAGAGTTGGAGTTTTTTTTTTTTTTTTTTTTTTTTTTTTTTTTTTTT	PASS	downstream_gene_variant	MODIFIER	SYNGR2	100687829	transcript	NM_001252581.1	protein_coding	-1	c.*5687_*5688insAAAAAAAAAAAAAAAAAAAAAAAAAAAAAAAAAAAACTCCAACTCTCA
9	2967796	C	CTGAGAGTTGGAGTTTTTTTTTTTTTTTTTTTTTTTTTTTTTTTTTTTT	PASS	intron_variant	MODIFIER	TK1	100855947	transcript	XM_003639236.3	protein_coding	4	c.304-1576_304-1575insTGAGAGTTGGAGTTTTTTTTTTTTTTTTTTTTTTTTTTTTTTTTTTTT
9	6718893	C	T	PASS	intergenic_region	MODIFIER	LOC111097299-SDK2	111097299-483283	intergenic_region	111097299-483283		-1	n.6718893C>T
9	7523088	C	G	PASS	intergenic_region	MODIFIER	LOC100856617-LOC111097302	100856617-111097302	intergenic_region	100856617-111097302		-1	n.7523088C>G
9	7523112	GCCC	G	PASS	intergenic_region	MODIFIER	LOC100856617-LOC111097302	100856617-111097302	intergenic_region	100856617-111097302		-1	n.7523113_7523115delCCC
9	13075327	T	C	PASS	intergenic_region	MODIFIER	PITPNC1-PSMD12	610855-480465	intergenic_region	610855-480465		-1	n.13075327T>C
9	14795175	TAAAATGGAAAAATGCGGGATCCCTGGGTAGCGCAGCGGTTTGGCGCCTGCCTTTGGCCCAGGGCGCGATCCTGGAGACCCGGGATCGAGTCCCACATCGGGCTCCCGGTGCATGGAGCCTGCTTCTCCCTCTGACTATGTCTCTGCCTCTCTCTCTCTCTCTCTGTGACTATCATAAATAAATAAAAATTAAAAAAAAAAATTTA	T	PASS	intergenic_region	MODIFIER	AXIN2-RGS9	490903-490902	intergenic_region	490903-490902		-1	n.14795176_14795380del
9	17424290	G	C	PASS	intergenic_region	MODIFIER	LOC102157248-LOC111097338	102157248-111097338	intergenic_region	102157248-111097338		-1	n.17424290G>C
9	17651604	T	A	PASS	intergenic_region	MODIFIER	LOC111097338-LOC100687665	111097338-100687665	intergenic_region	111097338-100687665		-1	n.17651604T>A
9	21317528	A	G	PASS	upstream_gene_variant	MODIFIER	LOC490986	490986	transcript	XM_548109.5	protein_coding	-1	c.-3771A>G
9	21317528	A	G	PASS	intergenic_region	MODIFIER	KRT32-LOC490986	490985-490986	intergenic_region	490985-490986		-1	n.21317528A>G
9	36421655	AGT	A	PASS	upstream_gene_variant	MODIFIER	MYO19	100855669	transcript	XM_022423263.1	protein_coding	-1	c.-3612_-3611delAC
9	36421655	AGT	A	PASS	intron_variant	MODIFIER	MYO19	100855669	transcript	XM_022423260.1	protein_coding	1	c.-264-2101_-264-2100delAC
9	36421655	AGT	A	PASS	intron_variant	MODIFIER	PIGW	100856602	transcript	XM_005624764.3	protein_coding	1	c.9+432_9+433delGT
9	36421655	AGT	A	PASS	intron_variant	MODIFIER	MYO19	100855669	transcript	XM_022423261.1	protein_coding	2	c.-264-2101_-264-2100delAC
9	36421655	AGT	A	PASS	intron_variant	MODIFIER	MYO19	100855669	transcript	XM_022423262.1	protein_coding	2	c.-264-2101_-264-2100delAC
9	36421655	AGT	A	PASS	intron_variant	MODIFIER	MYO19	100855669	transcript	XM_022423265.1	protein_coding	1	c.-264-2101_-264-2100delAC
9	36421655	AGT	A	PASS	intron_variant	MODIFIER	MYO19	100855669	transcript	XM_022423266.1	protein_coding	1	c.-264-2101_-264-2100delAC
9	36421655	AGT	A	PASS	intron_variant	MODIFIER	MYO19	100855669	transcript	XM_022423264.1	protein_coding	2	c.-264-2101_-264-2100delAC
9	36421655	AGT	A	PASS	intron_variant	MODIFIER	MYO19	100855669	transcript	XM_022423268.1	protein_coding	1	c.-264-2101_-264-2100delAC
9	36421655	AGT	A	PASS	intron_variant	MODIFIER	PIGW	100856602	transcript	XM_022423270.1	protein_coding	1	c.-9-1042_-9-1041delGT
9	36421655	AGT	A	PASS	intron_variant	MODIFIER	PIGW	100856602	transcript	XM_003639298.4	protein_coding	1	c.-10+891_-10+892delGT
9	36421655	AGT	A	PASS	intron_variant	MODIFIER	PIGW	100856602	transcript	XM_022423269.1	protein_coding	1	c.-10+969_-10+970delGT
9	36421655	AGT	A	PASS	intron_variant	MODIFIER	PIGW	100856602	transcript	XM_005624765.2	protein_coding	1	c.-10+590_-10+591delGT
9	36421664	G	GGC	PASS	upstream_gene_variant	MODIFIER	MYO19	100855669	transcript	XM_022423263.1	protein_coding	-1	c.-3620_-3619insGC
9	36421664	G	GGC	PASS	intron_variant	MODIFIER	MYO19	100855669	transcript	XM_022423260.1	protein_coding	1	c.-264-2109_-264-2108insGC
9	36421664	G	GGC	PASS	intron_variant	MODIFIER	PIGW	100856602	transcript	XM_005624764.3	protein_coding	1	c.9+440_9+441insGC
9	36421664	G	GGC	PASS	intron_variant	MODIFIER	MYO19	100855669	transcript	XM_022423261.1	protein_coding	2	c.-264-2109_-264-2108insGC
9	36421664	G	GGC	PASS	intron_variant	MODIFIER	MYO19	100855669	transcript	XM_022423262.1	protein_coding	2	c.-264-2109_-264-2108insGC
9	36421664	G	GGC	PASS	intron_variant	MODIFIER	MYO19	100855669	transcript	XM_022423265.1	protein_coding	1	c.-264-2109_-264-2108insGC
9	36421664	G	GGC	PASS	intron_variant	MODIFIER	MYO19	100855669	transcript	XM_022423266.1	protein_coding	1	c.-264-2109_-264-2108insGC
9	36421664	G	GGC	PASS	intron_variant	MODIFIER	MYO19	100855669	transcript	XM_022423264.1	protein_coding	2	c.-264-2109_-264-2108insGC
9	36421664	G	GGC	PASS	intron_variant	MODIFIER	MYO19	100855669	transcript	XM_022423268.1	protein_coding	1	c.-264-2109_-264-2108insGC
9	36421664	G	GGC	PASS	intron_variant	MODIFIER	PIGW	100856602	transcript	XM_022423270.1	protein_coding	1	c.-9-1034_-9-1033insGC
9	36421664	G	GGC	PASS	intron_variant	MODIFIER	PIGW	100856602	transcript	XM_003639298.4	protein_coding	1	c.-10+899_-10+900insGC
9	36421664	G	GGC	PASS	intron_variant	MODIFIER	PIGW	100856602	transcript	XM_022423269.1	protein_coding	1	c.-10+977_-10+978insGC
9	36421664	G	GGC	PASS	intron_variant	MODIFIER	PIGW	100856602	transcript	XM_005624765.2	protein_coding	1	c.-10+598_-10+599insGC
9	54113643	A	T	PASS	upstream_gene_variant	MODIFIER	PRRX2	491298	transcript	XM_022423940.1	protein_coding	-1	c.-1048T>A
9	54113643	A	T	PASS	intergenic_region	MODIFIER	PRRX2-LOC111097487	491298-111097487	intergenic_region	491298-111097487		-1	n.54113643A>T
10	1111585	TG	T	PASS	upstream_gene_variant	MODIFIER	LOC102155417	102155417	transcript	XR_293269.2	pseudogene	-1	n.-4627delC
10	1111585	TG	T	PASS	upstream_gene_variant	MODIFIER	LOC102155417	102155417	transcript	XR_293268.2	pseudogene	-1	n.-4684delC
10	1111585	TG	T	PASS	downstream_gene_variant	MODIFIER	SDR9C7	481119	transcript	XM_538240.5	protein_coding	-1	c.*2692delC
10	1111585	TG	T	PASS	intergenic_region	MODIFIER	LOC102155417-SDR9C7	102155417-481119	intergenic_region	102155417-481119		-1	n.1111586delG
10	13906019	A	C	PASS	intron_variant	MODIFIER	TRHDE	481166	transcript	XM_022424884.1	protein_coding	4	c.1220-37941A>C
10	13906026	T	G	PASS	intron_variant	MODIFIER	TRHDE	481166	transcript	XM_022424884.1	protein_coding	4	c.1220-37934T>G
10	13906027	T	C	PASS	intron_variant	MODIFIER	TRHDE	481166	transcript	XM_022424884.1	protein_coding	4	c.1220-37933T>C
10	13906053	C	T	PASS	intron_variant	MODIFIER	TRHDE	481166	transcript	XM_022424884.1	protein_coding	4	c.1220-37907C>T
10	13906496	G	GA	PASS	intron_variant	MODIFIER	TRHDE	481166	transcript	XM_022424884.1	protein_coding	4	c.1220-37464_1220-37463insA
10	16529733	T	C	PASS	intergenic_region	MODIFIER	LOC100685346-RABL2B	100685346-100685429	intergenic_region	100685346-100685429		-1	n.16529733T>C
10	16529736	G	A	PASS	intergenic_region	MODIFIER	LOC100685346-RABL2B	100685346-100685429	intergenic_region	100685346-100685429		-1	n.16529736G>A
10	16529781	T	G	PASS	intergenic_region	MODIFIER	LOC100685346-RABL2B	100685346-100685429	intergenic_region	100685346-100685429		-1	n.16529781T>G
10	16529787	G	A	PASS	intergenic_region	MODIFIER	LOC100685346-RABL2B	100685346-100685429	intergenic_region	100685346-100685429		-1	n.16529787G>A
10	19159229	C	T	PASS	intergenic_region	MODIFIER	LOC102154327-TBC1D22A	102154327-474462	intergenic_region	102154327-474462		-1	n.19159229C>T
10	31569799	T	C	PASS	intergenic_region	MODIFIER	LOC102155137-CRY1	102155137-474528	intergenic_region	102155137-474528		-1	n.31569799T>C
10	31569819	T	G	PASS	intergenic_region	MODIFIER	LOC102155137-CRY1	102155137-474528	intergenic_region	102155137-474528		-1	n.31569819T>G
10	53428501	A	G	PASS	intergenic_region	MODIFIER	LOC100683314-LOC100688606	100683314-100688606	intergenic_region	100683314-100688606		-1	n.53428501A>G
11	10625715	G	A	PASS	intergenic_region	MODIFIER	LOC100856486-LOC608432	100856486-608432	intergenic_region	100856486-608432		-1	n.10625715G>A
11	10625746	AG	A	PASS	intergenic_region	MODIFIER	LOC100856486-LOC608432	100856486-608432	intergenic_region	100856486-608432		-1	n.10625747delG
11	13049348	A	C	PASS	downstream_gene_variant	MODIFIER	PRDM6	100687856	transcript	XM_014117973.2	protein_coding	-1	c.*4818A>C
11	13049348	A	C	PASS	intergenic_region	MODIFIER	PRDM6-CEP120	100687856-474659	intergenic_region	100687856-474659		-1	n.13049348A>C
11	20319890	C	T	PASS	intergenic_region	MODIFIER	ACSL6-IL3	474670-481497	intergenic_region	474670-481497		-1	n.20319890C>T
11	27141456	T	C	PASS	intergenic_region	MODIFIER	LOC100855983-LOC100856006	100855983-100856006	intergenic_region	100855983-100856006		-1	n.27141456T>C
11	37699241	T	TAC	PASS	intergenic_region	MODIFIER	LOC102156029-SH3GL2	102156029-611239	intergenic_region	102156029-611239		-1	n.37699241_37699242insAC
11	41962124	A	C	PASS	intergenic_region	MODIFIER	LOC102153298-LOC100686786	102153298-100686786	intergenic_region	102153298-100686786		-1	n.41962124A>C
11	42706448	G	A	PASS	intergenic_region	MODIFIER	LOC111098068-LOC111097944	111098068-111097944	intergenic_region	111098068-111097944		-1	n.42706448G>A
11	48640646	C	CTTTCTTTCTTTCTTTCTTTCTTTCTTTCTTCTT	PASS	intergenic_region	MODIFIER	LOC111097947-LOC111098079	111097947-111098079	intergenic_region	111097947-111098079		-1	n.48640646_48640647insTTTCTTTCTTTCTTTCTTTCTTTCTTTCTTCTT
11	51486799	T	G	PASS	upstream_gene_variant	MODIFIER	FAM205C	102153716	transcript	XM_005626988.3	protein_coding	-1	c.-2958A>C
11	51486799	T	G	PASS	intergenic_region	MODIFIER	FAM205C-LOC111097908	102153716-111097908	intergenic_region	102153716-111097908		-1	n.51486799T>G
11	73911905	G	GTCTGTGGCT	PASS	upstream_gene_variant	MODIFIER	PHF19	100688884	transcript	XM_022425032.1	protein_coding	-1	c.-894_-893insAGCCACAGA
11	73911905	G	GTCTGTGGCT	PASS	intergenic_region	MODIFIER	PHF19-TRAF1	100688884-612709	intergenic_region	100688884-612709		-1	n.73911905_73911906insTCTGTGGCT
12	16805	T	G	PASS	intergenic_region	MODIFIER	CHR_START-ENPP3	CHR_START-474820	intergenic_region	CHR_START-474820		-1	n.16805T>G
12	180252	T	A	PASS	downstream_gene_variant	MODIFIER	LOC102154486	102154486	transcript	102154486	pseudogene	-1	n.*3222T>A
12	180252	T	A	PASS	intron_variant	MODIFIER	ENPP3	474820	transcript	XM_022425803.1	protein_coding	2	c.414+1558A>T
12	180252	T	A	PASS	intron_variant	MODIFIER	ENPP3	474820	transcript	XM_022425810.1	protein_coding	1	c.-63+1558A>T
12	180252	T	A	PASS	intron_variant	MODIFIER	ENPP3	474820	transcript	XM_022425808.1	protein_coding	2	c.-139+1015A>T
12	180252	T	A	PASS	intron_variant	MODIFIER	ENPP3	474820	transcript	XM_005627092.3	protein_coding	2	c.78+1558A>T
12	180252	T	A	PASS	intron_variant	MODIFIER	ENPP3	474820	transcript	XM_022425807.1	protein_coding	1	c.-138-5456A>T
12	180252	T	A	PASS	intron_variant	MODIFIER	ENPP3	474820	transcript	XM_022425809.1	protein_coding	1	c.-62-14218A>T
12	180252	T	A	PASS	intron_variant	MODIFIER	ENPP3	474820	transcript	XM_022425804.1	protein_coding	2	c.414+1558A>T
12	180252	T	A	PASS	intron_variant	MODIFIER	ENPP3	474820	transcript	XM_022425806.1	protein_coding	2	c.414+1558A>T
12	180252	T	A	PASS	intron_variant	MODIFIER	ENPP3	474820	transcript	XM_022425805.1	protein_coding	2	c.414+1558A>T
12	11424826	T	TTCTTTCTTTCTTTCTTTTTCTTTCTTTCTTTCTTTCTTTC	PASS	intron_variant	MODIFIER	BICRAL	474904	transcript	XM_005627362.3	protein_coding	7	c.2094+837_2094+838insTCTTTCTTTCTTTCTTTTTCTTTCTTTCTTTCTTTCTTTC
12	11424826	T	TTCTTTCTTTCTTTCTTTTTCTTTCTTTCTTTCTTTCTTTC	PASS	intron_variant	MODIFIER	BICRAL	474904	transcript	XM_014118453.2	protein_coding	7	c.2046+837_2046+838insTCTTTCTTTCTTTCTTTTTCTTTCTTTCTTTCTTTCTTTC
12	11424826	T	TTCTTTCTTTCTTTCTTTTTCTTTCTTTCTTTCTTTCTTTC	PASS	intron_variant	MODIFIER	BICRAL	474904	transcript	XM_005627363.3	protein_coding	7	c.2046+837_2046+838insTCTTTCTTTCTTTCTTTTTCTTTCTTTCTTTCTTTCTTTC
12	16974869	G	A	PASS	intergenic_region	MODIFIER	LOC610048-MUT	610048-474930	intergenic_region	610048-474930		-1	n.16974869G>A
12	17500538	T	TGAAGAAAACAGAACCTCCAGTGTAC	PASS	intergenic_region	MODIFIER	LOC111098277-LOC111098278	111098277-111098278	intergenic_region	111098277-111098278		-1	n.17500538_17500539insGAAGAAAACAGAACCTCCAGTGTAC
12	24925423	T	A	PASS	intergenic_region	MODIFIER	PRIM2-LOC111098164	474950-111098164	intergenic_region	474950-111098164		-1	n.24925423T>A
12	24925524	G	A	PASS	intergenic_region	MODIFIER	PRIM2-LOC111098164	474950-111098164	intergenic_region	474950-111098164		-1	n.24925524G>A
12	24940734	T	TAG	PASS	intron_variant	MODIFIER	LOC111098164	111098164	transcript	XR_002631708.1	pseudogene	1	n.44+4818_44+4819insAG
12	24940736	T	TACTGTAATAGCATAGTAAATTTCCCCAAAACTTGG	PASS	intron_variant	MODIFIER	LOC111098164	111098164	transcript	XR_002631708.1	pseudogene	1	n.44+4820_44+4821insACTGTAATAGCATAGTAAATTTCCCCAAAACTTGG
12	33134266	G	C	PASS	intergenic_region	MODIFIER	SDHAF4-SMAP1	610894-100049004	intergenic_region	610894-100049004		-1	n.33134266G>C
12	37646133	GAAGAGT	G	PASS	intergenic_region	MODIFIER	IMPG1-LOC102152577	481885-102152577	intergenic_region	481885-102152577		-1	n.37646134_37646139delAAGAGT
12	40367785	A	C	PASS	intron_variant	MODIFIER	LOC111098329	111098329	transcript	XR_002632026.1	pseudogene	3	n.385-7120A>C
12	40367803	T	C	PASS	intron_variant	MODIFIER	LOC111098329	111098329	transcript	XR_002632026.1	pseudogene	3	n.385-7102T>C
12	40404779	T	A	PASS	intron_variant	MODIFIER	LOC111098329	111098329	transcript	XR_002632026.1	pseudogene	4	n.507-19678T>A
12	64457664	A	G	PASS	intron_variant	MODIFIER	PDSS2	481950	transcript	XM_539071.6	protein_coding	3	c.630+10995T>C
12	64457664	A	G	PASS	intron_variant	MODIFIER	PDSS2	481950	transcript	XR_293776.3	pseudogene	3	n.911+10995T>C
12	64457664	A	G	PASS	intron_variant	MODIFIER	PDSS2	481950	transcript	XM_014118182.2	protein_coding	2	c.495+10995T>C
12	64457664	A	G	PASS	intron_variant	MODIFIER	PDSS2	481950	transcript	XM_005627679.3	protein_coding	3	c.630+10995T>C
12	64743516	C	T	PASS	intron_variant	MODIFIER	SOBP	612126	transcript	XM_022425765.1	protein_coding	4	c.460-3182C>T
12	69988066	C	A	PASS	downstream_gene_variant	MODIFIER	MARCKS	612436	transcript	XM_014118224.2	protein_coding	-1	c.*3801C>A
12	69988066	C	A	PASS	intergenic_region	MODIFIER	MARCKS-LOC106559557	612436-106559557	intergenic_region	612436-106559557		-1	n.69988066C>A
12	71755837	C	T	PASS	upstream_gene_variant	MODIFIER	LOC100683665	100683665	transcript	100683665	pseudogene	-1	n.-1460G>A
12	71755837	C	T	PASS	intron_variant	MODIFIER	FRK	481970	transcript	XM_539091.5	protein_coding	1	c.356+21G>A
13	4360720	G	GTGATTTTTAAAAACTATTTTACTTTTCT	PASS	downstream_gene_variant	MODIFIER	AZIN1	475058	transcript	NM_001291425.1	protein_coding	-1	c.*5988_*5989insAGAAAAGTAAAATAGTTTTTAAAAATCA
13	4360720	G	GTGATTTTTAAAAACTATTTTACTTTTCT	PASS	downstream_gene_variant	MODIFIER	AZIN1	475058	transcript	XM_005627842.3	protein_coding	-1	c.*5988_*5989insAGAAAAGTAAAATAGTTTTTAAAAATCA
13	4360720	G	GTGATTTTTAAAAACTATTTTACTTTTCT	PASS	downstream_gene_variant	MODIFIER	AZIN1	475058	transcript	XM_014118509.2	protein_coding	-1	c.*5988_*5989insAGAAAAGTAAAATAGTTTTTAAAAATCA
13	4360720	G	GTGATTTTTAAAAACTATTTTACTTTTCT	PASS	downstream_gene_variant	MODIFIER	AZIN1	475058	transcript	XM_022426497.1	protein_coding	-1	c.*5988_*5989insAGAAAAGTAAAATAGTTTTTAAAAATCA
13	4360720	G	GTGATTTTTAAAAACTATTTTACTTTTCT	PASS	intergenic_region	MODIFIER	LOC111098503-AZIN1	111098503-475058	intergenic_region	111098503-475058		-1	n.4360720_4360721insTGATTTTTAAAAACTATTTTACTTTTCT
13	16772367	T	A	PASS	intergenic_region	MODIFIER	SLC30A8-MED30	482022-482023	intergenic_region	482022-482023		-1	n.16772367T>A
13	33938710	G	A	PASS	upstream_gene_variant	MODIFIER	COL22A1	482056	transcript	XM_022426743.1	protein_coding	-1	c.-4366C>T
13	33938710	G	A	PASS	intron_variant	MODIFIER	COL22A1	482056	transcript	XM_005627990.3	protein_coding	5	c.758-387C>T
13	33938710	G	A	PASS	intron_variant	MODIFIER	COL22A1	482056	transcript	XM_022426742.1	protein_coding	5	c.758-387C>T
13	33938710	G	A	PASS	intron_variant	MODIFIER	COL22A1	482056	transcript	XM_014118854.2	protein_coding	5	c.758-387C>T
13	33938710	G	A	PASS	intron_variant	MODIFIER	COL22A1	482056	transcript	XM_022426740.1	protein_coding	5	c.758-387C>T
13	33938710	G	A	PASS	intron_variant	MODIFIER	COL22A1	482056	transcript	XM_022426741.1	protein_coding	5	c.758-387C>T
13	33938710	G	A	PASS	intron_variant	MODIFIER	COL22A1	482056	transcript	XM_539177.6	protein_coding	4	c.758-387C>T
13	34443551	GTC	G	PASS	non_coding_transcript_exon_variant	MODIFIER	LOC111098571	111098571	transcript	XR_002632535.1	pseudogene	2	n.884_885delGA
13	34443551	GTC	G	PASS	non_coding_transcript_exon_variant	MODIFIER	LOC111098571	111098571	transcript	XR_002632536.1	pseudogene	2	n.419_420delGA
13	34753539	G	GC	PASS	intron_variant	MODIFIER	TRAPPC9	482058	transcript	XM_022426747.1	protein_coding	18	c.2810+4428_2810+4429insG
13	34753539	G	GC	PASS	intron_variant	MODIFIER	TRAPPC9	482058	transcript	XM_005627991.2	protein_coding	17	c.2783+4428_2783+4429insG
13	34753539	G	GC	PASS	intron_variant	MODIFIER	TRAPPC9	482058	transcript	XM_539179.5	protein_coding	18	c.2810+4428_2810+4429insG
13	34753539	G	GC	PASS	intron_variant	MODIFIER	TRAPPC9	482058	transcript	XM_022426753.1	protein_coding	18	c.2810+4428_2810+4429insG
13	34753539	G	GC	PASS	intron_variant	MODIFIER	TRAPPC9	482058	transcript	XM_022426748.1	protein_coding	17	c.2783+4428_2783+4429insG
13	34753539	G	GC	PASS	intron_variant	MODIFIER	TRAPPC9	482058	transcript	XM_022426749.1	protein_coding	17	c.2666+4428_2666+4429insG
13	34753539	G	GC	PASS	intron_variant	MODIFIER	TRAPPC9	482058	transcript	XM_022426752.1	protein_coding	18	c.2810+4428_2810+4429insG
13	34753539	G	GC	PASS	intron_variant	MODIFIER	TRAPPC9	482058	transcript	XM_022426751.1	protein_coding	18	c.2810+4428_2810+4429insG
13	34753539	G	GC	PASS	intron_variant	MODIFIER	TRAPPC9	482058	transcript	XM_022426750.1	protein_coding	18	c.2810+4428_2810+4429insG
13	36487734	G	A	PASS	missense_variant	MODERATE	TSNARE1	482064	transcript	XM_014118712.2	protein_coding	13	c.2291C>T	p.Pro764Leu
13	36487734	G	A	PASS	missense_variant	MODERATE	TSNARE1	482064	transcript	XM_022426789.1	protein_coding	7	c.1634C>T	p.Pro545Leu
13	36487734	G	A	PASS	missense_variant	MODERATE	TSNARE1	482064	transcript	XM_014118726.2	protein_coding	8	c.1349C>T	p.Pro450Leu
13	36487734	G	A	PASS	missense_variant	MODERATE	TSNARE1	482064	transcript	XM_022426792.1	protein_coding	8	c.1349C>T	p.Pro450Leu
13	36487734	G	A	PASS	missense_variant	MODERATE	TSNARE1	482064	transcript	XM_014118725.2	protein_coding	9	c.1412C>T	p.Pro471Leu
13	36487734	G	A	PASS	missense_variant	MODERATE	TSNARE1	482064	transcript	XM_005628005.3	protein_coding	13	c.2273C>T	p.Pro758Leu
13	36487734	G	A	PASS	missense_variant	MODERATE	TSNARE1	482064	transcript	XM_014118714.2	protein_coding	13	c.2288C>T	p.Pro763Leu
13	36487734	G	A	PASS	missense_variant	MODERATE	TSNARE1	482064	transcript	XM_014118715.2	protein_coding	12	c.2141C>T	p.Pro714Leu
13	36487734	G	A	PASS	missense_variant	MODERATE	TSNARE1	482064	transcript	XM_014118722.2	protein_coding	11	c.1646C>T	p.Pro549Leu
13	36487734	G	A	PASS	3_prime_UTR_variant	MODIFIER	TSNARE1	482064	transcript	XM_014118716.2	protein_coding	14	c.*136C>T
13	36487734	G	A	PASS	3_prime_UTR_variant	MODIFIER	TSNARE1	482064	transcript	XM_014118723.2	protein_coding	13	c.*136C>T
13	36487734	G	A	PASS	3_prime_UTR_variant	MODIFIER	TSNARE1	482064	transcript	XM_014118724.2	protein_coding	13	c.*136C>T
13	36487734	G	A	PASS	downstream_gene_variant	MODIFIER	TSNARE1	482064	transcript	XR_001317571.2	pseudogene	-1	n.*335C>T
13	36487734	G	A	PASS	downstream_gene_variant	MODIFIER	TSNARE1	482064	transcript	XR_001317572.2	pseudogene	-1	n.*335C>T
13	36487734	G	A	PASS	downstream_gene_variant	MODIFIER	TSNARE1	482064	transcript	XR_002632552.1	pseudogene	-1	n.*407C>T
13	36487734	G	A	PASS	downstream_gene_variant	MODIFIER	TSNARE1	482064	transcript	XM_022426785.1	protein_coding	-1	c.*2173C>T
13	36487734	G	A	PASS	downstream_gene_variant	MODIFIER	TSNARE1	482064	transcript	XM_022426786.1	protein_coding	-1	c.*2173C>T
13	36487734	G	A	PASS	downstream_gene_variant	MODIFIER	TSNARE1	482064	transcript	XM_014118720.2	protein_coding	-1	c.*2575C>T
13	36487734	G	A	PASS	downstream_gene_variant	MODIFIER	TSNARE1	482064	transcript	XR_002632551.1	pseudogene	-1	n.*2333C>T
13	36487734	G	A	PASS	intron_variant	MODIFIER	TSNARE1	482064	transcript	XM_022426787.1	protein_coding	13	c.1902+3918C>T
13	36487734	G	A	PASS	intron_variant	MODIFIER	TSNARE1	482064	transcript	XM_022426790.1	protein_coding	12	c.1425+3918C>T
13	36487734	G	A	PASS	intron_variant	MODIFIER	TSNARE1	482064	transcript	XM_022426791.1	protein_coding	12	c.1422+3918C>T
13	37031760	C	CCCCCCCCCCCCCCCGGGG	PASS	5_prime_UTR_variant	MODIFIER	GLI4	100684283	transcript	XM_005628020.3	protein_coding	2	c.-1169_-1168insCCCCCCCCCCCCGGGGCC
13	37031760	C	CCCCCCCCCCCCCCCGGGG	PASS	5_prime_UTR_variant	MODIFIER	GLI4	100684283	transcript	XM_014118733.2	protein_coding	2	c.-1169_-1168insCCCCCCCCCCCCGGGGCC
13	37031760	C	CCCCCCCCCCCCCCCGGGG	PASS	downstream_gene_variant	MODIFIER	LOC111098581	111098581	transcript	XR_002632598.1	pseudogene	-1	n.*4495_*4496insCCCCGGGGGGGGGGGGGG
13	37031760	C	CCCCCCCCCCCCCCCGGGG	PASS	downstream_gene_variant	MODIFIER	ZFP41	102152064	transcript	XR_001317578.2	pseudogene	-1	n.*4301_*4302insCCCCCCCCCCCCCCGGGG
13	37031760	C	CCCCCCCCCCCCCCCGGGG	PASS	downstream_gene_variant	MODIFIER	ZFP41	102152064	transcript	XR_002632560.1	pseudogene	-1	n.*4301_*4302insCCCCCCCCCCCCCCGGGG
13	37031760	C	CCCCCCCCCCCCCCCGGGG	PASS	downstream_gene_variant	MODIFIER	ZFP41	102152064	transcript	XR_002632564.1	pseudogene	-1	n.*4301_*4302insCCCCCCCCCCCCCCGGGG
13	37031760	C	CCCCCCCCCCCCCCCGGGG	PASS	downstream_gene_variant	MODIFIER	ZFP41	102152064	transcript	XR_002632565.1	pseudogene	-1	n.*4301_*4302insCCCCCCCCCCCCCCGGGG
13	37031760	C	CCCCCCCCCCCCCCCGGGG	PASS	downstream_gene_variant	MODIFIER	ZFP41	102152064	transcript	XR_002632566.1	pseudogene	-1	n.*4301_*4302insCCCCCCCCCCCCCCGGGG
13	37031760	C	CCCCCCCCCCCCCCCGGGG	PASS	downstream_gene_variant	MODIFIER	ZFP41	102152064	transcript	XR_002632567.1	pseudogene	-1	n.*4301_*4302insCCCCCCCCCCCCCCGGGG
13	37031760	C	CCCCCCCCCCCCCCCGGGG	PASS	downstream_gene_variant	MODIFIER	ZFP41	102152064	transcript	XR_002632568.1	pseudogene	-1	n.*4301_*4302insCCCCCCCCCCCCCCGGGG
13	37031760	C	CCCCCCCCCCCCCCCGGGG	PASS	downstream_gene_variant	MODIFIER	ZFP41	102152064	transcript	XR_002632569.1	pseudogene	-1	n.*4301_*4302insCCCCCCCCCCCCCCGGGG
13	37031760	C	CCCCCCCCCCCCCCCGGGG	PASS	downstream_gene_variant	MODIFIER	ZFP41	102152064	transcript	XR_002632570.1	pseudogene	-1	n.*4301_*4302insCCCCCCCCCCCCCCGGGG
13	37031760	C	CCCCCCCCCCCCCCCGGGG	PASS	downstream_gene_variant	MODIFIER	ZFP41	102152064	transcript	XR_002632571.1	pseudogene	-1	n.*4301_*4302insCCCCCCCCCCCCCCGGGG
13	37031760	C	CCCCCCCCCCCCCCCGGGG	PASS	downstream_gene_variant	MODIFIER	ZFP41	102152064	transcript	XR_002632572.1	pseudogene	-1	n.*4301_*4302insCCCCCCCCCCCCCCGGGG
13	37031760	C	CCCCCCCCCCCCCCCGGGG	PASS	downstream_gene_variant	MODIFIER	ZFP41	102152064	transcript	XR_002632573.1	pseudogene	-1	n.*4301_*4302insCCCCCCCCCCCCCCGGGG
13	37031760	C	CCCCCCCCCCCCCCCGGGG	PASS	downstream_gene_variant	MODIFIER	ZFP41	102152064	transcript	XR_002632574.1	pseudogene	-1	n.*4301_*4302insCCCCCCCCCCCCCCGGGG
13	37031760	C	CCCCCCCCCCCCCCCGGGG	PASS	downstream_gene_variant	MODIFIER	ZFP41	102152064	transcript	XR_002632575.1	pseudogene	-1	n.*4301_*4302insCCCCCCCCCCCCCCGGGG
13	37031760	C	CCCCCCCCCCCCCCCGGGG	PASS	downstream_gene_variant	MODIFIER	ZFP41	102152064	transcript	XR_002632576.1	pseudogene	-1	n.*4301_*4302insCCCCCCCCCCCCCCGGGG
13	37031760	C	CCCCCCCCCCCCCCCGGGG	PASS	downstream_gene_variant	MODIFIER	ZFP41	102152064	transcript	XR_002632577.1	pseudogene	-1	n.*4301_*4302insCCCCCCCCCCCCCCGGGG
13	37031760	C	CCCCCCCCCCCCCCCGGGG	PASS	downstream_gene_variant	MODIFIER	ZFP41	102152064	transcript	XR_002632578.1	pseudogene	-1	n.*4301_*4302insCCCCCCCCCCCCCCGGGG
13	37031760	C	CCCCCCCCCCCCCCCGGGG	PASS	downstream_gene_variant	MODIFIER	ZFP41	102152064	transcript	XR_002632579.1	pseudogene	-1	n.*4301_*4302insCCCCCCCCCCCCCCGGGG
13	37031760	C	CCCCCCCCCCCCCCCGGGG	PASS	downstream_gene_variant	MODIFIER	ZFP41	102152064	transcript	XR_002632580.1	pseudogene	-1	n.*4301_*4302insCCCCCCCCCCCCCCGGGG
13	37031760	C	CCCCCCCCCCCCCCCGGGG	PASS	downstream_gene_variant	MODIFIER	ZFP41	102152064	transcript	XR_002632561.1	pseudogene	-1	n.*4301_*4302insCCCCCCCCCCCCCCGGGG
13	37031760	C	CCCCCCCCCCCCCCCGGGG	PASS	downstream_gene_variant	MODIFIER	ZFP41	102152064	transcript	XR_002632563.1	pseudogene	-1	n.*4301_*4302insCCCCCCCCCCCCCCGGGG
13	37031760	C	CCCCCCCCCCCCCCCGGGG	PASS	downstream_gene_variant	MODIFIER	ZFP41	102152064	transcript	XR_002632562.1	pseudogene	-1	n.*4301_*4302insCCCCCCCCCCCCCCGGGG
13	37031760	C	CCCCCCCCCCCCCCCGGGG	PASS	intron_variant	MODIFIER	GLI4	100684283	transcript	XM_003431813.3	protein_coding	2	c.124+1184_124+1185insCCCCCCCCCCCCGGGGCC
13	37031760	C	CCCCCCCCCCCCCCCGGGG	PASS	intron_variant	MODIFIER	GLI4	100684283	transcript	XM_022426833.1	protein_coding	3	c.448+646_448+647insCCCCCCCCCCCCGGGGCC
13	37031760	C	CCCCCCCCCCCCCCCGGGG	PASS	intron_variant	MODIFIER	GLI4	100684283	transcript	XM_005628021.3	protein_coding	2	c.505+646_505+647insCCCCCCCCCCCCGGGGCC
13	37843113	CCCAGACGCT	C	PASS	upstream_gene_variant	MODIFIER	SLC39A4	482096	transcript	XM_014118658.2	protein_coding	-1	c.-4818_-4810delAGCGTCTGG
13	37843113	CCCAGACGCT	C	PASS	downstream_gene_variant	MODIFIER	TONSL	475127	transcript	XM_014118850.2	protein_coding	-1	c.*3027_*3035delAGCGTCTGG
13	37843113	CCCAGACGCT	C	PASS	downstream_gene_variant	MODIFIER	TONSL	475127	transcript	XM_022426886.1	protein_coding	-1	c.*3027_*3035delAGCGTCTGG
13	37843113	CCCAGACGCT	C	PASS	intron_variant	MODIFIER	VPS28	607677	transcript	XM_844152.5	protein_coding	5	c.195-60_195-52delAGCGTCTGG
13	37843113	CCCAGACGCT	C	PASS	intron_variant	MODIFIER	VPS28	607677	transcript	XM_014118867.2	protein_coding	2	c.81-60_81-52delAGCGTCTGG
13	37843113	CCCAGACGCT	C	PASS	intron_variant	MODIFIER	VPS28	607677	transcript	XM_853130.5	protein_coding	4	c.105-60_105-52delAGCGTCTGG
13	38590179	C	T	PASS	intron_variant	MODIFIER	LIMCH1	475135	transcript	XM_022426925.1	protein_coding	3	c.265-48711C>T
13	38590179	C	T	PASS	intron_variant	MODIFIER	LIMCH1	475135	transcript	XM_022426926.1	protein_coding	1	c.97-48711C>T
13	38590179	C	T	PASS	intron_variant	MODIFIER	LIMCH1	475135	transcript	XM_022426928.1	protein_coding	3	c.265-48711C>T
13	38590179	C	T	PASS	intron_variant	MODIFIER	LIMCH1	475135	transcript	XM_022426930.1	protein_coding	3	c.265-48711C>T
13	38590179	C	T	PASS	intron_variant	MODIFIER	LIMCH1	475135	transcript	XM_022426931.1	protein_coding	3	c.265-48711C>T
13	38590179	C	T	PASS	intron_variant	MODIFIER	LIMCH1	475135	transcript	XM_022426932.1	protein_coding	3	c.265-48711C>T
13	38590179	C	T	PASS	intron_variant	MODIFIER	LIMCH1	475135	transcript	XM_022426934.1	protein_coding	3	c.265-48711C>T
13	38631042	G	A	PASS	upstream_gene_variant	MODIFIER	LIMCH1	475135	transcript	XM_022426933.1	protein_coding	-1	c.-3604G>A
13	38631042	G	A	PASS	intron_variant	MODIFIER	LIMCH1	475135	transcript	XM_022426925.1	protein_coding	3	c.265-7848G>A
13	38631042	G	A	PASS	intron_variant	MODIFIER	LOC111098599	111098599	transcript	XR_002632627.1	pseudogene	1	n.138+3090C>T
13	38631042	G	A	PASS	intron_variant	MODIFIER	LIMCH1	475135	transcript	XM_022426926.1	protein_coding	1	c.97-7848G>A
13	38631042	G	A	PASS	intron_variant	MODIFIER	LIMCH1	475135	transcript	XM_022426928.1	protein_coding	3	c.265-7848G>A
13	38631042	G	A	PASS	intron_variant	MODIFIER	LIMCH1	475135	transcript	XM_022426930.1	protein_coding	3	c.265-7848G>A
13	38631042	G	A	PASS	intron_variant	MODIFIER	LIMCH1	475135	transcript	XM_022426931.1	protein_coding	3	c.265-7848G>A
13	38631042	G	A	PASS	intron_variant	MODIFIER	LIMCH1	475135	transcript	XM_022426932.1	protein_coding	3	c.265-7848G>A
13	38631042	G	A	PASS	intron_variant	MODIFIER	LIMCH1	475135	transcript	XM_022426934.1	protein_coding	3	c.265-7848G>A
13	39751656	A	C	PASS	intergenic_region	MODIFIER	LOC111098605-GRXCR1	111098605-100687779	intergenic_region	111098605-100687779		-1	n.39751656A>C
13	39903424	CTCT	C	PASS	intergenic_region	MODIFIER	GRXCR1-LOC102156700	100687779-102156700	intergenic_region	100687779-102156700		-1	n.39903425_39903427delTCT
13	39903431	CTCTTTTCTTTTCCCTTCTCTT	C	PASS	intergenic_region	MODIFIER	GRXCR1-LOC102156700	100687779-102156700	intergenic_region	100687779-102156700		-1	n.39903432_39903452delTCTTTTCTTTTCCCTTCTCTT
13	45910593	A	ATTT	PASS	intron_variant	MODIFIER	SCFD2	482149	transcript	XM_844602.4	protein_coding	4	c.1308+4752_1308+4753insAAA
13	45910593	A	ATTT	PASS	intron_variant	MODIFIER	SCFD2	482149	transcript	XR_002632667.1	pseudogene	4	n.1408+4752_1408+4753insAAA
13	45910593	A	ATTT	PASS	intron_variant	MODIFIER	SCFD2	482149	transcript	XR_002632668.1	pseudogene	4	n.1408+4752_1408+4753insAAA
13	45910593	A	ATTT	PASS	intron_variant	MODIFIER	SCFD2	482149	transcript	XM_022426987.1	protein_coding	4	c.1308+4752_1308+4753insAAA
13	46161404	T	TTCA	PASS	intron_variant	MODIFIER	LNX1	475143	transcript	XM_005628190.3	protein_coding	2	c.392+25114_392+25115insTGA
13	46161404	T	TTCA	PASS	intron_variant	MODIFIER	LNX1	475143	transcript	XM_532373.6	protein_coding	1	c.92+16528_92+16529insTGA
13	46161404	T	TTCA	PASS	intron_variant	MODIFIER	LNX1	475143	transcript	XM_005628191.3	protein_coding	2	c.392+25114_392+25115insTGA
13	46161404	T	TTCA	PASS	intron_variant	MODIFIER	LNX1	475143	transcript	XM_022426991.1	protein_coding	3	c.392+25114_392+25115insTGA
13	46161404	T	TTCA	PASS	intron_variant	MODIFIER	LNX1	475143	transcript	XM_844614.5	protein_coding	2	c.392+25114_392+25115insTGA
13	61406676	G	A	PASS	intron_variant	MODIFIER	ADAMTS3	482192	transcript	XM_539311.5	protein_coding	4	c.661+14690C>T
13	61406683	C	G	PASS	intron_variant	MODIFIER	ADAMTS3	482192	transcript	XM_539311.5	protein_coding	4	c.661+14683G>C
13	61406690	A	G	PASS	intron_variant	MODIFIER	ADAMTS3	482192	transcript	XM_539311.5	protein_coding	4	c.661+14676T>C
13	61406694	T	G	PASS	intron_variant	MODIFIER	ADAMTS3	482192	transcript	XM_539311.5	protein_coding	4	c.661+14672A>C
14	36947509	GTTGACTGAGGTTCTTTTTTTTTTTTTTTTTTTTTTTTTTTTTATTTATGATAGTCATACAGAGAGAGAGAGAGAGAGGCAGAGGCACAGGCAGAGGGAGAAGCAGGCTCCATGCACCGGGAGCCCGACGTGGGATTCGATCCTGGGTCTCCAGGATCGCGCCCTGGGCCAAAGGCAGGCGCCAAACCGCTGCGCCACCCAGGGTTCCCC	G	PASS	downstream_gene_variant	MODIFIER	GPNMB	482355	transcript	XM_539472.6	protein_coding	-1	c.*1465_*1673del
14	36947509	GTTGACTGAGGTTCTTTTTTTTTTTTTTTTTTTTTTTTTTTTTATTTATGATAGTCATACAGAGAGAGAGAGAGAGAGGCAGAGGCACAGGCAGAGGGAGAAGCAGGCTCCATGCACCGGGAGCCCGACGTGGGATTCGATCCTGGGTCTCCAGGATCGCGCCCTGGGCCAAAGGCAGGCGCCAAACCGCTGCGCCACCCAGGGTTCCCC	G	PASS	intergenic_region	MODIFIER	GPNMB-MALSU1	482355-611116	intergenic_region	482355-611116		-1	n.36947510_36947718del
15	885575	G	A	PASS	intron_variant	MODIFIER	RIMKLA	482445	transcript	XM_539562.7	protein_coding	1	c.163+2958C>T
15	885576	C	A	PASS	intron_variant	MODIFIER	RIMKLA	482445	transcript	XM_539562.7	protein_coding	1	c.163+2957G>T
15	10269987	T	TTCTTTCTTTCTTTCTTTCTTTCTTTCTTTCTTTCCTTTCTTTCTTTCTTTCTTTCTTTCTTTCTTTCTTTCTTTCTTTCTTTCTG	PASS	intron_variant	MODIFIER	FAF1	608231	transcript	XM_844729.5	protein_coding	1	c.46-36263_46-36262insTCTTTCTTTCTTTCTTTCTTTCTTTCTTTCTTTCCTTTCTTTCTTTCTTTCTTTCTTTCTTTCTTTCTTTCTTTCTTTCTTTCTG
15	11826364	A	T	PASS	intron_variant	MODIFIER	AGBL4	610123	transcript	XM_022427936.1	protein_coding	4	c.377+74471A>T
15	11826364	A	T	PASS	intron_variant	MODIFIER	AGBL4	610123	transcript	XM_022427944.1	protein_coding	4	c.377+74471A>T
15	11826364	A	T	PASS	intron_variant	MODIFIER	AGBL4	610123	transcript	XM_022427946.1	protein_coding	4	c.377+74471A>T
15	11826364	A	T	PASS	intron_variant	MODIFIER	AGBL4	610123	transcript	XM_022427939.1	protein_coding	4	c.377+74471A>T
15	11826364	A	T	PASS	intron_variant	MODIFIER	AGBL4	610123	transcript	XM_022427947.1	protein_coding	4	c.377+74471A>T
15	11826364	A	T	PASS	intron_variant	MODIFIER	AGBL4	610123	transcript	XM_847536.4	protein_coding	4	c.377+74471A>T
15	11826364	A	T	PASS	intron_variant	MODIFIER	AGBL4	610123	transcript	XR_002633401.1	pseudogene	4	n.445+74471A>T
15	11826364	A	T	PASS	intron_variant	MODIFIER	AGBL4	610123	transcript	XM_022427938.1	protein_coding	4	c.377+74471A>T
15	11826364	A	T	PASS	intron_variant	MODIFIER	AGBL4	610123	transcript	XM_022427940.1	protein_coding	4	c.377+74471A>T
15	11826364	A	T	PASS	intron_variant	MODIFIER	AGBL4	610123	transcript	XM_022427941.1	protein_coding	2	c.200+74471A>T
15	11826364	A	T	PASS	intron_variant	MODIFIER	AGBL4	610123	transcript	XM_022427943.1	protein_coding	2	c.101+74471A>T
15	11826364	A	T	PASS	intron_variant	MODIFIER	AGBL4	610123	transcript	XM_022427942.1	protein_coding	2	c.188+74471A>T
15	17818802	A	T	PASS	downstream_gene_variant	MODIFIER	PNP	475393	transcript	XM_532617.4	protein_coding	-1	c.*3195A>T
15	17818802	A	T	PASS	intergenic_region	MODIFIER	PNP-LOC111099001	475393-111099001	intergenic_region	475393-111099001		-1	n.17818802A>T
15	41893066	AATGATCAAGGAATATGCCTTCATCCTGTACCATCCCTTACTGCACTT	A	PASS	intergenic_region	MODIFIER	LOC111098931-LOC111090068	111098931-111090068	intergenic_region	111098931-111090068		-1	n.41893067_41893113delATGATCAAGGAATATGCCTTCATCCTGTACCATCCCTTACTGCACTT
15	57194830	TTCCTTTCCTTTCCTTTCCTTTCCTTTCCTTTCCTTTC	T	PASS	intergenic_region	MODIFIER	LOC111098923-LOC102152715	111098923-102152715	intergenic_region	111098923-102152715		-1	n.57194831_57194867delTCCTTTCCTTTCCTTTCCTTTCCTTTCCTTTCCTTTC
16	2949063	A	G	PASS	intron_variant	MODIFIER	CNTNAP2	100687859	transcript	XM_003432080.4	protein_coding	11	c.1778-2767T>C
16	2949063	A	G	PASS	intron_variant	MODIFIER	CNTNAP2	100687859	transcript	XM_022403663.1	protein_coding	7	c.983-2767T>C
16	2949063	A	G	PASS	intron_variant	MODIFIER	CNTNAP2	100687859	transcript	XM_022403662.1	protein_coding	7	c.983-2767T>C
16	16259753	T	TGAAACCAAGAGTCAAAAAAAAAAATAAAAAAAAAAAAAAAAAAAAAAAAAAAAAAAAAAAAAAAAAAAAAAAAAA	PASS	intron_variant	MODIFIER	LOC111090256	111090256	transcript	XR_002614570.1	pseudogene	1	n.271-181_271-180insTTTTTTTTTTTTTTTTTTTTTTTTTTTTTTTTTTTTTTTTTTTTTTTTTTATTTTTTTTTTTGACTCTTGGTTTC
16	16259753	T	TGAAACCAAGAGTCAAAAAAAAAAATAAAAAAAAAAAAAAAAAAAAAAAAAAAAAAAAAAAAAAAAAAAAAAAAAA	PASS	intron_variant	MODIFIER	LOC111090256	111090256	transcript	XR_002614571.1	pseudogene	1	n.271-181_271-180insTTTTTTTTTTTTTTTTTTTTTTTTTTTTTTTTTTTTTTTTTTTTTTTTTTATTTTTTTTTTTGACTCTTGGTTTC
16	16259753	T	TGAAACCAAGAGTCAAAAAAAAAAATAAAAAAAAAAAAAAAAAAAAAAAAAAAAAAAAAAAAAAAAAAAAAAAAAA	PASS	intron_variant	MODIFIER	LOC111090256	111090256	transcript	XR_002614572.1	pseudogene	1	n.271-181_271-180insTTTTTTTTTTTTTTTTTTTTTTTTTTTTTTTTTTTTTTTTTTTTTTTTTTATTTTTTTTTTTGACTCTTGGTTTC
17	381607	T	TCCACTCCCGGGTGAAGCAGCGCCGCTGGGTCACCAGCACCCTTGCCCCC	PASS	intergenic_region	MODIFIER	LOC111090451-LOC111090453	111090451-111090453	intergenic_region	111090451-111090453		-1	n.381607_381608insCCACTCCCGGGTGAAGCAGCGCCGCTGGGTCACCAGCACCCTTGCCCCC
17	2738637	T	G	PASS	intergenic_region	MODIFIER	LOC111090408-LOC106559886	111090408-106559886	intergenic_region	111090408-106559886		-1	n.2738637T>G
17	2738691	A	C	PASS	intergenic_region	MODIFIER	LOC111090408-LOC106559886	111090408-106559886	intergenic_region	111090408-106559886		-1	n.2738691A>C
17	12940397	TTTTTTTTTTTTGG	T	PASS	intergenic_region	MODIFIER	LOC100684777-RAD51AP2	100684777-475674	intergenic_region	100684777-475674		-1	n.12940398_12940410delTTTTTTTTTTTGG
17	18754093	C	T	PASS	intron_variant	MODIFIER	ITSN2	475683	transcript	XM_014120293.2	protein_coding	1	c.-34+2417G>A
17	18754093	C	T	PASS	intron_variant	MODIFIER	ITSN2	475683	transcript	XM_022404504.1	protein_coding	1	c.-34+1483G>A
17	18754093	C	T	PASS	intron_variant	MODIFIER	ITSN2	475683	transcript	XM_022404501.1	protein_coding	1	c.-34+1958G>A
17	18754093	C	T	PASS	intron_variant	MODIFIER	ITSN2	475683	transcript	XM_014120296.2	protein_coding	1	c.-34+1958G>A
17	18754093	C	T	PASS	intron_variant	MODIFIER	ITSN2	475683	transcript	XM_022404502.1	protein_coding	1	c.-34+2417G>A
17	18754093	C	T	PASS	intron_variant	MODIFIER	ITSN2	475683	transcript	XM_022404503.1	protein_coding	1	c.-34+2417G>A
17	18754093	C	T	PASS	intron_variant	MODIFIER	ITSN2	475683	transcript	XM_014120298.2	protein_coding	1	c.-34+2417G>A
17	18754094	C	T	PASS	intron_variant	MODIFIER	ITSN2	475683	transcript	XM_014120293.2	protein_coding	1	c.-34+2416G>A
17	18754094	C	T	PASS	intron_variant	MODIFIER	ITSN2	475683	transcript	XM_022404504.1	protein_coding	1	c.-34+1482G>A
17	18754094	C	T	PASS	intron_variant	MODIFIER	ITSN2	475683	transcript	XM_022404501.1	protein_coding	1	c.-34+1957G>A
17	18754094	C	T	PASS	intron_variant	MODIFIER	ITSN2	475683	transcript	XM_014120296.2	protein_coding	1	c.-34+1957G>A
17	18754094	C	T	PASS	intron_variant	MODIFIER	ITSN2	475683	transcript	XM_022404502.1	protein_coding	1	c.-34+2416G>A
17	18754094	C	T	PASS	intron_variant	MODIFIER	ITSN2	475683	transcript	XM_022404503.1	protein_coding	1	c.-34+2416G>A
17	18754094	C	T	PASS	intron_variant	MODIFIER	ITSN2	475683	transcript	XM_014120298.2	protein_coding	1	c.-34+2416G>A
17	18754095	G	A	PASS	intron_variant	MODIFIER	ITSN2	475683	transcript	XM_014120293.2	protein_coding	1	c.-34+2415C>T
17	18754095	G	A	PASS	intron_variant	MODIFIER	ITSN2	475683	transcript	XM_022404504.1	protein_coding	1	c.-34+1481C>T
17	18754095	G	A	PASS	intron_variant	MODIFIER	ITSN2	475683	transcript	XM_022404501.1	protein_coding	1	c.-34+1956C>T
17	18754095	G	A	PASS	intron_variant	MODIFIER	ITSN2	475683	transcript	XM_014120296.2	protein_coding	1	c.-34+1956C>T
17	18754095	G	A	PASS	intron_variant	MODIFIER	ITSN2	475683	transcript	XM_022404502.1	protein_coding	1	c.-34+2415C>T
17	18754095	G	A	PASS	intron_variant	MODIFIER	ITSN2	475683	transcript	XM_022404503.1	protein_coding	1	c.-34+2415C>T
17	18754095	G	A	PASS	intron_variant	MODIFIER	ITSN2	475683	transcript	XM_014120298.2	protein_coding	1	c.-34+2415C>T
17	18754106	C	G	PASS	intron_variant	MODIFIER	ITSN2	475683	transcript	XM_014120293.2	protein_coding	1	c.-34+2404G>C
17	18754106	C	G	PASS	intron_variant	MODIFIER	ITSN2	475683	transcript	XM_022404504.1	protein_coding	1	c.-34+1470G>C
17	18754106	C	G	PASS	intron_variant	MODIFIER	ITSN2	475683	transcript	XM_022404501.1	protein_coding	1	c.-34+1945G>C
17	18754106	C	G	PASS	intron_variant	MODIFIER	ITSN2	475683	transcript	XM_014120296.2	protein_coding	1	c.-34+1945G>C
17	18754106	C	G	PASS	intron_variant	MODIFIER	ITSN2	475683	transcript	XM_022404502.1	protein_coding	1	c.-34+2404G>C
17	18754106	C	G	PASS	intron_variant	MODIFIER	ITSN2	475683	transcript	XM_022404503.1	protein_coding	1	c.-34+2404G>C
17	18754106	C	G	PASS	intron_variant	MODIFIER	ITSN2	475683	transcript	XM_014120298.2	protein_coding	1	c.-34+2404G>C
17	18754125	C	T	PASS	intron_variant	MODIFIER	ITSN2	475683	transcript	XM_014120293.2	protein_coding	1	c.-34+2385G>A
17	18754125	C	T	PASS	intron_variant	MODIFIER	ITSN2	475683	transcript	XM_022404504.1	protein_coding	1	c.-34+1451G>A
17	18754125	C	T	PASS	intron_variant	MODIFIER	ITSN2	475683	transcript	XM_022404501.1	protein_coding	1	c.-34+1926G>A
17	18754125	C	T	PASS	intron_variant	MODIFIER	ITSN2	475683	transcript	XM_014120296.2	protein_coding	1	c.-34+1926G>A
17	18754125	C	T	PASS	intron_variant	MODIFIER	ITSN2	475683	transcript	XM_022404502.1	protein_coding	1	c.-34+2385G>A
17	18754125	C	T	PASS	intron_variant	MODIFIER	ITSN2	475683	transcript	XM_022404503.1	protein_coding	1	c.-34+2385G>A
17	18754125	C	T	PASS	intron_variant	MODIFIER	ITSN2	475683	transcript	XM_014120298.2	protein_coding	1	c.-34+2385G>A
17	24096477	C	CTTCCCCTCCTCTCTCCTTACCCCCACCAGAGCA	PASS	intergenic_region	MODIFIER	LBH-LCLAT1	611237-483023	intergenic_region	611237-483023		-1	n.24096477_24096478insTTCCCCTCCTCTCTCCTTACCCCCACCAGAGCA
17	32801467	T	C	PASS	intergenic_region	MODIFIER	LOC111090398-LOC102151150	111090398-102151150	intergenic_region	111090398-102151150		-1	n.32801467T>C
17	32801468	G	A	PASS	intergenic_region	MODIFIER	LOC111090398-LOC102151150	111090398-102151150	intergenic_region	111090398-102151150		-1	n.32801468G>A
17	48275403	T	TTATTTATG	PASS	intergenic_region	MODIFIER	POLE4-HK2	483096-100856448	intergenic_region	483096-100856448		-1	n.48275403_48275404insTATTTATG
17	48386584	G	A	GATKstd	intergenic_region	MODIFIER	HK2-LOC100683902	100856448-100683902	intergenic_region	100856448-100683902		-1	n.48386584G>A
17	50510305	T	G	PASS	intron_variant	MODIFIER	EXOC6B	483119	transcript	XM_014120268.2	protein_coding	20	c.2196+59425T>G
17	50510305	T	G	PASS	intron_variant	MODIFIER	EXOC6B	483119	transcript	XM_022404839.1	protein_coding	19	c.2148+59425T>G
17	50510305	T	G	PASS	intron_variant	MODIFIER	EXOC6B	483119	transcript	XM_022404842.1	protein_coding	19	c.2019+59425T>G
17	50510305	T	G	PASS	intron_variant	MODIFIER	EXOC6B	483119	transcript	XM_540235.5	protein_coding	20	c.2196+59425T>G
17	50510305	T	G	PASS	intron_variant	MODIFIER	EXOC6B	483119	transcript	XM_022404841.1	protein_coding	20	c.2049+59425T>G
17	50510305	T	G	PASS	intron_variant	MODIFIER	EXOC6B	483119	transcript	XM_022404840.1	protein_coding	20	c.2049+59425T>G
17	55916998	C	G	PASS	intergenic_region	MODIFIER	SPAG17-LOC100856023	607737-100856023	intergenic_region	607737-100856023		-1	n.55916998C>G
17	57364127	C	T	PASS	downstream_gene_variant	MODIFIER	LOC100683419	100683419	transcript	XM_014120591.2	protein_coding	-1	c.*5969C>T
17	57364127	C	T	PASS	downstream_gene_variant	MODIFIER	LOC100683419	100683419	transcript	XM_005630689.3	protein_coding	-1	c.*5969C>T
17	57364127	C	T	PASS	downstream_gene_variant	MODIFIER	LOC100683419	100683419	transcript	XM_005630691.3	protein_coding	-1	c.*5969C>T
17	57364127	C	T	PASS	downstream_gene_variant	MODIFIER	LOC100683419	100683419	transcript	XM_014120592.2	protein_coding	-1	c.*6073C>T
17	57364127	C	T	PASS	downstream_gene_variant	MODIFIER	LOC100683419	100683419	transcript	XM_014120593.2	protein_coding	-1	c.*6073C>T
17	57364127	C	T	PASS	downstream_gene_variant	MODIFIER	LOC100683419	100683419	transcript	XM_014120594.2	protein_coding	-1	c.*6073C>T
17	57364127	C	T	PASS	downstream_gene_variant	MODIFIER	LOC100683419	100683419	transcript	XM_014120598.2	protein_coding	-1	c.*5969C>T
17	57364127	C	T	PASS	downstream_gene_variant	MODIFIER	LOC100683419	100683419	transcript	XM_022404899.1	protein_coding	-1	c.*6073C>T
17	57364127	C	T	PASS	downstream_gene_variant	MODIFIER	LOC100683419	100683419	transcript	XM_014120599.2	protein_coding	-1	c.*5969C>T
17	57364127	C	T	PASS	downstream_gene_variant	MODIFIER	LOC100683419	100683419	transcript	XM_005630692.3	protein_coding	-1	c.*5969C>T
17	57364127	C	T	PASS	downstream_gene_variant	MODIFIER	LOC100683419	100683419	transcript	XM_005630690.3	protein_coding	-1	c.*5969C>T
17	57364127	C	T	PASS	intergenic_region	MODIFIER	LOC100683419-LOC111090697	100683419-111090697	intergenic_region	100683419-111090697		-1	n.57364127C>T
17	57364236	G	A	PASS	downstream_gene_variant	MODIFIER	LOC100683419	100683419	transcript	XM_014120591.2	protein_coding	-1	c.*6078G>A
17	57364236	G	A	PASS	downstream_gene_variant	MODIFIER	LOC100683419	100683419	transcript	XM_005630689.3	protein_coding	-1	c.*6078G>A
17	57364236	G	A	PASS	downstream_gene_variant	MODIFIER	LOC100683419	100683419	transcript	XM_005630691.3	protein_coding	-1	c.*6078G>A
17	57364236	G	A	PASS	downstream_gene_variant	MODIFIER	LOC100683419	100683419	transcript	XM_014120592.2	protein_coding	-1	c.*6182G>A
17	57364236	G	A	PASS	downstream_gene_variant	MODIFIER	LOC100683419	100683419	transcript	XM_014120593.2	protein_coding	-1	c.*6182G>A
17	57364236	G	A	PASS	downstream_gene_variant	MODIFIER	LOC100683419	100683419	transcript	XM_014120594.2	protein_coding	-1	c.*6182G>A
17	57364236	G	A	PASS	downstream_gene_variant	MODIFIER	LOC100683419	100683419	transcript	XM_014120598.2	protein_coding	-1	c.*6078G>A
17	57364236	G	A	PASS	downstream_gene_variant	MODIFIER	LOC100683419	100683419	transcript	XM_022404899.1	protein_coding	-1	c.*6182G>A
17	57364236	G	A	PASS	downstream_gene_variant	MODIFIER	LOC100683419	100683419	transcript	XM_014120599.2	protein_coding	-1	c.*6078G>A
17	57364236	G	A	PASS	downstream_gene_variant	MODIFIER	LOC100683419	100683419	transcript	XM_005630692.3	protein_coding	-1	c.*6078G>A
17	57364236	G	A	PASS	downstream_gene_variant	MODIFIER	LOC100683419	100683419	transcript	XM_005630690.3	protein_coding	-1	c.*6078G>A
17	57364236	G	A	PASS	intergenic_region	MODIFIER	LOC100683419-LOC111090697	100683419-111090697	intergenic_region	100683419-111090697		-1	n.57364236G>A
17	59718673	C	A	PASS	intergenic_region	MODIFIER	ECM1-ADAMTSL4	608791-483184	intergenic_region	608791-483184		-1	n.59718673C>A
18	6774186	T	G	PASS	intron_variant	MODIFIER	HECW1	475868	transcript	XM_022405173.1	protein_coding	8	c.895-13908A>C
18	6774187	G	C	PASS	intron_variant	MODIFIER	HECW1	475868	transcript	XM_022405173.1	protein_coding	8	c.895-13909C>G
18	6926867	A	C	PASS	intron_variant	MODIFIER	HECW1	475868	transcript	XM_022405173.1	protein_coding	1	c.124-32996T>G
18	16015194	A	G	PASS	intergenic_region	MODIFIER	LOC111090906-ORC5	111090906-609937	intergenic_region	111090906-609937		-1	n.16015194A>G
18	18849571	C	G	PASS	intron_variant	MODIFIER	MAGI2	475904	transcript	XM_022405247.1	protein_coding	2	c.163+80374G>C
18	18849571	C	G	PASS	intron_variant	MODIFIER	MAGI2	475904	transcript	XM_022405251.1	protein_coding	2	c.163+80374G>C
18	18849571	C	G	PASS	intron_variant	MODIFIER	MAGI2	475904	transcript	XM_022405248.1	protein_coding	2	c.163+80374G>C
18	18849571	C	G	PASS	intron_variant	MODIFIER	MAGI2	475904	transcript	XM_022405255.1	protein_coding	2	c.163+80374G>C
18	18849571	C	G	PASS	intron_variant	MODIFIER	MAGI2	475904	transcript	XM_022405257.1	protein_coding	2	c.163+80374G>C
18	18849571	C	G	PASS	intron_variant	MODIFIER	MAGI2	475904	transcript	XM_022405256.1	protein_coding	2	c.163+80374G>C
18	18849571	C	G	PASS	intron_variant	MODIFIER	MAGI2	475904	transcript	XM_022405249.1	protein_coding	2	c.163+80374G>C
18	18849571	C	G	PASS	intron_variant	MODIFIER	MAGI2	475904	transcript	XM_022405250.1	protein_coding	2	c.163+80374G>C
18	18849571	C	G	PASS	intron_variant	MODIFIER	MAGI2	475904	transcript	XM_022405252.1	protein_coding	2	c.163+80374G>C
18	18849571	C	G	PASS	intron_variant	MODIFIER	MAGI2	475904	transcript	XM_022405254.1	protein_coding	2	c.163+80374G>C
18	18849571	C	G	PASS	intron_variant	MODIFIER	MAGI2	475904	transcript	XM_022405253.1	protein_coding	2	c.163+80374G>C
18	18849573	G	C	PASS	intron_variant	MODIFIER	MAGI2	475904	transcript	XM_022405247.1	protein_coding	2	c.163+80372C>G
18	18849573	G	C	PASS	intron_variant	MODIFIER	MAGI2	475904	transcript	XM_022405251.1	protein_coding	2	c.163+80372C>G
18	18849573	G	C	PASS	intron_variant	MODIFIER	MAGI2	475904	transcript	XM_022405248.1	protein_coding	2	c.163+80372C>G
18	18849573	G	C	PASS	intron_variant	MODIFIER	MAGI2	475904	transcript	XM_022405255.1	protein_coding	2	c.163+80372C>G
18	18849573	G	C	PASS	intron_variant	MODIFIER	MAGI2	475904	transcript	XM_022405257.1	protein_coding	2	c.163+80372C>G
18	18849573	G	C	PASS	intron_variant	MODIFIER	MAGI2	475904	transcript	XM_022405256.1	protein_coding	2	c.163+80372C>G
18	18849573	G	C	PASS	intron_variant	MODIFIER	MAGI2	475904	transcript	XM_022405249.1	protein_coding	2	c.163+80372C>G
18	18849573	G	C	PASS	intron_variant	MODIFIER	MAGI2	475904	transcript	XM_022405250.1	protein_coding	2	c.163+80372C>G
18	18849573	G	C	PASS	intron_variant	MODIFIER	MAGI2	475904	transcript	XM_022405252.1	protein_coding	2	c.163+80372C>G
18	18849573	G	C	PASS	intron_variant	MODIFIER	MAGI2	475904	transcript	XM_022405254.1	protein_coding	2	c.163+80372C>G
18	18849573	G	C	PASS	intron_variant	MODIFIER	MAGI2	475904	transcript	XM_022405253.1	protein_coding	2	c.163+80372C>G
18	19581941	A	G	PASS	intergenic_region	MODIFIER	LOC102155549-GNAI1	102155549-478227	intergenic_region	102155549-478227		-1	n.19581941A>G
18	20958302	C	T	PASS	intergenic_region	MODIFIER	LOC100686229-LOC111090803	100686229-111090803	intergenic_region	100686229-111090803		-1	n.20958302C>T
18	20958306	C	T	PASS	intergenic_region	MODIFIER	LOC100686229-LOC111090803	100686229-111090803	intergenic_region	100686229-111090803		-1	n.20958306C>T
18	20958850	A	C	PASS	intergenic_region	MODIFIER	LOC100686229-LOC111090803	100686229-111090803	intergenic_region	100686229-111090803		-1	n.20958850A>C
18	28190181	C	CGTGT	PASS	intron_variant	MODIFIER	LRRC4C	483417	transcript	XM_005631098.3	protein_coding	2	c.-682-116852_-682-116851insGTGT
18	28190181	C	CGTGT	PASS	intron_variant	MODIFIER	LRRC4C	483417	transcript	XM_005631099.3	protein_coding	2	c.-632-83148_-632-83147insGTGT
18	28190181	C	CGTGT	PASS	intron_variant	MODIFIER	LRRC4C	483417	transcript	XM_005631100.3	protein_coding	2	c.-490-171553_-490-171552insGTGT
18	28190181	C	CGTGT	PASS	intron_variant	MODIFIER	LRRC4C	483417	transcript	XM_014121147.2	protein_coding	2	c.-824-83148_-824-83147insGTGT
18	28190181	C	CGTGT	PASS	intron_variant	MODIFIER	LRRC4C	483417	transcript	XM_022405301.1	protein_coding	2	c.-824-83148_-824-83147insGTGT
18	28190181	C	CGTGT	PASS	intron_variant	MODIFIER	LRRC4C	483417	transcript	XM_022405302.1	protein_coding	2	c.-757-83148_-757-83147insGTGT
18	40820139	C	T	PASS	intergenic_region	MODIFIER	LOC100686691-LOC491531	100686691-491531	intergenic_region	100686691-491531		-1	n.40820139C>T
19	2655038	CTCTCGAG	C	PASS	upstream_gene_variant	MODIFIER	MAML3	102154734	transcript	XM_005631778.3	protein_coding	-1	c.-1331_-1325delTCTCGAG
19	2655038	CTCTCGAG	C	PASS	upstream_gene_variant	MODIFIER	MAML3	102154734	transcript	XM_022405888.1	protein_coding	-1	c.-1331_-1325delTCTCGAG
19	2655038	CTCTCGAG	C	PASS	downstream_gene_variant	MODIFIER	MAML3	102154734	transcript	XR_002616132.1	pseudogene	-1	n.*38_*44delTCTCGAG
19	2655038	CTCTCGAG	C	PASS	downstream_gene_variant	MODIFIER	MAML3	102154734	transcript	XR_002616133.1	pseudogene	-1	n.*38_*44delTCTCGAG
19	2655038	CTCTCGAG	C	PASS	downstream_gene_variant	MODIFIER	MAML3	102154734	transcript	XR_002616134.1	pseudogene	-1	n.*38_*44delTCTCGAG
19	2655038	CTCTCGAG	C	PASS	downstream_gene_variant	MODIFIER	MAML3	102154734	transcript	XR_002616136.1	pseudogene	-1	n.*38_*44delTCTCGAG
19	2655038	CTCTCGAG	C	PASS	downstream_gene_variant	MODIFIER	MAML3	102154734	transcript	XR_002616138.1	pseudogene	-1	n.*38_*44delTCTCGAG
19	2655038	CTCTCGAG	C	PASS	downstream_gene_variant	MODIFIER	MAML3	102154734	transcript	XR_002616135.1	pseudogene	-1	n.*38_*44delTCTCGAG
19	2655038	CTCTCGAG	C	PASS	intron_variant	MODIFIER	MAML3	102154734	transcript	XM_022405889.1	protein_coding	26	c.-130+2924_-130+2930delTCTCGAG
19	2655038	CTCTCGAG	C	PASS	intron_variant	MODIFIER	MAML3	102154734	transcript	XM_022405890.1	protein_coding	24	c.-130+2924_-130+2930delTCTCGAG
19	2655038	CTCTCGAG	C	PASS	intron_variant	MODIFIER	MAML3	102154734	transcript	XM_022405892.1	protein_coding	17	c.-130+2924_-130+2930delTCTCGAG
19	2655038	CTCTCGAG	C	PASS	intron_variant	MODIFIER	MAML3	102154734	transcript	XM_022405893.1	protein_coding	9	c.-130+2924_-130+2930delTCTCGAG
19	2655038	CTCTCGAG	C	PASS	intron_variant	MODIFIER	MAML3	102154734	transcript	XM_022405894.1	protein_coding	10	c.-130+2924_-130+2930delTCTCGAG
19	2655038	CTCTCGAG	C	PASS	intron_variant	MODIFIER	MAML3	102154734	transcript	XM_022405895.1	protein_coding	11	c.-130+2924_-130+2930delTCTCGAG
19	2655038	CTCTCGAG	C	PASS	intron_variant	MODIFIER	MAML3	102154734	transcript	XM_022405891.1	protein_coding	8	c.-130+2924_-130+2930delTCTCGAG
19	2655038	CTCTCGAG	C	PASS	intron_variant	MODIFIER	MAML3	102154734	transcript	XM_022405896.1	protein_coding	6	c.-130+2924_-130+2930delTCTCGAG
19	15620873	T	TG	PASS	downstream_gene_variant	MODIFIER	TRNAG-UCC	111091207	transcript	111091207	pseudogene	-1	n.*2888_*2889insG
19	15620873	T	TG	PASS	intergenic_region	MODIFIER	TRNAG-UCC-LOC102153534	111091207-102153534	intergenic_region	111091207-102153534		-1	n.15620873_15620874insG
19	15620878	T	TCCCATC	PASS	downstream_gene_variant	MODIFIER	TRNAG-UCC	111091207	transcript	111091207	pseudogene	-1	n.*2893_*2894insCCCATC
19	15620878	T	TCCCATC	PASS	intergenic_region	MODIFIER	TRNAG-UCC-LOC102153534	111091207-102153534	intergenic_region	111091207-102153534		-1	n.15620878_15620879insCCCATC
19	20329401	A	G	PASS	intron_variant	MODIFIER	CFC1	609557	transcript	XM_005631848.2	protein_coding	1	c.-197+10403A>G
19	20329401	A	G	PASS	intron_variant	MODIFIER	CFC1	609557	transcript	XM_022406001.1	protein_coding	1	c.-273+10403A>G
19	30731362	C	G	PASS	intergenic_region	MODIFIER	C19H2orf76-STEAP3	476116-483885	intergenic_region	476116-483885		-1	n.30731362C>G
19	32064110	T	TCCTTTCCTTTCCTTTCCTTC	PASS	intron_variant	MODIFIER	LOC100685568	100685568	transcript	100685568	pseudogene	1	n.36-13556_36-13555insCCTTTCCTTTCCTTTCCTTC
19	35408161	A	C	PASS	intron_variant	MODIFIER	GPR39	610696	transcript	XM_848239.5	protein_coding	1	c.856+21300A>C
20	36489383	T	C	PASS	upstream_gene_variant	MODIFIER	CACNA1D	484724	transcript	XM_014122083.2	protein_coding	-1	c.-1234A>G
20	36489383	T	C	PASS	upstream_gene_variant	MODIFIER	CACNA1D	484724	transcript	XM_014122084.2	protein_coding	-1	c.-1234A>G
20	36489383	T	C	PASS	upstream_gene_variant	MODIFIER	CACNA1D	484724	transcript	XM_014122085.2	protein_coding	-1	c.-1234A>G
20	36489383	T	C	PASS	upstream_gene_variant	MODIFIER	CACNA1D	484724	transcript	XM_014122086.2	protein_coding	-1	c.-1234A>G
20	36489383	T	C	PASS	upstream_gene_variant	MODIFIER	CACNA1D	484724	transcript	XM_014122087.2	protein_coding	-1	c.-1234A>G
20	36489383	T	C	PASS	upstream_gene_variant	MODIFIER	CACNA1D	484724	transcript	XM_014122088.2	protein_coding	-1	c.-1234A>G
20	36489383	T	C	PASS	upstream_gene_variant	MODIFIER	CACNA1D	484724	transcript	XM_014122090.2	protein_coding	-1	c.-1234A>G
20	36489383	T	C	PASS	upstream_gene_variant	MODIFIER	CACNA1D	484724	transcript	XM_022406588.1	protein_coding	-1	c.-1234A>G
20	36489383	T	C	PASS	upstream_gene_variant	MODIFIER	CACNA1D	484724	transcript	XM_022406589.1	protein_coding	-1	c.-1234A>G
20	36489383	T	C	PASS	upstream_gene_variant	MODIFIER	CACNA1D	484724	transcript	XM_022406591.1	protein_coding	-1	c.-1234A>G
20	36489383	T	C	PASS	upstream_gene_variant	MODIFIER	CACNA1D	484724	transcript	XM_022406592.1	protein_coding	-1	c.-1234A>G
20	36489383	T	C	PASS	upstream_gene_variant	MODIFIER	CACNA1D	484724	transcript	XM_022406593.1	protein_coding	-1	c.-1234A>G
20	36489383	T	C	PASS	upstream_gene_variant	MODIFIER	CACNA1D	484724	transcript	XM_022406594.1	protein_coding	-1	c.-1234A>G
20	36489383	T	C	PASS	upstream_gene_variant	MODIFIER	CACNA1D	484724	transcript	XM_022406595.1	protein_coding	-1	c.-1234A>G
20	36489383	T	C	PASS	upstream_gene_variant	MODIFIER	CACNA1D	484724	transcript	XM_014122089.2	protein_coding	-1	c.-1234A>G
20	36489383	T	C	PASS	upstream_gene_variant	MODIFIER	CACNA1D	484724	transcript	XM_003432787.3	protein_coding	-1	c.-1234A>G
20	36489383	T	C	PASS	upstream_gene_variant	MODIFIER	CACNA1D	484724	transcript	XM_005632418.2	protein_coding	-1	c.-1234A>G
20	36489383	T	C	PASS	upstream_gene_variant	MODIFIER	CACNA1D	484724	transcript	XM_844338.4	protein_coding	-1	c.-1234A>G
20	36489383	T	C	PASS	upstream_gene_variant	MODIFIER	CACNA1D	484724	transcript	XM_853570.4	protein_coding	-1	c.-1234A>G
20	36489383	T	C	PASS	upstream_gene_variant	MODIFIER	CACNA1D	484724	transcript	XM_014122091.2	protein_coding	-1	c.-1234A>G
20	36489383	T	C	PASS	upstream_gene_variant	MODIFIER	CACNA1D	484724	transcript	XM_014122092.2	protein_coding	-1	c.-1234A>G
20	36489383	T	C	PASS	non_coding_transcript_exon_variant	MODIFIER	LOC111091442	111091442	transcript	XR_002617040.1	pseudogene	1	n.12T>C
21	28414237	C	CAGAT	PASS	downstream_gene_variant	MODIFIER	LOC106560183	106560183	transcript	XR_001318520.2	pseudogene	-1	n.*4666_*4667insATCT
21	28414237	C	CAGAT	PASS	intron_variant	MODIFIER	COR52H8	485272	transcript	XM_848065.6	protein_coding	4	c.465-112_465-111insAGAT
21	35626835	G	T	PASS	intron_variant	MODIFIER	LOC111091560	111091560	transcript	XR_002617308.1	pseudogene	1	n.1211-13278C>A
21	46668108	TTAAAAATCTCTTCAGGGATCCCTGGGTGGCGCAGCGGTTTAGCGCCTGCCTTTGGCCCAGGGCGCGATCCTGGAGACCCGGGATCGAATCCCACATCGGGCTCCCGGTGCATGGAGCCTGCTTCTCCCTCTGCCTATGTCTCTGCCTCTCTCTCTGTGTGATTATCATAAATAAATAAAAATGAAAAAAAATATTTGAAAAAATAAAAAAA	T	PASS	intergenic_region	MODIFIER	LOC102153887-LOC100687213	102153887-100687213	intergenic_region	102153887-100687213		-1	n.46668109_46668319del
22	25515751	T	TAAAGAAAGAAAGAAAGAAAGAAAG	PASS	intergenic_region	MODIFIER	LOC106557554-DACH1	106557554-485489	intergenic_region	106557554-485489		-1	n.25515751_25515752insAAAGAAAGAAAGAAAGAAAGAAAG
22	28628619	T	G	PASS	intergenic_region	MODIFIER	LOC111091652-LOC111091653	111091652-111091653	intergenic_region	111091652-111091653		-1	n.28628619T>G
22	39910155	A	G	PASS	intergenic_region	MODIFIER	LOC111091759-LOC102156840	111091759-102156840	intergenic_region	111091759-102156840		-1	n.39910155A>G
22	39910187	G	A	PASS	intergenic_region	MODIFIER	LOC111091759-LOC102156840	111091759-102156840	intergenic_region	111091759-102156840		-1	n.39910187G>A
22	48338302	TCC	T	PASS	upstream_gene_variant	MODIFIER	FARP1	476970	transcript	XM_022408101.1	protein_coding	-1	c.-13470_-13469delCC
22	48338302	TCC	T	PASS	intron_variant	MODIFIER	FARP1	476970	transcript	XM_022408100.1	protein_coding	2	c.-24-13446_-24-13445delCC
22	48338302	TCC	T	PASS	intron_variant	MODIFIER	FARP1	476970	transcript	XM_022408103.1	protein_coding	2	c.-24-13446_-24-13445delCC
22	48338302	TCC	T	PASS	intron_variant	MODIFIER	FARP1	476970	transcript	XM_014106300.2	protein_coding	1	c.-24-13446_-24-13445delCC
22	48338302	TCC	T	PASS	intron_variant	MODIFIER	FARP1	476970	transcript	XM_022408102.1	protein_coding	1	c.-24-13446_-24-13445delCC
23	40760	C	T	PASS	non_coding_transcript_exon_variant	MODIFIER	LOC477000	477000	transcript	477000	pseudogene	3	n.317G>A
23	113665	C	T	GATKstd	intergenic_region	MODIFIER	LOC111091854-LOC100685851	111091854-100685851	intergenic_region	111091854-100685851		-1	n.113665C>T
23	411912	C	T	PASS	intergenic_region	MODIFIER	LOC100685851-LOC106557604	100685851-106557604	intergenic_region	100685851-106557604		-1	n.411912C>T
23	981624	A	T	PASS	intergenic_region	MODIFIER	LOC102156396-CST7	102156396-485563	intergenic_region	102156396-485563		-1	n.981624A>T
23	1075844	A	G	PASS	intergenic_region	MODIFIER	LOC102156396-CST7	102156396-485563	intergenic_region	102156396-485563		-1	n.1075844A>G
23	1099028	A	T	PASS	intergenic_region	MODIFIER	LOC102156396-CST7	102156396-485563	intergenic_region	102156396-485563		-1	n.1099028A>T
23	1497833	G	A	PASS	downstream_gene_variant	MODIFIER	PYGB	477003	transcript	XM_003433131.4	protein_coding	-1	c.*4335G>A
23	1497833	G	A	PASS	downstream_gene_variant	MODIFIER	ABHD12	477004	transcript	XM_022408405.1	protein_coding	-1	c.*1998C>T
23	1497833	G	A	PASS	intron_variant	MODIFIER	ABHD12	477004	transcript	XM_534202.6	protein_coding	11	c.1030-78C>T
23	1497833	G	A	PASS	intron_variant	MODIFIER	ABHD12	477004	transcript	XM_022408404.1	protein_coding	11	c.868-78C>T
23	1497833	G	A	PASS	intron_variant	MODIFIER	ABHD12	477004	transcript	XM_005634167.3	protein_coding	11	c.817-78C>T
23	1497833	G	A	PASS	intron_variant	MODIFIER	ABHD12	477004	transcript	XM_022408403.1	protein_coding	11	c.877-78C>T
23	1644008	G	A	PASS	intron_variant	MODIFIER	NINL	477006	transcript	XM_005634169.2	protein_coding	10	c.1320-1176C>T
23	1644008	G	A	PASS	intron_variant	MODIFIER	NINL	477006	transcript	XM_022408409.1	protein_coding	6	c.648-1176C>T
23	1644008	G	A	PASS	intron_variant	MODIFIER	NINL	477006	transcript	XM_022408406.1	protein_coding	9	c.1320-1176C>T
23	1644008	G	A	PASS	intron_variant	MODIFIER	NINL	477006	transcript	XM_022408408.1	protein_coding	8	c.1149-1176C>T
23	1644008	G	A	PASS	intron_variant	MODIFIER	NINL	477006	transcript	XR_002618007.1	pseudogene	9	n.1331-1176C>T
23	1644008	G	A	PASS	intron_variant	MODIFIER	NINL	477006	transcript	XM_022408407.1	protein_coding	11	c.1320-1176C>T
23	1902505	G	A	PASS	upstream_gene_variant	MODIFIER	ZNF445	477008	transcript	XM_005634182.3	protein_coding	-1	c.-25243G>A
23	1902505	G	A	PASS	upstream_gene_variant	MODIFIER	ZNF445	477008	transcript	XM_022408411.1	protein_coding	-1	c.-25243G>A
23	1902505	G	A	PASS	intergenic_region	MODIFIER	LOC485566-ZNF445	485566-477008	intergenic_region	485566-477008		-1	n.1902505G>A
23	1945114	TTCA	T	PASS	downstream_gene_variant	MODIFIER	ZNF445	477008	transcript	XM_005634181.3	protein_coding	-1	c.*10106_*10108delTCA
23	1945114	TTCA	T	PASS	downstream_gene_variant	MODIFIER	ZNF445	477008	transcript	XM_005634182.3	protein_coding	-1	c.*10106_*10108delTCA
23	1945114	TTCA	T	PASS	downstream_gene_variant	MODIFIER	ZNF445	477008	transcript	XM_022408411.1	protein_coding	-1	c.*10106_*10108delTCA
23	1945114	TTCA	T	PASS	downstream_gene_variant	MODIFIER	ZNF445	477008	transcript	XM_022408412.1	protein_coding	-1	c.*5890_*5892delTCA
23	1945114	TTCA	T	PASS	downstream_gene_variant	MODIFIER	ZNF445	477008	transcript	XM_843591.4	protein_coding	-1	c.*6799_*6801delTCA
23	1945114	TTCA	T	PASS	downstream_gene_variant	MODIFIER	ZNF445	477008	transcript	XM_014106606.2	protein_coding	-1	c.*10106_*10108delTCA
23	1945114	TTCA	T	PASS	intergenic_region	MODIFIER	ZNF445-LOC100683496	477008-100683496	intergenic_region	477008-100683496		-1	n.1945115_1945117delTCA
23	2104377	T	C	PASS	upstream_gene_variant	MODIFIER	LOC100687184	100687184	transcript	100687184	pseudogene	-1	n.-1322A>G
23	2104377	T	C	PASS	intergenic_region	MODIFIER	LOC100687184-LOC608299	100687184-608299	intergenic_region	100687184-608299		-1	n.2104377T>C
23	2336916	C	T	PASS	intergenic_region	MODIFIER	LOC111091858-LOC106557605	111091858-106557605	intergenic_region	111091858-106557605		-1	n.2336916C>T
23	2565757	G	T	PASS	intron_variant	MODIFIER	LOC102152722	102152722	transcript	XR_002618114.1	pseudogene	1	n.353-6329C>A
23	2565757	G	T	PASS	intron_variant	MODIFIER	LOC102152722	102152722	transcript	XR_295280.3	pseudogene	1	n.275-6329C>A
23	2565757	G	T	PASS	intron_variant	MODIFIER	LOC102152722	102152722	transcript	XR_002618113.1	pseudogene	1	n.282-6329C>A
23	2565757	G	T	PASS	intron_variant	MODIFIER	LOC102152722	102152722	transcript	XR_002618115.1	pseudogene	1	n.282-6329C>A
23	2586997	TTTCTGGTTGAAGTC	T	PASS	frameshift_variant	HIGH	ABHD5	485570	transcript	XM_542689.5	protein_coding	7	c.1006_1019delGACTTCAACCAGAA	p.Asp336fs
23	2779066	G	T	PASS	intron_variant	MODIFIER	ANO10	477010	transcript	XM_005634184.3	protein_coding	11	c.1797+37213G>T
23	2779066	G	T	PASS	intron_variant	MODIFIER	ANO10	477010	transcript	XM_005634185.3	protein_coding	10	c.1722+37213G>T
23	2779066	G	T	PASS	intron_variant	MODIFIER	ANO10	477010	transcript	XM_022408416.1	protein_coding	10	c.1677+37213G>T
23	2957543	C	T	PASS	intron_variant	MODIFIER	SNRK	477011	transcript	XM_022408417.1	protein_coding	1	c.-168-4964G>A
23	3085403	C	T	PASS	intergenic_region	MODIFIER	LOC111091943-LOC102153192	111091943-102153192	intergenic_region	111091943-102153192		-1	n.3085403C>T
23	3298247	CTG	C	PASS	upstream_gene_variant	MODIFIER	CLASP2	477012	transcript	XM_005634197.3	protein_coding	-1	c.-4930_-4929delTG
23	3298247	CTG	C	PASS	upstream_gene_variant	MODIFIER	CLASP2	477012	transcript	XM_005634198.3	protein_coding	-1	c.-4930_-4929delTG
23	3298247	CTG	C	PASS	upstream_gene_variant	MODIFIER	CLASP2	477012	transcript	XM_005634199.3	protein_coding	-1	c.-4930_-4929delTG
23	3298247	CTG	C	PASS	upstream_gene_variant	MODIFIER	CLASP2	477012	transcript	XM_005634201.3	protein_coding	-1	c.-4930_-4929delTG
23	3298247	CTG	C	PASS	upstream_gene_variant	MODIFIER	CLASP2	477012	transcript	XM_005634200.3	protein_coding	-1	c.-4930_-4929delTG
23	3298247	CTG	C	PASS	intron_variant	MODIFIER	CLASP2	477012	transcript	XM_022408418.1	protein_coding	6	c.512-5348_512-5347delTG
23	3298247	CTG	C	PASS	intron_variant	MODIFIER	CLASP2	477012	transcript	XM_005634187.3	protein_coding	6	c.512-5348_512-5347delTG
23	3298247	CTG	C	PASS	intron_variant	MODIFIER	CLASP2	477012	transcript	XM_005634188.3	protein_coding	6	c.512-5348_512-5347delTG
23	3298247	CTG	C	PASS	intron_variant	MODIFIER	CLASP2	477012	transcript	XM_005634190.3	protein_coding	6	c.512-5348_512-5347delTG
23	3298247	CTG	C	PASS	intron_variant	MODIFIER	CLASP2	477012	transcript	XM_005634191.3	protein_coding	6	c.512-5348_512-5347delTG
23	3298247	CTG	C	PASS	intron_variant	MODIFIER	CLASP2	477012	transcript	XM_005634192.3	protein_coding	6	c.512-5348_512-5347delTG
23	3298247	CTG	C	PASS	intron_variant	MODIFIER	CLASP2	477012	transcript	XM_005634193.3	protein_coding	6	c.512-5348_512-5347delTG
23	3298247	CTG	C	PASS	intron_variant	MODIFIER	CLASP2	477012	transcript	XM_005634194.3	protein_coding	6	c.512-5348_512-5347delTG
23	3298247	CTG	C	PASS	intron_variant	MODIFIER	CLASP2	477012	transcript	XM_005634195.3	protein_coding	6	c.512-5348_512-5347delTG
23	3298247	CTG	C	PASS	intron_variant	MODIFIER	CLASP2	477012	transcript	XM_022408419.1	protein_coding	6	c.512-5348_512-5347delTG
23	3298247	CTG	C	PASS	intron_variant	MODIFIER	CLASP2	477012	transcript	XM_022408420.1	protein_coding	6	c.512-5348_512-5347delTG
23	3298247	CTG	C	PASS	intron_variant	MODIFIER	CLASP2	477012	transcript	XM_022408421.1	protein_coding	6	c.512-5348_512-5347delTG
23	3298247	CTG	C	PASS	intron_variant	MODIFIER	CLASP2	477012	transcript	XM_022408422.1	protein_coding	6	c.512-5348_512-5347delTG
23	3298247	CTG	C	PASS	intron_variant	MODIFIER	CLASP2	477012	transcript	XM_022408423.1	protein_coding	6	c.512-5348_512-5347delTG
23	3298247	CTG	C	PASS	intron_variant	MODIFIER	CLASP2	477012	transcript	XM_022408424.1	protein_coding	6	c.512-5348_512-5347delTG
23	3298247	CTG	C	PASS	intron_variant	MODIFIER	CLASP2	477012	transcript	XM_022408425.1	protein_coding	6	c.512-5348_512-5347delTG
23	3298247	CTG	C	PASS	intron_variant	MODIFIER	CLASP2	477012	transcript	XM_022408426.1	protein_coding	6	c.512-5348_512-5347delTG
23	3298247	CTG	C	PASS	intron_variant	MODIFIER	CLASP2	477012	transcript	XM_022408427.1	protein_coding	6	c.512-5348_512-5347delTG
23	3298247	CTG	C	PASS	intron_variant	MODIFIER	CLASP2	477012	transcript	XM_534211.6	protein_coding	1	c.17-5348_17-5347delTG
23	3407531	G	A	PASS	intron_variant	MODIFIER	CLASP2	477012	transcript	XM_022408418.1	protein_coding	38	c.3775+3794G>A
23	3407531	G	A	PASS	intron_variant	MODIFIER	CLASP2	477012	transcript	XM_005634187.3	protein_coding	37	c.3772+3794G>A
23	3407531	G	A	PASS	intron_variant	MODIFIER	CLASP2	477012	transcript	XM_005634188.3	protein_coding	37	c.3751+3794G>A
23	3407531	G	A	PASS	intron_variant	MODIFIER	CLASP2	477012	transcript	XM_005634190.3	protein_coding	37	c.3748+3794G>A
23	3407531	G	A	PASS	intron_variant	MODIFIER	CLASP2	477012	transcript	XM_005634191.3	protein_coding	36	c.3733+3794G>A
23	3407531	G	A	PASS	intron_variant	MODIFIER	CLASP2	477012	transcript	XM_005634192.3	protein_coding	37	c.3724+3794G>A
23	3407531	G	A	PASS	intron_variant	MODIFIER	CLASP2	477012	transcript	XM_005634193.3	protein_coding	36	c.3721+3794G>A
23	3407531	G	A	PASS	intron_variant	MODIFIER	CLASP2	477012	transcript	XM_005634194.3	protein_coding	37	c.3712+3794G>A
23	3407531	G	A	PASS	intron_variant	MODIFIER	CLASP2	477012	transcript	XM_005634195.3	protein_coding	34	c.3646+3794G>A
23	3407531	G	A	PASS	intron_variant	MODIFIER	CLASP2	477012	transcript	XM_022408419.1	protein_coding	37	c.3751+3794G>A
23	3407531	G	A	PASS	intron_variant	MODIFIER	CLASP2	477012	transcript	XM_022408420.1	protein_coding	37	c.3748+3794G>A
23	3407531	G	A	PASS	intron_variant	MODIFIER	CLASP2	477012	transcript	XM_022408421.1	protein_coding	35	c.3706+3794G>A
23	3407531	G	A	PASS	intron_variant	MODIFIER	CLASP2	477012	transcript	XM_022408422.1	protein_coding	35	c.3697+3794G>A
23	3407531	G	A	PASS	intron_variant	MODIFIER	CLASP2	477012	transcript	XM_022408423.1	protein_coding	36	c.3688+3794G>A
23	3407531	G	A	PASS	intron_variant	MODIFIER	CLASP2	477012	transcript	XM_022408424.1	protein_coding	34	c.3679+3794G>A
23	3407531	G	A	PASS	intron_variant	MODIFIER	CLASP2	477012	transcript	XM_022408425.1	protein_coding	34	c.3607+3794G>A
23	3407531	G	A	PASS	intron_variant	MODIFIER	CLASP2	477012	transcript	XM_022408426.1	protein_coding	32	c.3568+3794G>A
23	3407531	G	A	PASS	intron_variant	MODIFIER	CLASP2	477012	transcript	XM_022408427.1	protein_coding	34	c.3655+3794G>A
23	3407531	G	A	PASS	intron_variant	MODIFIER	CLASP2	477012	transcript	XM_534211.6	protein_coding	33	c.3280+3794G>A
23	3407531	G	A	PASS	intron_variant	MODIFIER	CLASP2	477012	transcript	XM_005634197.3	protein_coding	33	c.3298+3794G>A
23	3407531	G	A	PASS	intron_variant	MODIFIER	CLASP2	477012	transcript	XM_005634198.3	protein_coding	30	c.3193+3794G>A
23	3407531	G	A	PASS	intron_variant	MODIFIER	CLASP2	477012	transcript	XM_005634199.3	protein_coding	30	c.3181+3794G>A
23	3407531	G	A	PASS	intron_variant	MODIFIER	CLASP2	477012	transcript	XM_005634201.3	protein_coding	28	c.3127+3794G>A
23	3407531	G	A	PASS	intron_variant	MODIFIER	CLASP2	477012	transcript	XM_005634200.3	protein_coding	29	c.3130+3794G>A
23	3462179	TATATATATATATATATAC	T	PASS	intron_variant	MODIFIER	UBP1	485572	transcript	XM_005634202.3	protein_coding	2	c.265+2161_265+2178delATATATATATATATATAC
23	3462179	TATATATATATATATATAC	T	PASS	intron_variant	MODIFIER	UBP1	485572	transcript	XM_022408428.1	protein_coding	2	c.265+2161_265+2178delATATATATATATATATAC
23	3462179	TATATATATATATATATAC	T	PASS	intron_variant	MODIFIER	UBP1	485572	transcript	XM_003433178.4	protein_coding	2	c.265+2161_265+2178delATATATATATATATATAC
23	3515184	C	G	PASS	intron_variant	MODIFIER	FBXL2	485573	transcript	XM_022408430.1	protein_coding	16	c.1101+6750G>C
23	3515184	C	G	PASS	intron_variant	MODIFIER	FBXL2	485573	transcript	XM_022408431.1	protein_coding	9	c.636+6750G>C
23	3515184	C	G	PASS	intron_variant	MODIFIER	FBXL2	485573	transcript	XM_022408429.1	protein_coding	14	c.1053+6750G>C
23	4016899	G	C	PASS	intron_variant	MODIFIER	CNOT10	612778	transcript	XM_853263.5	protein_coding	11	c.1518-1109C>G
23	4016899	G	C	PASS	intron_variant	MODIFIER	CNOT10	612778	transcript	XM_005634204.3	protein_coding	11	c.1518-1109C>G
23	4016899	G	C	PASS	intron_variant	MODIFIER	CNOT10	612778	transcript	XR_002618024.1	pseudogene	11	n.1591-1109C>G
23	4016899	G	C	PASS	intron_variant	MODIFIER	CNOT10	612778	transcript	XM_022408436.1	protein_coding	10	c.1038-1109C>G
23	4016899	G	C	PASS	intron_variant	MODIFIER	CNOT10	612778	transcript	XM_844118.5	protein_coding	11	c.1338-1109C>G
23	4016899	G	C	PASS	intron_variant	MODIFIER	CNOT10	612778	transcript	XM_005634205.3	protein_coding	11	c.1518-1109C>G
23	4488919	G	T	PASS	intergenic_region	MODIFIER	LOC100685151-LOC111091861	100685151-111091861	intergenic_region	100685151-111091861		-1	n.4488919G>T
23	4780946	CTCTCCGTGG	C	PASS	intron_variant	MODIFIER	LOC111091862	111091862	transcript	XR_002618029.1	pseudogene	2	n.1704-1867_1704-1859delTCTCCGTGG
23	4780946	CTCTCCGTGG	C	PASS	intron_variant	MODIFIER	LOC102155029	102155029	transcript	XR_002618026.1	pseudogene	4	n.605-30606_605-30598delTCTCCGTGG
23	4780946	CTCTCCGTGG	C	PASS	intron_variant	MODIFIER	LOC102155029	102155029	transcript	XR_002618027.1	pseudogene	4	n.341-30606_341-30598delTCTCCGTGG
23	4780956	AGCCTCTTCCTCTGCCCGAGCCCCCCCGAGCTGCTCCCGCCCCGCAGCCCC	A	PASS	intron_variant	MODIFIER	LOC111091862	111091862	transcript	XR_002618029.1	pseudogene	2	n.1704-1857_1704-1808delGCCTCTTCCTCTGCCCGAGCCCCCCCGAGCTGCTCCCGCCCCGCAGCCCC
23	4780956	AGCCTCTTCCTCTGCCCGAGCCCCCCCGAGCTGCTCCCGCCCCGCAGCCCC	A	PASS	intron_variant	MODIFIER	LOC102155029	102155029	transcript	XR_002618026.1	pseudogene	4	n.605-30596_605-30547delGCCTCTTCCTCTGCCCGAGCCCCCCCGAGCTGCTCCCGCCCCGCAGCCCC
23	4780956	AGCCTCTTCCTCTGCCCGAGCCCCCCCGAGCTGCTCCCGCCCCGCAGCCCC	A	PASS	intron_variant	MODIFIER	LOC102155029	102155029	transcript	XR_002618027.1	pseudogene	4	n.341-30596_341-30547delGCCTCTTCCTCTGCCCGAGCCCCCCCGAGCTGCTCCCGCCCCGCAGCCCC
23	6195767	T	A	PASS	intergenic_region	MODIFIER	LOC111091972-LOC100688852	111091972-100688852	intergenic_region	111091972-100688852		-1	n.6195767T>A
23	9799158	T	A	PASS	upstream_gene_variant	MODIFIER	LOC102154740	102154740	transcript	XM_022408502.1	protein_coding	-1	c.-1041A>T
23	9799158	T	A	PASS	upstream_gene_variant	MODIFIER	LOC102154740	102154740	transcript	XM_005634270.3	protein_coding	-1	c.-1041A>T
23	9799158	T	A	PASS	upstream_gene_variant	MODIFIER	LOC102154740	102154740	transcript	XM_005634269.3	protein_coding	-1	c.-1041A>T
23	9799158	T	A	PASS	upstream_gene_variant	MODIFIER	LOC102154740	102154740	transcript	XM_022408503.1	protein_coding	-1	c.-1041A>T
23	9799158	T	A	PASS	upstream_gene_variant	MODIFIER	LOC102154740	102154740	transcript	XR_002618055.1	pseudogene	-1	n.-1006A>T
23	9799158	T	A	PASS	upstream_gene_variant	MODIFIER	LOC102154740	102154740	transcript	XR_002618054.1	pseudogene	-1	n.-1006A>T
23	9799158	T	A	PASS	upstream_gene_variant	MODIFIER	LOC102154740	102154740	transcript	XM_022408504.1	protein_coding	-1	c.-1041A>T
23	9799158	T	A	PASS	upstream_gene_variant	MODIFIER	LOC102154740	102154740	transcript	XR_002618053.1	pseudogene	-1	n.-1006A>T
23	9799158	T	A	PASS	upstream_gene_variant	MODIFIER	LOC102154740	102154740	transcript	XM_005634271.3	protein_coding	-1	c.-1041A>T
23	9799158	T	A	PASS	intron_variant	MODIFIER	EIF1B	477030	transcript	XM_534229.7	protein_coding	1	c.32-103T>A
23	9919746	T	A	PASS	upstream_gene_variant	MODIFIER	LOC485606	485606	transcript	XM_022408394.1	protein_coding	-1	c.-3923T>A
23	9919746	T	A	PASS	intron_variant	MODIFIER	LOC111091879	111091879	transcript	XR_002618057.1	pseudogene	2	n.420-1297A>T
23	10105659	C	T	PASS	intergenic_region	MODIFIER	LOC102155631-LOC100687892	102155631-100687892	intergenic_region	102155631-100687892		-1	n.10105659C>T
23	11067667	C	T	PASS	intron_variant	MODIFIER	ULK4	477033	transcript	XM_022408505.1	protein_coding	18	c.1723-9120G>A
23	11067667	C	T	PASS	intron_variant	MODIFIER	ULK4	477033	transcript	XM_022408506.1	protein_coding	18	c.1720-9120G>A
23	11067667	C	T	PASS	intron_variant	MODIFIER	ULK4	477033	transcript	XM_534232.5	protein_coding	17	c.1654-9120G>A
23	11165762	T	C	PASS	intron_variant	MODIFIER	ULK4	477033	transcript	XM_022408505.1	protein_coding	3	c.238+524A>G
23	11165762	T	C	PASS	intron_variant	MODIFIER	ULK4	477033	transcript	XM_022408506.1	protein_coding	3	c.238+524A>G
23	11165762	T	C	PASS	intron_variant	MODIFIER	ULK4	477033	transcript	XM_534232.5	protein_coding	3	c.238+524A>G
23	11246042	C	T	PASS	intron_variant	MODIFIER	TRAK1	485610	transcript	XM_014106589.1	protein_coding	1	c.-518-16462C>T
23	16460827	G	GGA	PASS	intergenic_region	MODIFIER	LOC111091934-EOMES	111091934-485636	intergenic_region	111091934-485636		-1	n.16460827_16460828insGA
23	17324481	C	T	PASS	intron_variant	MODIFIER	LRRC3B	485639	transcript	XM_005634346.3	protein_coding	1	c.-164-22769G>A
23	17324481	C	T	PASS	intron_variant	MODIFIER	LRRC3B	485639	transcript	XM_005634348.3	protein_coding	1	c.-165+4424G>A
23	17324481	C	T	PASS	intron_variant	MODIFIER	LRRC3B	485639	transcript	XM_014106810.2	protein_coding	1	c.-164-22769G>A
23	17324481	C	T	PASS	intron_variant	MODIFIER	LRRC3B	485639	transcript	XM_014106811.2	protein_coding	1	c.-164-22769G>A
23	17324481	C	T	PASS	intron_variant	MODIFIER	LRRC3B	485639	transcript	XM_005634349.3	protein_coding	1	c.-164-22769G>A
23	17324481	C	T	PASS	intron_variant	MODIFIER	LRRC3B	485639	transcript	XM_542758.7	protein_coding	1	c.-164-22769G>A
23	17324481	C	T	PASS	intron_variant	MODIFIER	LRRC3B	485639	transcript	XM_022408564.1	protein_coding	1	c.-306-3765G>A
23	18727982	C	A	PASS	intron_variant	MODIFIER	RARB	477045	transcript	XM_003433127.4	protein_coding	2	c.-331-11164G>T
23	18727982	C	A	PASS	intron_variant	MODIFIER	RARB	477045	transcript	XM_022408568.1	protein_coding	2	c.-431-11164G>T
23	20315366	C	T	PASS	intron_variant	MODIFIER	UBE2E2	610187	transcript	XM_022408580.1	protein_coding	4	c.228-38705G>A
23	20315366	C	T	PASS	intron_variant	MODIFIER	UBE2E2	610187	transcript	XM_022408584.1	protein_coding	4	c.228-38705G>A
23	20315366	C	T	PASS	intron_variant	MODIFIER	UBE2E2	610187	transcript	XM_022408581.1	protein_coding	4	c.228-38705G>A
23	20315366	C	T	PASS	intron_variant	MODIFIER	UBE2E2	610187	transcript	XM_022408582.1	protein_coding	4	c.228-38705G>A
23	20315366	C	T	PASS	intron_variant	MODIFIER	UBE2E2	610187	transcript	XM_005634364.3	protein_coding	4	c.228-99744G>A
23	20315366	C	T	PASS	intron_variant	MODIFIER	UBE2E2	610187	transcript	XM_022408583.1	protein_coding	3	c.228-38705G>A
23	20315366	C	T	PASS	intron_variant	MODIFIER	UBE2E2	610187	transcript	XR_002618121.1	pseudogene	4	n.393-38705G>A
24	1266243	C	CAA	PASS	intron_variant	MODIFIER	AR	403588	transcript	NM_001003053.1	protein_coding	3	c.*868-3004764_*868-3004763insAA
24	3396241	T	A	PASS	intron_variant	MODIFIER	AR	403588	transcript	NM_001003053.1	protein_coding	3	c.*868-874766T>A
24	3396241	T	A	PASS	intron_variant	MODIFIER	RIN2	477139	transcript	XM_005634721.3	protein_coding	5	c.273-7937A>T
24	3396241	T	A	PASS	intron_variant	MODIFIER	LOC111092136	111092136	transcript	XR_002618697.1	pseudogene	2	n.360+227T>A
24	3396241	T	A	PASS	intron_variant	MODIFIER	RIN2	477139	transcript	XM_005634726.3	protein_coding	1	c.-2+5991A>T
24	3396241	T	A	PASS	intron_variant	MODIFIER	RIN2	477139	transcript	XM_005634725.2	protein_coding	2	c.24-7937A>T
24	3396241	T	A	PASS	intron_variant	MODIFIER	RIN2	477139	transcript	XM_022409239.1	protein_coding	2	c.57-7937A>T
24	3396241	T	A	PASS	intron_variant	MODIFIER	RIN2	477139	transcript	XM_022409237.1	protein_coding	2	c.171-7937A>T
24	3396241	T	A	PASS	intron_variant	MODIFIER	RIN2	477139	transcript	XM_005634722.3	protein_coding	4	c.159-7937A>T
24	3396241	T	A	PASS	intron_variant	MODIFIER	RIN2	477139	transcript	XM_005634723.3	protein_coding	5	c.273-7937A>T
24	3396241	T	A	PASS	intron_variant	MODIFIER	RIN2	477139	transcript	XM_014106942.2	protein_coding	5	c.273-7937A>T
24	3396241	T	A	PASS	intron_variant	MODIFIER	RIN2	477139	transcript	XM_022409238.1	protein_coding	4	c.156-7937A>T
24	3396241	T	A	PASS	intron_variant	MODIFIER	LOC111092136	111092136	transcript	XR_002618695.1	pseudogene	2	n.356+227T>A
24	3396241	T	A	PASS	intron_variant	MODIFIER	LOC111092136	111092136	transcript	XR_002618696.1	pseudogene	2	n.353+227T>A
24	6882452	C	T	GATKstd	intron_variant	MODIFIER	MACROD2	100688976	transcript	XM_014106933.2	protein_coding	11	c.856+17812G>A
24	6882452	C	T	GATKstd	intron_variant	MODIFIER	MACROD2	100688976	transcript	XM_014106934.2	protein_coding	11	c.856+17812G>A
24	33717368	TGATTTTTAAAAAATATATATATATATATTTTTAAAGATTTTATTTATTTATTTATTCATGAAAGACTGAGAGACAGAGAGAGCCAGAAACAAAGGCAGAGGGAGAAGCAGGCTCCATGCACCGGGAGCCCGATGTGGGATTCGATCCCGGGTCTCCAGGATCGCGCCCTGGGCCAAAGGCAGGCGCCAAACCGCTGCGCCACCCAGGGATCCC	T	PASS	intergenic_region	MODIFIER	ZNF334-LOC111092125	611218-111092125	intergenic_region	611218-111092125		-1	n.33717369_33717581del
24	46726517	A	T	PASS	upstream_gene_variant	MODIFIER	DIDO1	485965	transcript	XM_022408965.1	protein_coding	-1	c.-3428T>A
24	46726517	A	T	PASS	upstream_gene_variant	MODIFIER	DIDO1	485965	transcript	XM_014107006.2	protein_coding	-1	c.-3428T>A
24	46726517	A	T	PASS	upstream_gene_variant	MODIFIER	DIDO1	485965	transcript	XM_022408966.1	protein_coding	-1	c.-3428T>A
24	46726517	A	T	PASS	intron_variant	MODIFIER	AR	403588_circ	transcript	NM_001003053.1_circ	protein_coding	3	c.869-5243269A>T
24	46726517	A	T	PASS	intron_variant	MODIFIER	DIDO1	485965	transcript	XM_005635272.2	protein_coding	1	c.-228-2691T>A
24	46726517	A	T	PASS	intron_variant	MODIFIER	DIDO1	485965	transcript	XM_022408967.1	protein_coding	1	c.-156-2691T>A
24	46726517	A	T	PASS	intron_variant	MODIFIER	DIDO1	485965	transcript	XM_014107008.2	protein_coding	1	c.-228-2691T>A
24	46726525	T	A	PASS	upstream_gene_variant	MODIFIER	DIDO1	485965	transcript	XM_022408965.1	protein_coding	-1	c.-3436A>T
24	46726525	T	A	PASS	upstream_gene_variant	MODIFIER	DIDO1	485965	transcript	XM_014107006.2	protein_coding	-1	c.-3436A>T
24	46726525	T	A	PASS	upstream_gene_variant	MODIFIER	DIDO1	485965	transcript	XM_022408966.1	protein_coding	-1	c.-3436A>T
24	46726525	T	A	PASS	intron_variant	MODIFIER	AR	403588_circ	transcript	NM_001003053.1_circ	protein_coding	3	c.869-5243261T>A
24	46726525	T	A	PASS	intron_variant	MODIFIER	DIDO1	485965	transcript	XM_005635272.2	protein_coding	1	c.-228-2699A>T
24	46726525	T	A	PASS	intron_variant	MODIFIER	DIDO1	485965	transcript	XM_022408967.1	protein_coding	1	c.-156-2699A>T
24	46726525	T	A	PASS	intron_variant	MODIFIER	DIDO1	485965	transcript	XM_014107008.2	protein_coding	1	c.-228-2699A>T
24	46726527	T	C	PASS	upstream_gene_variant	MODIFIER	DIDO1	485965	transcript	XM_022408965.1	protein_coding	-1	c.-3438A>G
24	46726527	T	C	PASS	upstream_gene_variant	MODIFIER	DIDO1	485965	transcript	XM_014107006.2	protein_coding	-1	c.-3438A>G
24	46726527	T	C	PASS	upstream_gene_variant	MODIFIER	DIDO1	485965	transcript	XM_022408966.1	protein_coding	-1	c.-3438A>G
24	46726527	T	C	PASS	intron_variant	MODIFIER	AR	403588_circ	transcript	NM_001003053.1_circ	protein_coding	3	c.869-5243259T>C
24	46726527	T	C	PASS	intron_variant	MODIFIER	DIDO1	485965	transcript	XM_005635272.2	protein_coding	1	c.-228-2701A>G
24	46726527	T	C	PASS	intron_variant	MODIFIER	DIDO1	485965	transcript	XM_022408967.1	protein_coding	1	c.-156-2701A>G
24	46726527	T	C	PASS	intron_variant	MODIFIER	DIDO1	485965	transcript	XM_014107008.2	protein_coding	1	c.-228-2701A>G
25	8839571	G	C	PASS	upstream_gene_variant	MODIFIER	LOC111092303	111092303	transcript	XR_002619026.1	pseudogene	-1	n.-2745G>C
25	8839571	G	C	PASS	intron_variant	MODIFIER	B3GLCT	486017	transcript	XM_543143.5	protein_coding	13	c.1367+2703C>G
25	9514329	G	A	PASS	intron_variant	MODIFIER	LOC111092317	111092317	transcript	XR_002619052.1	pseudogene	1	n.774+3555C>T
25	9514329	G	A	PASS	intron_variant	MODIFIER	HMGB1	403170	transcript	XM_022409535.1	protein_coding	1	c.-13-39855G>A
25	9597214	A	G	PASS	intron_variant	MODIFIER	LOC111092316	111092316	transcript	XR_002619051.1	pseudogene	3	n.846+1996A>G
25	9729102	A	G	PASS	intron_variant	MODIFIER	KATNAL1	486020	transcript	XM_005635484.3	protein_coding	1	c.-19-3085A>G
25	9729102	A	G	PASS	intron_variant	MODIFIER	KATNAL1	486020	transcript	XM_022409974.1	protein_coding	1	c.-19-3085A>G
25	9729102	A	G	PASS	intron_variant	MODIFIER	KATNAL1	486020	transcript	XM_022409975.1	protein_coding	1	c.-19-3085A>G
25	9729102	A	G	PASS	intron_variant	MODIFIER	KATNAL1	486020	transcript	XM_005635486.3	protein_coding	1	c.-14-3090A>G
25	9729102	A	G	PASS	intron_variant	MODIFIER	KATNAL1	486020	transcript	XM_005635485.3	protein_coding	1	c.-14-3090A>G
25	9729102	A	G	PASS	intron_variant	MODIFIER	KATNAL1	486020	transcript	XM_543146.6	protein_coding	1	c.-19-3085A>G
25	9729102	A	G	PASS	intron_variant	MODIFIER	KATNAL1	486020	transcript	XM_005635487.3	protein_coding	1	c.-19-3085A>G
25	9729102	A	G	PASS	intron_variant	MODIFIER	KATNAL1	486020	transcript	XM_005635488.3	protein_coding	1	c.-14-3090A>G
25	9859114	T	G	PASS	intergenic_region	MODIFIER	LOC102156301-LOC111092371	102156301-111092371	intergenic_region	102156301-111092371		-1	n.9859114T>G
25	9859116	A	G	PASS	intergenic_region	MODIFIER	LOC102156301-LOC111092371	102156301-111092371	intergenic_region	102156301-111092371		-1	n.9859116A>G
25	9951214	C	T	PASS	upstream_gene_variant	MODIFIER	LOC111092357	111092357	transcript	XR_002619175.1	pseudogene	-1	n.-1262G>A
25	9951214	C	T	PASS	intergenic_region	MODIFIER	LOC111092357-LOC102156398	111092357-102156398	intergenic_region	111092357-102156398		-1	n.9951214C>T
25	10385101	AT	A	PASS	intron_variant	MODIFIER	MTUS2	486023	transcript	XM_005635496.3	protein_coding	12	c.3436-506delA
25	10385101	AT	A	PASS	intron_variant	MODIFIER	LOC106557752	106557752	transcript	XR_001314462.2	pseudogene	3	n.2132-190delT
25	10385101	AT	A	PASS	intron_variant	MODIFIER	MTUS2	486023	transcript	XM_543149.6	protein_coding	3	c.337-506delA
25	10385101	AT	A	PASS	intron_variant	MODIFIER	MTUS2	486023	transcript	XM_014107385.2	protein_coding	10	c.3436-506delA
25	10385101	AT	A	PASS	intron_variant	MODIFIER	MTUS2	486023	transcript	XM_014107379.2	protein_coding	12	c.3436-506delA
25	10385101	AT	A	PASS	intron_variant	MODIFIER	MTUS2	486023	transcript	XM_014107380.2	protein_coding	13	c.3436-506delA
25	10385101	AT	A	PASS	intron_variant	MODIFIER	MTUS2	486023	transcript	XM_014107381.2	protein_coding	13	c.3436-506delA
25	10385101	AT	A	PASS	intron_variant	MODIFIER	MTUS2	486023	transcript	XM_014107382.2	protein_coding	11	c.3436-506delA
25	10385101	AT	A	PASS	intron_variant	MODIFIER	MTUS2	486023	transcript	XM_014107383.2	protein_coding	11	c.3436-506delA
25	10385101	AT	A	PASS	intron_variant	MODIFIER	MTUS2	486023	transcript	XM_014107384.2	protein_coding	10	c.3436-506delA
25	10385101	AT	A	PASS	intron_variant	MODIFIER	MTUS2	486023	transcript	XM_014107386.2	protein_coding	12	c.3433-506delA
25	10385101	AT	A	PASS	intron_variant	MODIFIER	MTUS2	486023	transcript	XM_014107387.2	protein_coding	12	c.3435+6762delA
25	10385101	AT	A	PASS	intron_variant	MODIFIER	LOC106557752	106557752	transcript	XR_002619055.1	pseudogene	3	n.1987-190delT
25	10385101	AT	A	PASS	intron_variant	MODIFIER	LOC106557752	106557752	transcript	XR_002619056.1	pseudogene	4	n.2011-190delT
25	10385101	AT	A	PASS	intron_variant	MODIFIER	LOC106557752	106557752	transcript	XR_002619057.1	pseudogene	2	n.1201-190delT
25	10549242	G	C	PASS	intron_variant	MODIFIER	MTUS2	486023	transcript	XM_005635496.3	protein_coding	8	c.2839+9409C>G
25	10549242	G	C	PASS	intron_variant	MODIFIER	MTUS2	486023	transcript	XM_014107385.2	protein_coding	6	c.2839+9409C>G
25	10549242	G	C	PASS	intron_variant	MODIFIER	MTUS2	486023	transcript	XM_014107379.2	protein_coding	8	c.2839+9409C>G
25	10549242	G	C	PASS	intron_variant	MODIFIER	MTUS2	486023	transcript	XM_014107380.2	protein_coding	9	c.2839+9409C>G
25	10549242	G	C	PASS	intron_variant	MODIFIER	MTUS2	486023	transcript	XM_014107381.2	protein_coding	9	c.2839+9409C>G
25	10549242	G	C	PASS	intron_variant	MODIFIER	MTUS2	486023	transcript	XM_014107382.2	protein_coding	7	c.2839+9409C>G
25	10549242	G	C	PASS	intron_variant	MODIFIER	MTUS2	486023	transcript	XM_014107383.2	protein_coding	7	c.2839+9409C>G
25	10549242	G	C	PASS	intron_variant	MODIFIER	MTUS2	486023	transcript	XM_014107384.2	protein_coding	6	c.2839+9409C>G
25	10549242	G	C	PASS	intron_variant	MODIFIER	MTUS2	486023	transcript	XM_014107386.2	protein_coding	8	c.2836+9409C>G
25	10549242	G	C	PASS	intron_variant	MODIFIER	MTUS2	486023	transcript	XM_014107387.2	protein_coding	8	c.2839+9409C>G
25	10734030	T	C	PASS	intron_variant	MODIFIER	MTUS2	486023	transcript	XM_005635496.3	protein_coding	6	c.2479+23297A>G
25	10734030	T	C	PASS	intron_variant	MODIFIER	MTUS2	486023	transcript	XM_014107385.2	protein_coding	4	c.2479+23297A>G
25	10734030	T	C	PASS	intron_variant	MODIFIER	MTUS2	486023	transcript	XM_014107379.2	protein_coding	6	c.2479+23297A>G
25	10734030	T	C	PASS	intron_variant	MODIFIER	MTUS2	486023	transcript	XM_014107380.2	protein_coding	7	c.2479+23297A>G
25	10734030	T	C	PASS	intron_variant	MODIFIER	MTUS2	486023	transcript	XM_014107381.2	protein_coding	7	c.2479+23297A>G
25	10734030	T	C	PASS	intron_variant	MODIFIER	MTUS2	486023	transcript	XM_014107382.2	protein_coding	5	c.2479+23297A>G
25	10734030	T	C	PASS	intron_variant	MODIFIER	MTUS2	486023	transcript	XM_014107383.2	protein_coding	5	c.2479+23297A>G
25	10734030	T	C	PASS	intron_variant	MODIFIER	MTUS2	486023	transcript	XM_014107384.2	protein_coding	4	c.2479+23297A>G
25	10734030	T	C	PASS	intron_variant	MODIFIER	MTUS2	486023	transcript	XM_014107386.2	protein_coding	6	c.2479+23297A>G
25	10734030	T	C	PASS	intron_variant	MODIFIER	MTUS2	486023	transcript	XM_014107387.2	protein_coding	6	c.2479+23297A>G
25	10825086	G	A	PASS	intron_variant	MODIFIER	MTUS2	486023	transcript	XM_005635496.3	protein_coding	3	c.-378-30582C>T
25	10825086	G	A	PASS	intron_variant	MODIFIER	MTUS2	486023	transcript	XM_014107385.2	protein_coding	1	c.-379+6813C>T
25	10825086	G	A	PASS	intron_variant	MODIFIER	MTUS2	486023	transcript	XM_014107379.2	protein_coding	3	c.-378-30582C>T
25	10825086	G	A	PASS	intron_variant	MODIFIER	MTUS2	486023	transcript	XM_014107380.2	protein_coding	4	c.-378-30582C>T
25	10825086	G	A	PASS	intron_variant	MODIFIER	MTUS2	486023	transcript	XM_014107381.2	protein_coding	4	c.-378-30582C>T
25	10825086	G	A	PASS	intron_variant	MODIFIER	MTUS2	486023	transcript	XM_014107382.2	protein_coding	3	c.-242+35187C>T
25	10825086	G	A	PASS	intron_variant	MODIFIER	MTUS2	486023	transcript	XM_014107383.2	protein_coding	2	c.-378-30582C>T
25	10825086	G	A	PASS	intron_variant	MODIFIER	MTUS2	486023	transcript	XM_014107384.2	protein_coding	2	c.-241-58970C>T
25	10825086	G	A	PASS	intron_variant	MODIFIER	MTUS2	486023	transcript	XM_014107386.2	protein_coding	3	c.-378-30582C>T
25	10825086	G	A	PASS	intron_variant	MODIFIER	MTUS2	486023	transcript	XM_014107387.2	protein_coding	3	c.-378-30582C>T
25	10959386	G	T	PASS	upstream_gene_variant	MODIFIER	MTUS2	486023	transcript	XM_005635496.3	protein_coding	-1	c.-193511C>A
25	10959386	G	T	PASS	upstream_gene_variant	MODIFIER	MTUS2	486023	transcript	XM_014107379.2	protein_coding	-1	c.-193511C>A
25	10959386	G	T	PASS	upstream_gene_variant	MODIFIER	MTUS2	486023	transcript	XM_014107380.2	protein_coding	-1	c.-193511C>A
25	10959386	G	T	PASS	upstream_gene_variant	MODIFIER	MTUS2	486023	transcript	XM_014107381.2	protein_coding	-1	c.-193511C>A
25	10959386	G	T	PASS	upstream_gene_variant	MODIFIER	MTUS2	486023	transcript	XM_014107382.2	protein_coding	-1	c.-193511C>A
25	10959386	G	T	PASS	upstream_gene_variant	MODIFIER	MTUS2	486023	transcript	XM_014107383.2	protein_coding	-1	c.-193511C>A
25	10959386	G	T	PASS	upstream_gene_variant	MODIFIER	MTUS2	486023	transcript	XM_014107384.2	protein_coding	-1	c.-193511C>A
25	10959386	G	T	PASS	upstream_gene_variant	MODIFIER	MTUS2	486023	transcript	XM_014107386.2	protein_coding	-1	c.-193511C>A
25	10959386	G	T	PASS	upstream_gene_variant	MODIFIER	MTUS2	486023	transcript	XM_014107387.2	protein_coding	-1	c.-193511C>A
25	10959386	G	T	PASS	downstream_gene_variant	MODIFIER	LOC102151189	102151189	transcript	XR_002619053.1	pseudogene	-1	n.*2093C>A
25	10959386	G	T	PASS	downstream_gene_variant	MODIFIER	LOC102151189	102151189	transcript	XR_002619054.1	pseudogene	-1	n.*2095C>A
25	10959386	G	T	PASS	intergenic_region	MODIFIER	MTUS2-LOC102151189	486023-102151189	intergenic_region	486023-102151189		-1	n.10959386G>T
25	10988617	T	C	GATKstd	upstream_gene_variant	MODIFIER	LOC102151189	102151189	transcript	XR_002619053.1	pseudogene	-1	n.-605A>G
25	10988617	T	C	GATKstd	upstream_gene_variant	MODIFIER	LOC102151189	102151189	transcript	XR_002619054.1	pseudogene	-1	n.-605A>G
25	10988617	T	C	GATKstd	upstream_gene_variant	MODIFIER	LOC102151189	102151189	transcript	XR_001314461.2	pseudogene	-1	n.-608A>G
25	10988617	T	C	GATKstd	upstream_gene_variant	MODIFIER	LOC102151189	102151189	transcript	XR_295564.3	pseudogene	-1	n.-608A>G
25	10988617	T	C	GATKstd	intergenic_region	MODIFIER	LOC102151189-SLC46A3	102151189-477324	intergenic_region	102151189-477324		-1	n.10988617T>C
25	11270810	GTCC	G	PASS	intron_variant	MODIFIER	FLT1	403727	transcript	XM_534520.5	protein_coding	3	c.388+10586_388+10588delTCC
25	11270810	GTCC	G	PASS	intron_variant	MODIFIER	FLT1	403727	transcript	XM_005635504.3	protein_coding	3	c.388+10586_388+10588delTCC
25	11270810	GTCC	G	PASS	intron_variant	MODIFIER	FLT1	403727	transcript	XM_022409745.1	protein_coding	3	c.388+10586_388+10588delTCC
25	17396441	T	G	GATKstd	intergenic_region	MODIFIER	IL17D-IFT88	102156421-477345	intergenic_region	102156421-477345		-1	n.17396441T>G
25	17566357	G	A	PASS	intron_variant	MODIFIER	LOC111092289	111092289	transcript	XR_002618997.1	pseudogene	1	n.319-3225C>T
25	17566357	G	A	PASS	intron_variant	MODIFIER	CRYL1	486050	transcript	XM_014107417.2	protein_coding	1	c.-26+14472G>A
25	17925837	A	T	PASS	downstream_gene_variant	MODIFIER	GJB6	100688824	transcript	XM_005635567.3	protein_coding	-1	c.*4232A>T
25	17925837	A	T	PASS	downstream_gene_variant	MODIFIER	GJB6	100688824	transcript	XM_005635569.3	protein_coding	-1	c.*4232A>T
25	17925837	A	T	PASS	downstream_gene_variant	MODIFIER	GJB6	100688824	transcript	XM_005635568.3	protein_coding	-1	c.*4232A>T
25	17925837	A	T	PASS	downstream_gene_variant	MODIFIER	GJB6	100688824	transcript	XM_014107439.2	protein_coding	-1	c.*4232A>T
25	17925837	A	T	PASS	intergenic_region	MODIFIER	GJB6-GJB2	100688824-403570	intergenic_region	100688824-403570		-1	n.17925837A>T
25	18351921	T	A	PASS	intron_variant	MODIFIER	PSPC1	477347	transcript	XM_003639875.4	protein_coding	9	c.1144-1879T>A
25	22244678	C	T	PASS	intergenic_region	MODIFIER	LOC100686034-LOC486061	100686034-486061	intergenic_region	100686034-486061		-1	n.22244678C>T
25	48680267	T	TA	PASS	intron_variant	MODIFIER	ILKAP	486179	transcript	XM_543305.6	protein_coding	3	c.178+928_178+929insT
25	48680267	T	TA	PASS	intron_variant	MODIFIER	ILKAP	486179	transcript	XM_014107666.2	protein_coding	3	c.-18+928_-18+929insT
25	48680267	T	TA	PASS	intron_variant	MODIFIER	ILKAP	486179	transcript	XM_014107668.2	protein_coding	3	c.-18+928_-18+929insT
26	3030294	C	CCG	PASS	intron_variant	MODIFIER	TMEM132C	403528	transcript	NM_001197119.1	protein_coding	2	c.936-38060_936-38059insCG
26	3030294	C	CCG	PASS	intron_variant	MODIFIER	TMEM132C	403528	transcript	XM_022410148.1	protein_coding	2	c.903-38060_903-38059insCG
26	6705024	G	T	PASS	intron_variant	MODIFIER	DENR	610709	transcript	XM_022410334.1	protein_coding	6	c.326-901C>A
26	6705024	G	T	PASS	intron_variant	MODIFIER	DENR	610709	transcript	XM_014108064.2	protein_coding	5	c.296-901C>A
26	6705024	G	T	PASS	intron_variant	MODIFIER	DENR	610709	transcript	XM_848252.5	protein_coding	5	c.296-901C>A
26	6705024	G	T	PASS	intron_variant	MODIFIER	DENR	610709	transcript	XM_022410336.1	protein_coding	3	c.191-901C>A
26	6705024	G	T	PASS	intron_variant	MODIFIER	DENR	610709	transcript	XM_022410335.1	protein_coding	4	c.221-901C>A
26	6705024	G	T	PASS	intron_variant	MODIFIER	DENR	610709	transcript	XM_014108063.2	protein_coding	5	c.296-901C>A
26	10488338	A	AG	PASS	upstream_gene_variant	MODIFIER	LOC111092704	111092704	transcript	XR_002619908.1	pseudogene	-1	n.-734_-733insC
26	10488338	A	AG	PASS	upstream_gene_variant	MODIFIER	LOC111092704	111092704	transcript	XR_002619909.1	pseudogene	-1	n.-734_-733insC
26	10488338	A	AG	PASS	intron_variant	MODIFIER	DTX1	486276	transcript	XM_003639899.4	protein_coding	2	c.260-209_260-208insG
26	22239367	C	CCCGCCGAACTCTGGCAACGGTGAGGAGAAATGTCTG	PASS	non_coding_transcript_exon_variant	MODIFIER	LOC111092661	111092661	transcript	XR_002619847.1	pseudogene	1	n.1_2insCAGACATTTCTCCTCACCGTTGCCAGAGTTCGGCGG
26	23220387	AAACCTGC	A	PASS	intergenic_region	MODIFIER	MTMR3-HORMAD2	100856311-611903	intergenic_region	100856311-611903		-1	n.23220388_23220394delAACCTGC
26	25164860	A	T	PASS	intron_variant	MODIFIER	LOC102156049	102156049	transcript	102156049	pseudogene	2	n.516+545A>T
26	26564922	T	TA	PASS	intron_variant	MODIFIER	LOC100855534	100855534	transcript	100855534	pseudogene	1	n.142+186237_142+186238insA
26	28917449	A	G	PASS	upstream_gene_variant	MODIFIER	LOC102152975	102152975	transcript	XR_001314622.2	pseudogene	-1	n.-870A>G
26	28917449	A	G	PASS	upstream_gene_variant	MODIFIER	LOC102152975	102152975	transcript	XR_002619553.1	pseudogene	-1	n.-870A>G
26	28917449	A	G	PASS	upstream_gene_variant	MODIFIER	LOC102152975	102152975	transcript	XR_002619551.1	pseudogene	-1	n.-870A>G
26	28917449	A	G	PASS	upstream_gene_variant	MODIFIER	LOC102152975	102152975	transcript	XR_002619548.1	pseudogene	-1	n.-874A>G
26	28917449	A	G	PASS	upstream_gene_variant	MODIFIER	LOC102152975	102152975	transcript	XR_002619549.1	pseudogene	-1	n.-874A>G
26	28917449	A	G	PASS	upstream_gene_variant	MODIFIER	LOC102152975	102152975	transcript	XR_002619552.1	pseudogene	-1	n.-874A>G
26	28917449	A	G	PASS	upstream_gene_variant	MODIFIER	LOC102152975	102152975	transcript	XR_002619550.1	pseudogene	-1	n.-881A>G
26	28917449	A	G	PASS	intergenic_region	MODIFIER	LOC111092580-LOC102152975	111092580-102152975	intergenic_region	111092580-102152975		-1	n.28917449A>G
26	28917451	T	C	PASS	upstream_gene_variant	MODIFIER	LOC102152975	102152975	transcript	XR_001314622.2	pseudogene	-1	n.-868T>C
26	28917451	T	C	PASS	upstream_gene_variant	MODIFIER	LOC102152975	102152975	transcript	XR_002619553.1	pseudogene	-1	n.-868T>C
26	28917451	T	C	PASS	upstream_gene_variant	MODIFIER	LOC102152975	102152975	transcript	XR_002619551.1	pseudogene	-1	n.-868T>C
26	28917451	T	C	PASS	upstream_gene_variant	MODIFIER	LOC102152975	102152975	transcript	XR_002619548.1	pseudogene	-1	n.-872T>C
26	28917451	T	C	PASS	upstream_gene_variant	MODIFIER	LOC102152975	102152975	transcript	XR_002619549.1	pseudogene	-1	n.-872T>C
26	28917451	T	C	PASS	upstream_gene_variant	MODIFIER	LOC102152975	102152975	transcript	XR_002619552.1	pseudogene	-1	n.-872T>C
26	28917451	T	C	PASS	upstream_gene_variant	MODIFIER	LOC102152975	102152975	transcript	XR_002619550.1	pseudogene	-1	n.-879T>C
26	28917451	T	C	PASS	intergenic_region	MODIFIER	LOC111092580-LOC102152975	111092580-102152975	intergenic_region	111092580-102152975		-1	n.28917451T>C
26	34311971	G	GTGAGATCTGTAACTTTATTTTTTTTTTTTTTTTTTTTTTTTTTTTTTTTTTTTTTTTTTTTTTTTTT	PASS	intron_variant	MODIFIER	PCDH15	609280	transcript	XM_014108224.2	protein_coding	17	c.1932+13783_1932+13784insTGAGATCTGTAACTTTATTTTTTTTTTTTTTTTTTTTTTTTTTTTTTTTTTTTTTTTTTTTTTTTTT
26	34311971	G	GTGAGATCTGTAACTTTATTTTTTTTTTTTTTTTTTTTTTTTTTTTTTTTTTTTTTTTTTTTTTTTTT	PASS	intron_variant	MODIFIER	PCDH15	609280	transcript	XM_022410421.1	protein_coding	16	c.1917+13783_1917+13784insTGAGATCTGTAACTTTATTTTTTTTTTTTTTTTTTTTTTTTTTTTTTTTTTTTTTTTTTTTTTTTTT
26	34311971	G	GTGAGATCTGTAACTTTATTTTTTTTTTTTTTTTTTTTTTTTTTTTTTTTTTTTTTTTTTTTTTTTTT	PASS	intron_variant	MODIFIER	PCDH15	609280	transcript	XM_022410419.1	protein_coding	17	c.1932+13783_1932+13784insTGAGATCTGTAACTTTATTTTTTTTTTTTTTTTTTTTTTTTTTTTTTTTTTTTTTTTTTTTTTTTTT
26	34311971	G	GTGAGATCTGTAACTTTATTTTTTTTTTTTTTTTTTTTTTTTTTTTTTTTTTTTTTTTTTTTTTTTTT	PASS	intron_variant	MODIFIER	PCDH15	609280	transcript	XM_022410420.1	protein_coding	16	c.1932+13783_1932+13784insTGAGATCTGTAACTTTATTTTTTTTTTTTTTTTTTTTTTTTTTTTTTTTTTTTTTTTTTTTTTTTTT
26	37123987	A	T	PASS	intergenic_region	MODIFIER	A1CF-ASAH2	477581-486461	intergenic_region	477581-486461		-1	n.37123987A>T
27	25914794	G	A	PASS	intergenic_region	MODIFIER	LOC486644-LOC100686518	486644-100686518	intergenic_region	486644-100686518		-1	n.25914794G>A
27	26473545	C	CCTCCCACCCCATG	PASS	upstream_gene_variant	MODIFIER	SLCO1B3	403519	transcript	NM_001166047.2	protein_coding	-1	c.-7039_-7038insCATGGGGTGGGAG
27	26473545	C	CCTCCCACCCCATG	PASS	upstream_gene_variant	MODIFIER	SLCO1B3	403519	transcript	XM_022410841.1	protein_coding	-1	c.-7039_-7038insCATGGGGTGGGAG
27	26473545	C	CCTCCCACCCCATG	PASS	upstream_gene_variant	MODIFIER	SLCO1B3	403519	transcript	XM_022410842.1	protein_coding	-1	c.-7039_-7038insCATGGGGTGGGAG
27	26473545	C	CCTCCCACCCCATG	PASS	intron_variant	MODIFIER	SLCO1B3	403519	transcript	XM_005636672.3	protein_coding	2	c.-60-6979_-60-6978insCATGGGGTGGGAG
27	26473545	C	CCTCCCACCCCATG	PASS	intron_variant	MODIFIER	SLCO1B3	403519	transcript	XM_005636673.3	protein_coding	1	c.-60-6979_-60-6978insCATGGGGTGGGAG
27	27050757	C	G	PASS	intergenic_region	MODIFIER	LOC100682607-LOC111092752	100682607-111092752	intergenic_region	100682607-111092752		-1	n.27050757C>G
27	31991352	G	GAAAGCCTCAAAAAAAAAAAAAAAAAAAAAAAAAAAGAAAAAT	PASS	downstream_gene_variant	MODIFIER	GUCY2C	486671	transcript	XM_022411076.1	protein_coding	-1	c.*1801_*1802insAAAGCCTCAAAAAAAAAAAAAAAAAAAAAAAAAAAGAAAAAT
27	31991352	G	GAAAGCCTCAAAAAAAAAAAAAAAAAAAAAAAAAAAGAAAAAT	PASS	intergenic_region	MODIFIER	GUCY2C-LOC102154873	486671-102154873	intergenic_region	486671-102154873		-1	n.31991352_31991353insAAAGCCTCAAAAAAAAAAAAAAAAAAAAAAAAAAAGAAAAAT
27	32721255	T	A	PASS	intron_variant	MODIFIER	GRIN2B	494009	transcript	XM_022410865.1	protein_coding	3	c.1010+17207T>A
27	32721255	T	A	PASS	intron_variant	MODIFIER	GRIN2B	494009	transcript	XM_022410866.1	protein_coding	3	c.1010+17207T>A
27	32721255	T	A	PASS	intron_variant	MODIFIER	GRIN2B	494009	transcript	NM_001008719.1	protein_coding	2	c.1010+17207T>A
27	32721255	T	A	PASS	intron_variant	MODIFIER	GRIN2B	494009	transcript	XM_022410867.1	protein_coding	2	c.587+17207T>A
27	32721255	T	A	PASS	intron_variant	MODIFIER	GRIN2B	494009	transcript	XM_022410868.1	protein_coding	2	c.587+17207T>A
27	32920264	A	C	PASS	upstream_gene_variant	MODIFIER	LOC111092776	111092776	transcript	XR_002620047.1	pseudogene	-1	n.-1690A>C
27	32920264	A	C	PASS	upstream_gene_variant	MODIFIER	LOC111092776	111092776	transcript	XR_002620046.1	pseudogene	-1	n.-1708A>C
27	32920264	A	C	PASS	intergenic_region	MODIFIER	GRIN2B-LOC111092776	494009-111092776	intergenic_region	494009-111092776		-1	n.32920264A>C
27	32927323	T	C	PASS	intron_variant	MODIFIER	LOC111092776	111092776	transcript	XR_002620047.1	pseudogene	1	n.349-3401T>C
27	32927323	T	C	PASS	intron_variant	MODIFIER	LOC111092776	111092776	transcript	XR_002620046.1	pseudogene	1	n.331-3401T>C
27	33230722	TG	T	PASS	intron_variant	MODIFIER	LOC106557917	106557917	transcript	XR_002620001.1	pseudogene	3	n.6580-11681delG
27	33734173	A	G	PASS	intron_variant	MODIFIER	DUSP16	486683	transcript	XM_022411251.1	protein_coding	2	c.-494+2887A>G
27	34093527	G	GT	PASS	intron_variant	MODIFIER	LRP6	477692	transcript	XM_014108554.2	protein_coding	3	c.648-665_648-664insT
27	34256250	C	G	PASS	intron_variant	MODIFIER	LOC102151830	102151830	transcript	XR_002620190.1	pseudogene	1	n.922+7647C>G
27	34787566	T	G	PASS	intergenic_region	MODIFIER	SMIM10L1-CAFA-T2R43	102152117-100271744	intergenic_region	102152117-100271744		-1	n.34787566T>G
27	35207708	T	G	PASS	intron_variant	MODIFIER	LOC100683252	100683252	transcript	XM_022411298.1	protein_coding	5	c.448-3943T>G
27	35207708	T	G	PASS	intron_variant	MODIFIER	LOC100683252	100683252	transcript	XM_022411299.1	protein_coding	6	c.331-3943T>G
27	35207708	T	G	PASS	intron_variant	MODIFIER	LOC100683252	100683252	transcript	XM_014108315.2	protein_coding	5	c.331-3943T>G
27	35785987	T	G	PASS	intron_variant	MODIFIER	GABARAPL1	612919	transcript	XM_005637161.2	protein_coding	2	c.170-441A>C
27	38271675	C	A	PASS	upstream_gene_variant	MODIFIER	LAG3	486720	transcript	XM_005637438.2	protein_coding	-1	c.-5246G>T
27	38271675	C	A	PASS	intron_variant	MODIFIER	PTMS	611633	transcript	XM_022411081.1	protein_coding	2	c.1063-2140G>T
27	39725167	C	G	PASS	intron_variant	MODIFIER	LOC106557922	106557922	transcript	XR_001314726.2	pseudogene	1	n.271+5360C>G
27	39725172	T	C	PASS	intron_variant	MODIFIER	LOC106557922	106557922	transcript	XR_001314726.2	pseudogene	1	n.271+5365T>C
27	40904296	C	T	PASS	intergenic_region	MODIFIER	LOC611801-PARP11	611801-477722	intergenic_region	611801-477722		-1	n.40904296C>T
28	14521152	A	AT	PASS	intron_variant	MODIFIER	C28H10orf76	486853	transcript	XM_014108838.2	protein_coding	23	c.1727-6242_1727-6241insA
28	14521152	A	AT	PASS	intron_variant	MODIFIER	C28H10orf76	486853	transcript	XM_014108840.2	protein_coding	22	c.1727-6242_1727-6241insA
28	14521152	A	AT	PASS	intron_variant	MODIFIER	C28H10orf76	486853	transcript	XM_022411592.1	protein_coding	22	c.1706-6242_1706-6241insA
28	14521152	A	AT	PASS	intron_variant	MODIFIER	C28H10orf76	486853	transcript	XM_022411593.1	protein_coding	20	c.1517-6242_1517-6241insA
28	14521152	A	AT	PASS	intron_variant	MODIFIER	C28H10orf76	486853	transcript	XM_022411594.1	protein_coding	17	c.1442-6242_1442-6241insA
28	14521153	A	C	PASS	intron_variant	MODIFIER	C28H10orf76	486853	transcript	XM_014108838.2	protein_coding	23	c.1727-6242T>G
28	14521153	A	C	PASS	intron_variant	MODIFIER	C28H10orf76	486853	transcript	XM_014108840.2	protein_coding	22	c.1727-6242T>G
28	14521153	A	C	PASS	intron_variant	MODIFIER	C28H10orf76	486853	transcript	XM_022411592.1	protein_coding	22	c.1706-6242T>G
28	14521153	A	C	PASS	intron_variant	MODIFIER	C28H10orf76	486853	transcript	XM_022411593.1	protein_coding	20	c.1517-6242T>G
28	14521153	A	C	PASS	intron_variant	MODIFIER	C28H10orf76	486853	transcript	XM_022411594.1	protein_coding	17	c.1442-6242T>G
28	14755904	TTC	T	PASS	upstream_gene_variant	MODIFIER	ELOVL3	486855	transcript	XM_005637654.3	protein_coding	-1	c.-1475_-1474delTC
28	14755904	TTC	T	PASS	upstream_gene_variant	MODIFIER	ELOVL3	486855	transcript	XM_005637656.3	protein_coding	-1	c.-797_-796delTC
28	14755904	TTC	T	PASS	upstream_gene_variant	MODIFIER	ELOVL3	486855	transcript	XM_005637655.3	protein_coding	-1	c.-1475_-1474delTC
28	14755904	TTC	T	PASS	downstream_gene_variant	MODIFIER	PITX3	486856	transcript	XM_014108959.2	protein_coding	-1	c.*5188_*5189delGA
28	14755904	TTC	T	PASS	intergenic_region	MODIFIER	LOC102155611-ELOVL3	102155611-486855	intergenic_region	102155611-486855		-1	n.14755905_14755906delTC
29	2329717	ATTG	A	PASS	intron_variant	MODIFIER	SNTG1	486943	transcript	XM_022412366.1	protein_coding	2	c.-25+46331_-25+46333delTTG
29	2329717	ATTG	A	PASS	intron_variant	MODIFIER	SNTG1	486943	transcript	XM_022412369.1	protein_coding	2	c.-25+46331_-25+46333delTTG
29	2329717	ATTG	A	PASS	intron_variant	MODIFIER	SNTG1	486943	transcript	XM_022412367.1	protein_coding	3	c.-25+46331_-25+46333delTTG
29	2329717	ATTG	A	PASS	intron_variant	MODIFIER	SNTG1	486943	transcript	XM_022412368.1	protein_coding	1	c.-24-193324_-24-193322delTTG
29	2329717	ATTG	A	PASS	intron_variant	MODIFIER	SNTG1	486943	transcript	XM_005637961.3	protein_coding	2	c.-25+46331_-25+46333delTTG
29	15588189	TTAA	T	PASS	intergenic_region	MODIFIER	LOC111093140-DNAJC5B	111093140-610015	intergenic_region	111093140-610015		-1	n.15588190_15588192delTAA
29	15588204	A	T	PASS	intergenic_region	MODIFIER	LOC111093140-DNAJC5B	111093140-610015	intergenic_region	111093140-610015		-1	n.15588204A>T
29	17053716	GTCCCGCC	G	PASS	intron_variant	MODIFIER	CPA6	486983	transcript	XM_022412317.1	protein_coding	2	c.193-49998_193-49992delGGCGGGA
29	17053716	GTCCCGCC	G	PASS	intron_variant	MODIFIER	LOC111093136	111093136	transcript	XR_002620904.1	pseudogene	3	n.479+6557_479+6563delTCCCGCC
29	18699999	A	C	PASS	intergenic_region	MODIFIER	LOC100688020-SULF1	100688020-486986	intergenic_region	100688020-486986		-1	n.18699999A>C
29	31815613	G	T	PASS	intron_variant	MODIFIER	CA13	487030	transcript	XM_014109327.2	protein_coding	6	c.670-3717G>T
29	31815613	G	T	PASS	intron_variant	MODIFIER	CA13	487030	transcript	XR_001314885.2	pseudogene	6	n.728-3717G>T
29	31815613	G	T	PASS	intron_variant	MODIFIER	CA13	487030	transcript	XR_001314884.2	pseudogene	6	n.728-3717G>T
29	31815613	G	T	PASS	intron_variant	MODIFIER	CA13	487030	transcript	XR_002620971.1	pseudogene	6	n.728-3717G>T
29	36467012	G	A	PASS	upstream_gene_variant	MODIFIER	LOC100682992	100682992	transcript	XR_296092.2	pseudogene	-1	n.-346C>T
29	36467012	G	A	PASS	intron_variant	MODIFIER	OTUD6B	487042	transcript	XM_544171.6	protein_coding	1	c.376+40G>A
29	36467013	C	G	PASS	upstream_gene_variant	MODIFIER	LOC100682992	100682992	transcript	XR_296092.2	pseudogene	-1	n.-347G>C
29	36467013	C	G	PASS	intron_variant	MODIFIER	OTUD6B	487042	transcript	XM_544171.6	protein_coding	1	c.376+41C>G
29	41640162	C	G	PASS	upstream_gene_variant	MODIFIER	LOC111093227	111093227	transcript	XR_002621093.1	pseudogene	-1	n.-458G>C
29	41640162	C	G	PASS	downstream_gene_variant	MODIFIER	LOC111093218	111093218	transcript	XR_002621081.1	pseudogene	-1	n.*4513G>C
29	41640162	C	G	PASS	intergenic_region	MODIFIER	LOC111093227-LOC111093218	111093227-111093218	intergenic_region	111093227-111093218		-1	n.41640162C>G
30	13056209	A	G	GATKstd	intergenic_region	MODIFIER	LOC100686440-LOC100684619	100686440-100684619	intergenic_region	100686440-100684619		-1	n.13056209A>G
30	31497246	A	AGGGCGCGATCCTGGAGACCCGG	PASS	downstream_gene_variant	MODIFIER	IQCH	487615	transcript	XM_022412956.1	protein_coding	-1	c.*4386_*4387insGGGCGCGATCCTGGAGACCCGG
30	31497246	A	AGGGCGCGATCCTGGAGACCCGG	PASS	downstream_gene_variant	MODIFIER	IQCH	487615	transcript	XM_022412957.1	protein_coding	-1	c.*3866_*3867insGGGCGCGATCCTGGAGACCCGG
30	31497246	A	AGGGCGCGATCCTGGAGACCCGG	PASS	intron_variant	MODIFIER	IQCH	487615	transcript	XM_005638532.3	protein_coding	7	c.754+5456_754+5457insGGGCGCGATCCTGGAGACCCGG
30	31497246	A	AGGGCGCGATCCTGGAGACCCGG	PASS	intron_variant	MODIFIER	IQCH	487615	transcript	XM_022412954.1	protein_coding	7	c.754+5456_754+5457insGGGCGCGATCCTGGAGACCCGG
30	31497246	A	AGGGCGCGATCCTGGAGACCCGG	PASS	intron_variant	MODIFIER	IQCH	487615	transcript	XM_022412955.1	protein_coding	7	c.754+5456_754+5457insGGGCGCGATCCTGGAGACCCGG
30	31497246	A	AGGGCGCGATCCTGGAGACCCGG	PASS	intron_variant	MODIFIER	IQCH	487615	transcript	XM_014109512.2	protein_coding	7	c.754+5456_754+5457insGGGCGCGATCCTGGAGACCCGG
30	31497246	A	AGGGCGCGATCCTGGAGACCCGG	PASS	intron_variant	MODIFIER	IQCH	487615	transcript	XM_014109510.2	protein_coding	7	c.754+5456_754+5457insGGGCGCGATCCTGGAGACCCGG
30	31497246	A	AGGGCGCGATCCTGGAGACCCGG	PASS	intron_variant	MODIFIER	IQCH	487615	transcript	XM_022412953.1	protein_coding	7	c.754+5456_754+5457insGGGCGCGATCCTGGAGACCCGG
30	31497246	A	AGGGCGCGATCCTGGAGACCCGG	PASS	intron_variant	MODIFIER	IQCH	487615	transcript	XM_014109508.2	protein_coding	7	c.754+5456_754+5457insGGGCGCGATCCTGGAGACCCGG
30	31497246	A	AGGGCGCGATCCTGGAGACCCGG	PASS	intron_variant	MODIFIER	IQCH	487615	transcript	XM_022412952.1	protein_coding	7	c.754+5456_754+5457insGGGCGCGATCCTGGAGACCCGG
30	31497246	A	AGGGCGCGATCCTGGAGACCCGG	PASS	intron_variant	MODIFIER	IQCH	487615	transcript	XR_002621486.1	pseudogene	7	n.829+5456_829+5457insGGGCGCGATCCTGGAGACCCGG
30	31497246	A	AGGGCGCGATCCTGGAGACCCGG	PASS	intron_variant	MODIFIER	IQCH	487615	transcript	XR_002621484.1	pseudogene	7	n.829+5456_829+5457insGGGCGCGATCCTGGAGACCCGG
30	31497246	A	AGGGCGCGATCCTGGAGACCCGG	PASS	intron_variant	MODIFIER	IQCH	487615	transcript	XR_002621485.1	pseudogene	7	n.829+5456_829+5457insGGGCGCGATCCTGGAGACCCGG
30	31497246	A	AGGGCGCGATCCTGGAGACCCGG	PASS	intron_variant	MODIFIER	IQCH	487615	transcript	XR_002621488.1	pseudogene	7	n.829+5456_829+5457insGGGCGCGATCCTGGAGACCCGG
30	31497246	A	AGGGCGCGATCCTGGAGACCCGG	PASS	intron_variant	MODIFIER	IQCH	487615	transcript	XR_002621490.1	pseudogene	7	n.829+5456_829+5457insGGGCGCGATCCTGGAGACCCGG
30	31497246	A	AGGGCGCGATCCTGGAGACCCGG	PASS	intron_variant	MODIFIER	IQCH	487615	transcript	XR_002621487.1	pseudogene	6	n.712+5456_712+5457insGGGCGCGATCCTGGAGACCCGG
30	31497246	A	AGGGCGCGATCCTGGAGACCCGG	PASS	intron_variant	MODIFIER	IQCH	487615	transcript	XR_002621489.1	pseudogene	2	n.246+5456_246+5457insGGGCGCGATCCTGGAGACCCGG
30	31497246	A	AGGGCGCGATCCTGGAGACCCGG	PASS	intron_variant	MODIFIER	IQCH	487615	transcript	XR_002621492.1	pseudogene	2	n.246+5456_246+5457insGGGCGCGATCCTGGAGACCCGG
30	31497246	A	AGGGCGCGATCCTGGAGACCCGG	PASS	intron_variant	MODIFIER	IQCH	487615	transcript	XR_002621491.1	pseudogene	2	n.250+5456_250+5457insGGGCGCGATCCTGGAGACCCGG
30	32046179	T	C	PASS	intergenic_region	MODIFIER	SKOR1-PIAS1	610933-478350	intergenic_region	610933-478350		-1	n.32046179T>C
30	32342347	G	A	PASS	intron_variant	MODIFIER	ITGA11	478353	transcript	XM_022412667.1	protein_coding	18	c.2307+80C>T
30	32342347	G	A	PASS	intron_variant	MODIFIER	ITGA11	478353	transcript	XM_022412668.1	protein_coding	18	c.2073+80C>T
30	32342347	G	A	PASS	intron_variant	MODIFIER	ITGA11	478353	transcript	XM_022412669.1	protein_coding	17	c.1893+80C>T
31	6100923	A	T	PASS	intergenic_region	MODIFIER	GBE1-LOC106558085	478380-106558085	intergenic_region	478380-106558085		-1	n.6100923A>T
31	7878122	T	A	PASS	intron_variant	MODIFIER	LOC100682996	100682996	transcript	100682996	pseudogene	1	n.26+1784A>T
31	10911540	T	G	PASS	intron_variant	MODIFIER	ROBO2	487691	transcript	XM_022413099.1	protein_coding	2	c.109+110744A>C
31	10971934	A	T	PASS	intron_variant	MODIFIER	ROBO2	487691	transcript	XM_022413099.1	protein_coding	2	c.109+50350T>A
31	11072113	T	C	GATKstd	intergenic_region	MODIFIER	ROBO2-LOC100683057	487691-100683057	intergenic_region	487691-100683057		-1	n.11072113T>C
31	11134054	C	T	GATKstd	upstream_gene_variant	MODIFIER	LOC100683057	100683057	transcript	100683057	pseudogene	-1	n.-4200G>A
31	11134054	C	T	GATKstd	intergenic_region	MODIFIER	LOC100683057-LIPI	100683057-608069	intergenic_region	100683057-608069		-1	n.11134054C>T
31	21031787	C	CCCCA	PASS	intron_variant	MODIFIER	LOC111093524	111093524	transcript	XR_002621789.1	pseudogene	2	n.235+7279_235+7280insTGGG
31	26816147	A	AAG	PASS	intron_variant	MODIFIER	HUNK	487733	transcript	XM_005638829.2	protein_coding	8	c.1041+284_1041+285insAG
31	26816147	A	AAG	PASS	intron_variant	MODIFIER	HUNK	487733	transcript	XM_014109817.2	protein_coding	8	c.909+284_909+285insAG
31	26816150	ACCC	A	PASS	intron_variant	MODIFIER	HUNK	487733	transcript	XM_005638829.2	protein_coding	8	c.1041+288_1041+290delCCC
31	26816150	ACCC	A	PASS	intron_variant	MODIFIER	HUNK	487733	transcript	XM_014109817.2	protein_coding	8	c.909+288_909+290delCCC
31	36199629	C	CGGGGGG	PASS	upstream_gene_variant	MODIFIER	RIPK4	487772	transcript	XM_005638997.1	protein_coding	-1	c.-3030_-3029insCCCCCC
31	36199629	C	CGGGGGG	PASS	upstream_gene_variant	MODIFIER	LOC102154052	102154052	transcript	XR_296268.3	pseudogene	-1	n.-8_-7insCCCCCC
31	36199629	C	CGGGGGG	PASS	intergenic_region	MODIFIER	LOC102154052-PRDM15	102154052-610905	intergenic_region	102154052-610905		-1	n.36199629_36199630insGGGGGG
31	38424724	G	GGTTTCATCACA	PASS	non_coding_transcript_exon_variant	MODIFIER	LOC100685914	100685914	transcript	100685914	pseudogene	1	n.608_609insTTTCATCACAG
32	1720075	C	A	PASS	intron_variant	MODIFIER	CCNG2	478442	transcript	XM_005639096.3	protein_coding	1	c.1-81C>A
32	18104435	A	G	PASS	intron_variant	MODIFIER	UNC5C	478485	transcript	XM_005639213.3	protein_coding	3	c.490+830T>C
32	18104435	A	G	PASS	intron_variant	MODIFIER	LOC111093628	111093628	transcript	XR_002622006.1	pseudogene	1	n.1443+1681A>G
32	18104435	A	G	PASS	intron_variant	MODIFIER	UNC5C	478485	transcript	XM_856786.5	protein_coding	3	c.490+830T>C
32	18104435	A	G	PASS	intron_variant	MODIFIER	LOC111093628	111093628	transcript	XR_002622007.1	pseudogene	1	n.1446+1681A>G
32	18104435	A	G	PASS	intron_variant	MODIFIER	LOC111093628	111093628	transcript	XR_002622009.1	pseudogene	1	n.1446+1681A>G
32	21446590	G	C	PASS	intergenic_region	MODIFIER	LOC100856533-C32H4orf17	100856533-478490	intergenic_region	100856533-478490		-1	n.21446590G>C
32	25201148	GGGTCCCGCC	G	PASS	intergenic_region	MODIFIER	LOC111093689-LOC111093607	111093689-111093607	intergenic_region	111093689-111093607		-1	n.25201149_25201157delGGTCCCGCC
33	1860561	T	G	PASS	intron_variant	MODIFIER	LOC111093819	111093819	transcript	XR_002622469.1	pseudogene	1	n.160-1427T>G
33	26758659	T	TGTGTTTTGTTTTG	PASS	intron_variant	MODIFIER	MYLK	488012	transcript	XM_014110233.2	protein_coding	11	c.1829-3007_1829-3006insCAAAACAAAACAC
33	26758659	T	TGTGTTTTGTTTTG	PASS	intron_variant	MODIFIER	MYLK	488012	transcript	XM_022413886.1	protein_coding	10	c.1655-3007_1655-3006insCAAAACAAAACAC
33	26758659	T	TGTGTTTTGTTTTG	PASS	intron_variant	MODIFIER	MYLK	488012	transcript	XM_014110234.2	protein_coding	11	c.1829-3007_1829-3006insCAAAACAAAACAC
33	26758659	T	TGTGTTTTGTTTTG	PASS	intron_variant	MODIFIER	MYLK	488012	transcript	XM_014110235.2	protein_coding	11	c.1796-3007_1796-3006insCAAAACAAAACAC
33	26758659	T	TGTGTTTTGTTTTG	PASS	intron_variant	MODIFIER	MYLK	488012	transcript	XM_022413887.1	protein_coding	10	c.1415-3007_1415-3006insCAAAACAAAACAC
34	7999586	G	A	PASS	intergenic_region	MODIFIER	LOC111093950-ICE1	111093950-488059	intergenic_region	111093950-488059		-1	n.7999586G>A
34	7999600	C	A	PASS	intergenic_region	MODIFIER	LOC111093950-ICE1	111093950-488059	intergenic_region	111093950-488059		-1	n.7999600C>A
34	12157317	C	A	PASS	intergenic_region	MODIFIER	LOC102154073-LOC111093859	102154073-111093859	intergenic_region	102154073-111093859		-1	n.12157317C>A
34	12747219	C	A	PASS	intergenic_region	MODIFIER	LOC111093910-ZNF639	111093910-478636	intergenic_region	111093910-478636		-1	n.12747219C>A
34	28087505	A	T	PASS	intergenic_region	MODIFIER	LOC102155815-LOC102155898	102155815-102155898	intergenic_region	102155815-102155898		-1	n.28087505A>T
34	38362472	C	G	PASS	intergenic_region	MODIFIER	LOC111093946-NAALADL2	111093946-488174	intergenic_region	111093946-488174		-1	n.38362472C>G
35	16242579	C	T	PASS	intergenic_region	MODIFIER	STMND1-RBM24	100688047-610452	intergenic_region	100688047-610452		-1	n.16242579C>T
35	16914905	T	TA	PASS	intergenic_region	MODIFIER	KIF13A-NHLRC1	610516-474161	intergenic_region	610516-474161		-1	n.16914905_16914906insA
35	16953914	G	GGCCCCGCCCCCCGCGCGCAGGCCCCGGCCCCGGCCCCGCCCCCGGCGCACAGGCCCCGCCCCCGCCCCCGGC	PASS	upstream_gene_variant	MODIFIER	TPMT	403536	transcript	NM_001003015.1	protein_coding	-1	c.-4179_-4178insGCCGGGGGCGGGGGCGGGGCCTGTGCGCCGGGGGCGGGGCCGGGGCCGGGGCCTGCGCGCGGGGGGCGGGGC
35	16953914	G	GGCCCCGCCCCCCGCGCGCAGGCCCCGGCCCCGGCCCCGCCCCCGGCGCACAGGCCCCGCCCCCGCCCCCGGC	PASS	upstream_gene_variant	MODIFIER	KDM1B	478733	transcript	XM_535900.6	protein_coding	-1	c.-4019_-4018insGCCCCGCCCCCCGCGCGCAGGCCCCGGCCCCGGCCCCGCCCCCGGCGCACAGGCCCCGCCCCCGCCCCCGGC
35	16953914	G	GGCCCCGCCCCCCGCGCGCAGGCCCCGGCCCCGGCCCCGCCCCCGGCGCACAGGCCCCGCCCCCGCCCCCGGC	PASS	upstream_gene_variant	MODIFIER	TPMT	403536	transcript	XM_014110479.2	protein_coding	-1	c.-4179_-4178insGCCGGGGGCGGGGGCGGGGCCTGTGCGCCGGGGGCGGGGCCGGGGCCGGGGCCTGCGCGCGGGGGGCGGGGC
35	16953914	G	GGCCCCGCCCCCCGCGCGCAGGCCCCGGCCCCGGCCCCGCCCCCGGCGCACAGGCCCCGCCCCCGCCCCCGGC	PASS	upstream_gene_variant	MODIFIER	TPMT	403536	transcript	XM_005639955.3	protein_coding	-1	c.-4179_-4178insGCCGGGGGCGGGGGCGGGGCCTGTGCGCCGGGGGCGGGGCCGGGGCCGGGGCCTGCGCGCGGGGGGCGGGGC
35	16953914	G	GGCCCCGCCCCCCGCGCGCAGGCCCCGGCCCCGGCCCCGCCCCCGGCGCACAGGCCCCGCCCCCGCCCCCGGC	PASS	upstream_gene_variant	MODIFIER	TPMT	403536	transcript	XM_022414374.1	protein_coding	-1	c.-4179_-4178insGCCGGGGGCGGGGGCGGGGCCTGTGCGCCGGGGGCGGGGCCGGGGCCGGGGCCTGCGCGCGGGGGGCGGGGC
35	16953914	G	GGCCCCGCCCCCCGCGCGCAGGCCCCGGCCCCGGCCCCGCCCCCGGCGCACAGGCCCCGCCCCCGCCCCCGGC	PASS	upstream_gene_variant	MODIFIER	TPMT	403536	transcript	XM_005639956.3	protein_coding	-1	c.-4179_-4178insGCCGGGGGCGGGGGCGGGGCCTGTGCGCCGGGGGCGGGGCCGGGGCCGGGGCCTGCGCGCGGGGGGCGGGGC
35	16953914	G	GGCCCCGCCCCCCGCGCGCAGGCCCCGGCCCCGGCCCCGCCCCCGGCGCACAGGCCCCGCCCCCGCCCCCGGC	PASS	intergenic_region	MODIFIER	TPMT-KDM1B	403536-478733	intergenic_region	403536-478733		-1	n.16953914_16953915insGCCCCGCCCCCCGCGCGCAGGCCCCGGCCCCGGCCCCGCCCCCGGCGCACAGGCCCCGCCCCCGCCCCCGGC
35	17470941	C	T	PASS	intergenic_region	MODIFIER	LOC111094045-LOC111094075	111094045-111094075	intergenic_region	111094045-111094075		-1	n.17470941C>T
35	17577739	C	G	PASS	intergenic_region	MODIFIER	LOC111094045-LOC111094075	111094045-111094075	intergenic_region	111094045-111094075		-1	n.17577739C>G
35	17678353	T	C	PASS	intron_variant	MODIFIER	LOC111094075	111094075	transcript	XR_002623035.1	pseudogene	1	n.215-5342T>C
35	18052799	C	T	PASS	intron_variant	MODIFIER	LOC102156827	102156827	transcript	XR_002622792.1	pseudogene	8	n.1167-8202G>A
35	18052799	C	T	PASS	intron_variant	MODIFIER	LOC102156827	102156827	transcript	XR_002622793.1	pseudogene	8	n.1128-8202G>A
35	18052799	C	T	PASS	intron_variant	MODIFIER	LOC102156827	102156827	transcript	XR_002622788.1	pseudogene	8	n.1128-8202G>A
35	18052799	C	T	PASS	intron_variant	MODIFIER	LOC102156827	102156827	transcript	XR_002622789.1	pseudogene	7	n.1050-8202G>A
35	18052799	C	T	PASS	intron_variant	MODIFIER	LOC102156827	102156827	transcript	XR_002622790.1	pseudogene	7	n.1105-8202G>A
35	18052799	C	T	PASS	intron_variant	MODIFIER	LOC102156827	102156827	transcript	XR_002622794.1	pseudogene	7	n.962-8202G>A
35	18052799	C	T	PASS	intron_variant	MODIFIER	LOC102156827	102156827	transcript	XR_002622795.1	pseudogene	6	n.939-8202G>A
35	18236012	G	T	PASS	intron_variant	MODIFIER	LOC102156827	102156827	transcript	XR_002622792.1	pseudogene	5	n.814+9138C>A
35	18236012	G	T	PASS	intron_variant	MODIFIER	LOC102156827	102156827	transcript	XR_002622793.1	pseudogene	5	n.775+9138C>A
35	18236012	G	T	PASS	intron_variant	MODIFIER	LOC102156827	102156827	transcript	XR_002622788.1	pseudogene	5	n.775+9138C>A
35	18236012	G	T	PASS	intron_variant	MODIFIER	LOC102156827	102156827	transcript	XR_002622789.1	pseudogene	5	n.775+9138C>A
35	18236012	G	T	PASS	intron_variant	MODIFIER	LOC102156827	102156827	transcript	XR_002622790.1	pseudogene	4	n.752+10916C>A
35	18236012	G	T	PASS	intron_variant	MODIFIER	LOC102156827	102156827	transcript	XR_002622794.1	pseudogene	4	n.609+9138C>A
35	18236012	G	T	PASS	intron_variant	MODIFIER	LOC102156827	102156827	transcript	XR_002622795.1	pseudogene	3	n.586+10916C>A
35	18242139	G	GA	PASS	intron_variant	MODIFIER	LOC102156827	102156827	transcript	XR_002622792.1	pseudogene	5	n.814+3010_814+3011insT
35	18242139	G	GA	PASS	intron_variant	MODIFIER	LOC102156827	102156827	transcript	XR_002622793.1	pseudogene	5	n.775+3010_775+3011insT
35	18242139	G	GA	PASS	intron_variant	MODIFIER	LOC102156827	102156827	transcript	XR_002622788.1	pseudogene	5	n.775+3010_775+3011insT
35	18242139	G	GA	PASS	intron_variant	MODIFIER	LOC102156827	102156827	transcript	XR_002622789.1	pseudogene	5	n.775+3010_775+3011insT
35	18242139	G	GA	PASS	intron_variant	MODIFIER	LOC102156827	102156827	transcript	XR_002622790.1	pseudogene	4	n.752+4788_752+4789insT
35	18242139	G	GA	PASS	intron_variant	MODIFIER	LOC102156827	102156827	transcript	XR_002622794.1	pseudogene	4	n.609+3010_609+3011insT
35	18242139	G	GA	PASS	intron_variant	MODIFIER	LOC102156827	102156827	transcript	XR_002622795.1	pseudogene	3	n.586+4788_586+4789insT
35	18258462	A	G	PASS	splice_region_variant&intron_variant	LOW	LOC102156827	102156827	transcript	XR_002622792.1	pseudogene	3	n.725+8T>C
35	18258462	A	G	PASS	splice_region_variant&intron_variant	LOW	LOC102156827	102156827	transcript	XR_002622793.1	pseudogene	3	n.686+8T>C
35	18258462	A	G	PASS	splice_region_variant&intron_variant	LOW	LOC102156827	102156827	transcript	XR_002622788.1	pseudogene	3	n.686+8T>C
35	18258462	A	G	PASS	splice_region_variant&intron_variant	LOW	LOC102156827	102156827	transcript	XR_002622789.1	pseudogene	3	n.686+8T>C
35	18258462	A	G	PASS	splice_region_variant&intron_variant	LOW	LOC102156827	102156827	transcript	XR_002622790.1	pseudogene	3	n.686+8T>C
35	18258462	A	G	PASS	intron_variant	MODIFIER	LOC102156827	102156827	transcript	XR_002622794.1	pseudogene	2	n.521-11469T>C
35	18258462	A	G	PASS	intron_variant	MODIFIER	LOC102156827	102156827	transcript	XR_002622795.1	pseudogene	2	n.521-11469T>C
35	18290203	G	A	PASS	intron_variant	MODIFIER	LOC102156827	102156827	transcript	XR_002622792.1	pseudogene	2	n.520+24221C>T
35	18290203	G	A	PASS	intron_variant	MODIFIER	LOC102156827	102156827	transcript	XR_002622793.1	pseudogene	2	n.520+24221C>T
35	18290203	G	A	PASS	intron_variant	MODIFIER	LOC102156827	102156827	transcript	XR_002622788.1	pseudogene	2	n.520+24221C>T
35	18290203	G	A	PASS	intron_variant	MODIFIER	LOC102156827	102156827	transcript	XR_002622789.1	pseudogene	2	n.520+24221C>T
35	18290203	G	A	PASS	intron_variant	MODIFIER	LOC102156827	102156827	transcript	XR_002622790.1	pseudogene	2	n.520+24221C>T
35	18290203	G	A	PASS	intron_variant	MODIFIER	LOC102156827	102156827	transcript	XR_002622794.1	pseudogene	2	n.520+24221C>T
35	18290203	G	A	PASS	intron_variant	MODIFIER	LOC102156827	102156827	transcript	XR_002622795.1	pseudogene	2	n.520+24221C>T
35	18357777	T	C	PASS	5_prime_UTR_variant	MODIFIER	ID4	610666	transcript	XM_014110529.2	protein_coding	1	c.-49T>C
35	18357777	T	C	PASS	upstream_gene_variant	MODIFIER	LOC106558270	106558270	transcript	XR_001315293.2	pseudogene	-1	n.-741T>C
35	18795276	T	C	PASS	intron_variant	MODIFIER	MBOAT1	488238	transcript	XM_014110634.2	protein_coding	1	c.181-17008A>G
35	18795276	T	C	PASS	intron_variant	MODIFIER	MBOAT1	488238	transcript	XM_545360.5	protein_coding	1	c.97-17008A>G
36	1229257	C	G	PASS	upstream_gene_variant	MODIFIER	LOC106558288	106558288	transcript	XR_002623302.1	pseudogene	-1	n.-3667G>C
36	1229257	C	G	PASS	intergenic_region	MODIFIER	LOC106558288-KCNJ3	106558288-488355	intergenic_region	106558288-488355		-1	n.1229257C>G
36	3668888	A	C	PASS	upstream_gene_variant	MODIFIER	LOC111094310	111094310	transcript	XR_002623341.1	pseudogene	-1	n.-4964A>C
36	3668888	A	C	PASS	intergenic_region	MODIFIER	ACVR1C-LOC111094310	488361-111094310	intergenic_region	488361-111094310		-1	n.3668888A>C
36	16575403	C	A	PASS	intergenic_region	MODIFIER	DLX2-LOC111094247	100856541-111094247	intergenic_region	100856541-111094247		-1	n.16575403C>A
36	21832884	T	C	PASS	intergenic_region	MODIFIER	RBM45-OSBPL6	478815-478816	intergenic_region	478815-478816		-1	n.21832884T>C
36	25267950	C	CT	PASS	intron_variant	MODIFIER	PDE1A	403652	transcript	XM_005640173.3	protein_coding	14	c.1523-11426_1523-11425insA
36	25267950	C	CT	PASS	intron_variant	MODIFIER	PDE1A	403652	transcript	XM_005640182.3	protein_coding	12	c.1421-11426_1421-11425insA
36	25267950	C	CT	PASS	intron_variant	MODIFIER	PDE1A	403652	transcript	XM_005640179.3	protein_coding	13	c.1475-11426_1475-11425insA
36	25267950	C	CT	PASS	intron_variant	MODIFIER	PDE1A	403652	transcript	XM_005640176.3	protein_coding	14	c.1523-11426_1523-11425insA
36	25267950	C	CT	PASS	intron_variant	MODIFIER	PDE1A	403652	transcript	XM_022414645.1	protein_coding	12	c.1256-11426_1256-11425insA
36	25267950	C	CT	PASS	intron_variant	MODIFIER	PDE1A	403652	transcript	XM_005640174.3	protein_coding	14	c.1523-11426_1523-11425insA
36	25267950	C	CT	PASS	intron_variant	MODIFIER	PDE1A	403652	transcript	XM_022414646.1	protein_coding	14	c.1523-11426_1523-11425insA
36	25267950	C	CT	PASS	intron_variant	MODIFIER	PDE1A	403652	transcript	NM_001003091.1	protein_coding	13	c.1475-11426_1475-11425insA
36	25267950	C	CT	PASS	intron_variant	MODIFIER	PDE1A	403652	transcript	XM_005640177.3	protein_coding	14	c.1523-3086_1523-3085insA
36	25267981	T	G	PASS	intron_variant	MODIFIER	PDE1A	403652	transcript	XM_005640173.3	protein_coding	14	c.1523-11456A>C
36	25267981	T	G	PASS	intron_variant	MODIFIER	PDE1A	403652	transcript	XM_005640182.3	protein_coding	12	c.1421-11456A>C
36	25267981	T	G	PASS	intron_variant	MODIFIER	PDE1A	403652	transcript	XM_005640179.3	protein_coding	13	c.1475-11456A>C
36	25267981	T	G	PASS	intron_variant	MODIFIER	PDE1A	403652	transcript	XM_005640176.3	protein_coding	14	c.1523-11456A>C
36	25267981	T	G	PASS	intron_variant	MODIFIER	PDE1A	403652	transcript	XM_022414645.1	protein_coding	12	c.1256-11456A>C
36	25267981	T	G	PASS	intron_variant	MODIFIER	PDE1A	403652	transcript	XM_005640174.3	protein_coding	14	c.1523-11456A>C
36	25267981	T	G	PASS	intron_variant	MODIFIER	PDE1A	403652	transcript	XM_022414646.1	protein_coding	14	c.1523-11456A>C
36	25267981	T	G	PASS	intron_variant	MODIFIER	PDE1A	403652	transcript	NM_001003091.1	protein_coding	13	c.1475-11456A>C
36	25267981	T	G	PASS	intron_variant	MODIFIER	PDE1A	403652	transcript	XM_005640177.3	protein_coding	14	c.1523-3116A>C
37	6213779	GAAGCGCT	G	PASS	upstream_gene_variant	MODIFIER	HECW2	100685500	transcript	XM_022414999.1	protein_coding	-1	c.-135900_-135894delAGCGCTT
37	6213779	GAAGCGCT	G	PASS	intergenic_region	MODIFIER	HECW2-LOC100855797	100685500-100855797	intergenic_region	100685500-100855797		-1	n.6213780_6213786delAAGCGCT
37	14559759	A	AGGCCCCCCCCCG	PASS	upstream_gene_variant	MODIFIER	LOC111094356	111094356	transcript	XR_002623504.1	pseudogene	-1	n.-4555_-4554insCGGGGGGGGGCC
37	14559759	A	AGGCCCCCCCCCG	PASS	downstream_gene_variant	MODIFIER	LOC102154831	102154831	transcript	XR_002623500.1	pseudogene	-1	n.*847_*848insGGCCCCCCCCCG
37	14559759	A	AGGCCCCCCCCCG	PASS	downstream_gene_variant	MODIFIER	LOC102155792	102155792	transcript	102155792	pseudogene	-1	n.*166_*167insGGCCCCCCCCCG
37	14559759	A	AGGCCCCCCCCCG	PASS	downstream_gene_variant	MODIFIER	LOC102154831	102154831	transcript	XR_002623503.1	pseudogene	-1	n.*817_*818insGGCCCCCCCCCG
37	14559759	A	AGGCCCCCCCCCG	PASS	downstream_gene_variant	MODIFIER	LOC102154831	102154831	transcript	XR_002623502.1	pseudogene	-1	n.*846_*847insGGCCCCCCCCCG
37	14559759	A	AGGCCCCCCCCCG	PASS	downstream_gene_variant	MODIFIER	LOC102154831	102154831	transcript	XR_296749.2	pseudogene	-1	n.*846_*847insGGCCCCCCCCCG
37	14559759	A	AGGCCCCCCCCCG	PASS	downstream_gene_variant	MODIFIER	LOC102154831	102154831	transcript	XR_002623501.1	pseudogene	-1	n.*850_*851insGGCCCCCCCCCG
37	14559759	A	AGGCCCCCCCCCG	PASS	intergenic_region	MODIFIER	LOC102155792-INO80D	102155792-488489	intergenic_region	102155792-488489		-1	n.14559759_14559760insGGCCCCCCCCCG
37	18129523	A	T	PASS	intergenic_region	MODIFIER	ACADL-MYL1	478895-478896	intergenic_region	478895-478896		-1	n.18129523A>T
37	18129524	C	G	PASS	intergenic_region	MODIFIER	ACADL-MYL1	478895-478896	intergenic_region	478895-478896		-1	n.18129524C>G
37	29027994	A	G	PASS	intergenic_region	MODIFIER	LOC106558317-LOC111094364	106558317-111094364	intergenic_region	106558317-111094364		-1	n.29027994A>G
37	30782434	GC	G	PASS	intron_variant	MODIFIER	DLGAP2	488556	transcript	XM_022415131.1	protein_coding	8	c.1852+5258delC
37	30782434	GC	G	PASS	intron_variant	MODIFIER	DLGAP2	488556	transcript	XM_022415135.1	protein_coding	8	c.1582+5258delC
37	30782434	GC	G	PASS	intron_variant	MODIFIER	DLGAP2	488556	transcript	XM_022415133.1	protein_coding	9	c.1819+5258delC
37	30782434	GC	G	PASS	intron_variant	MODIFIER	DLGAP2	488556	transcript	XM_014111021.2	protein_coding	9	c.1819+5258delC
37	30782434	GC	G	PASS	intron_variant	MODIFIER	DLGAP2	488556	transcript	XM_022415132.1	protein_coding	8	c.1831+5258delC
37	30782434	GC	G	PASS	intron_variant	MODIFIER	DLGAP2	488556	transcript	XM_022415134.1	protein_coding	8	c.1852+5258delC
37	30782442	T	G	PASS	intron_variant	MODIFIER	DLGAP2	488556	transcript	XM_022415131.1	protein_coding	8	c.1852+5265T>G
37	30782442	T	G	PASS	intron_variant	MODIFIER	DLGAP2	488556	transcript	XM_022415135.1	protein_coding	8	c.1582+5265T>G
37	30782442	T	G	PASS	intron_variant	MODIFIER	DLGAP2	488556	transcript	XM_022415133.1	protein_coding	9	c.1819+5265T>G
37	30782442	T	G	PASS	intron_variant	MODIFIER	DLGAP2	488556	transcript	XM_014111021.2	protein_coding	9	c.1819+5265T>G
37	30782442	T	G	PASS	intron_variant	MODIFIER	DLGAP2	488556	transcript	XM_022415132.1	protein_coding	8	c.1831+5265T>G
37	30782442	T	G	PASS	intron_variant	MODIFIER	DLGAP2	488556	transcript	XM_022415134.1	protein_coding	8	c.1852+5265T>G
38	9723439	C	T	PASS	intergenic_region	MODIFIER	LOC111094512-LOC106557510	111094512-106557510	intergenic_region	111094512-106557510		-1	n.9723439C>T
38	22261655	G	T	PASS	intron_variant	MODIFIER	CFAP45	488632	transcript	XM_022415325.1	protein_coding	6	c.970-1195G>T
38	23442626	G	T	PASS	upstream_gene_variant	MODIFIER	LOC610726	610726	transcript	XM_014111285.2	protein_coding	-1	c.-3049C>A
38	23442626	G	T	PASS	intergenic_region	MODIFIER	LOC610726-LOC608848	610726-608848	intergenic_region	610726-608848		-1	n.23442626G>T
38	23575484	A	G	PASS	intron_variant	MODIFIER	KIRREL1	488606	transcript	XM_014111262.2	protein_coding	1	c.52+18306T>C
38	23575484	A	G	PASS	intron_variant	MODIFIER	KIRREL1	488606	transcript	XM_005640916.3	protein_coding	1	c.52+18306T>C
38	23575484	A	G	PASS	non_coding_transcript_exon_variant	MODIFIER	LOC111094485	111094485	transcript	XR_002623797.1	pseudogene	2	n.1666A>G
38	23575494	A	G	PASS	intron_variant	MODIFIER	KIRREL1	488606	transcript	XM_014111262.2	protein_coding	1	c.52+18296T>C
38	23575494	A	G	PASS	intron_variant	MODIFIER	KIRREL1	488606	transcript	XM_005640916.3	protein_coding	1	c.52+18296T>C
38	23575494	A	G	PASS	non_coding_transcript_exon_variant	MODIFIER	LOC111094485	111094485	transcript	XR_002623797.1	pseudogene	2	n.1676A>G
38	23575498	A	T	PASS	intron_variant	MODIFIER	KIRREL1	488606	transcript	XM_014111262.2	protein_coding	1	c.52+18292T>A
38	23575498	A	T	PASS	intron_variant	MODIFIER	KIRREL1	488606	transcript	XM_005640916.3	protein_coding	1	c.52+18292T>A
38	23575498	A	T	PASS	non_coding_transcript_exon_variant	MODIFIER	LOC111094485	111094485	transcript	XR_002623797.1	pseudogene	2	n.1680A>T
38	23575504	T	G	PASS	intron_variant	MODIFIER	KIRREL1	488606	transcript	XM_014111262.2	protein_coding	1	c.52+18286A>C
38	23575504	T	G	PASS	intron_variant	MODIFIER	KIRREL1	488606	transcript	XM_005640916.3	protein_coding	1	c.52+18286A>C
38	23575504	T	G	PASS	non_coding_transcript_exon_variant	MODIFIER	LOC111094485	111094485	transcript	XR_002623797.1	pseudogene	2	n.1686T>G
38	23575507	T	C	PASS	intron_variant	MODIFIER	KIRREL1	488606	transcript	XM_014111262.2	protein_coding	1	c.52+18283A>G
38	23575507	T	C	PASS	intron_variant	MODIFIER	KIRREL1	488606	transcript	XM_005640916.3	protein_coding	1	c.52+18283A>G
38	23575507	T	C	PASS	non_coding_transcript_exon_variant	MODIFIER	LOC111094485	111094485	transcript	XR_002623797.1	pseudogene	2	n.1689T>C
AAEX03018827.1	400867	C	A	PASS	intergenic_region	MODIFIER						-1
AAEX03018827.1	402207	G	C	PASS	intergenic_region	MODIFIER						-1
AAEX03019065.1	3316	A	T	PASS	intergenic_region	MODIFIER						-1
AAEX03019065.1	188008	C	T	PASS	intergenic_region	MODIFIER						-1
AAEX03019065.1	196935	C	T	PASS	intergenic_region	MODIFIER						-1
AAEX03019065.1	197227	A	G	PASS	intergenic_region	MODIFIER						-1
AAEX03019090.1	5848	A	G	PASS	intergenic_region	MODIFIER						-1
AAEX03019090.1	5879	G	T	PASS	intergenic_region	MODIFIER						-1
AAEX03019097.1	175265	C	A	PASS	intergenic_region	MODIFIER						-1
AAEX03019340.1	82069	C	A	PASS	intergenic_region	MODIFIER						-1
AAEX03019341.1	92667	T	A	PASS	intergenic_region	MODIFIER						-1
AAEX03020497.1	28641	C	G	PASS	intergenic_region	MODIFIER						-1
AAEX03020729.1	33186	C	A	PASS	intergenic_region	MODIFIER						-1
AAEX03021041.1	2982	C	CT	PASS	intergenic_region	MODIFIER						-1
AAEX03021041.1	2983	C	T	PASS	intergenic_region	MODIFIER						-1
AAEX03021041.1	13949	C	G	PASS	intergenic_region	MODIFIER						-1
AAEX03021648.1	3833	G	T	PASS	intergenic_region	MODIFIER						-1
AAEX03021648.1	17184	C	T	PASS	intergenic_region	MODIFIER						-1
AAEX03021648.1	17189	C	A	PASS	intergenic_region	MODIFIER						-1
AAEX03022043.1	2299	A	G	PASS	intergenic_region	MODIFIER						-1
AAEX03022093.1	11732	G	T	PASS	intergenic_region	MODIFIER						-1
AAEX03022093.1	14848	TC	T	PASS	intergenic_region	MODIFIER						-1
AAEX03022194.1	4585	G	C	PASS	intergenic_region	MODIFIER						-1
AAEX03022204.1	18860	C	G	PASS	intergenic_region	MODIFIER						-1
AAEX03022262.1	7710	C	G	GATKstd	intergenic_region	MODIFIER						-1
AAEX03022262.1	7719	A	T	PASS	intergenic_region	MODIFIER						-1
AAEX03022262.1	8291	A	T	GATKstd	intergenic_region	MODIFIER						-1
AAEX03022262.1	8326	C	T	PASS	intergenic_region	MODIFIER						-1
AAEX03022262.1	8346	T	A	PASS	intergenic_region	MODIFIER						-1
AAEX03022442.1	7263	C	T	PASS	intergenic_region	MODIFIER						-1
AAEX03022442.1	7418	G	C	PASS	intergenic_region	MODIFIER						-1
AAEX03022442.1	18002	G	C	PASS	intergenic_region	MODIFIER						-1
AAEX03022448.1	17596	G	T	GATKstd	intergenic_region	MODIFIER						-1
AAEX03022483.1	10375	CT	C	PASS	intergenic_region	MODIFIER						-1
AAEX03022483.1	10377	T	C	PASS	intergenic_region	MODIFIER						-1
AAEX03022624.1	5101	A	T	PASS	intergenic_region	MODIFIER						-1
AAEX03022624.1	14966	GGTT	G	PASS	intergenic_region	MODIFIER						-1
AAEX03022624.1	16123	A	T	PASS	intergenic_region	MODIFIER						-1
AAEX03022624.1	16124	T	A	PASS	intergenic_region	MODIFIER						-1
AAEX03022624.1	16267	G	T	PASS	intergenic_region	MODIFIER						-1
AAEX03022624.1	16315	C	G	PASS	intergenic_region	MODIFIER						-1
AAEX03022724.1	2872	A	G	PASS	intergenic_region	MODIFIER						-1
AAEX03022724.1	9227	C	G	PASS	intergenic_region	MODIFIER						-1
AAEX03022739.1	5139	A	C	PASS	intron_variant	MODIFIER	LOC607460	607460	transcript	XM_843196.5	protein_coding	1	c.-46+4039A>C
AAEX03022745.1	3850	T	C	PASS	intergenic_region	MODIFIER						-1
AAEX03022754.1	14618	G	GCTAA	PASS	intergenic_region	MODIFIER						-1
AAEX03022778.1	5470	G	T	PASS	intergenic_region	MODIFIER						-1
AAEX03022785.1	2761	G	A	PASS	intergenic_region	MODIFIER						-1
AAEX03022785.1	16300	G	C	PASS	intergenic_region	MODIFIER						-1
AAEX03022908.1	1872	T	A	PASS	intergenic_region	MODIFIER						-1
AAEX03022981.1	15572	C	T	PASS	intergenic_region	MODIFIER						-1
AAEX03022992.1	8595	C	T	PASS	intergenic_region	MODIFIER						-1
AAEX03022992.1	8610	CG	C	PASS	intergenic_region	MODIFIER						-1
AAEX03022992.1	8613	G	C	PASS	intergenic_region	MODIFIER						-1
AAEX03023002.1	879	T	TG	PASS	intergenic_region	MODIFIER						-1
AAEX03023002.1	3322	C	G	PASS	intergenic_region	MODIFIER						-1
AAEX03023007.1	6288	C	A	PASS	intergenic_region	MODIFIER						-1
AAEX03023007.1	6306	T	G	PASS	intergenic_region	MODIFIER						-1
AAEX03023078.1	7605	C	T	PASS	intergenic_region	MODIFIER						-1
AAEX03023136.1	4427	C	T	PASS	intergenic_region	MODIFIER						-1
AAEX03023136.1	4459	G	A	PASS	intergenic_region	MODIFIER						-1
AAEX03023172.1	12487	C	G	PASS	intergenic_region	MODIFIER						-1
AAEX03023276.1	664	C	G	PASS	intergenic_region	MODIFIER						-1
AAEX03023276.1	871	G	A	PASS	intergenic_region	MODIFIER						-1
AAEX03023276.1	887	G	A	PASS	intergenic_region	MODIFIER						-1
AAEX03023276.1	897	C	A	PASS	intergenic_region	MODIFIER						-1
AAEX03023276.1	900	AC	A	PASS	intergenic_region	MODIFIER						-1
AAEX03023276.1	952	C	A	PASS	intergenic_region	MODIFIER						-1
AAEX03023325.1	10190	A	T	PASS	intergenic_region	MODIFIER						-1
AAEX03023374.1	9897	A	T	PASS	intergenic_region	MODIFIER						-1
AAEX03023395.1	942	C	G	GATKstd	intergenic_region	MODIFIER						-1
AAEX03023395.1	982	T	A	PASS	intergenic_region	MODIFIER						-1
AAEX03023395.1	1046	C	T	GATKstd	intergenic_region	MODIFIER						-1
AAEX03023395.1	4237	C	A	PASS	intergenic_region	MODIFIER						-1
AAEX03023435.1	8539	T	C	PASS	intergenic_region	MODIFIER						-1
AAEX03023451.1	298	G	A	PASS	intergenic_region	MODIFIER						-1
AAEX03023475.1	7219	A	C	PASS	intergenic_region	MODIFIER						-1
AAEX03023476.1	2180	G	T	PASS	intergenic_region	MODIFIER						-1
AAEX03023476.1	6166	T	C	PASS	intergenic_region	MODIFIER						-1
AAEX03023485.1	714	T	TG	PASS	intergenic_region	MODIFIER						-1
AAEX03023522.1	5128	G	T	PASS	intergenic_region	MODIFIER						-1
AAEX03023522.1	5148	A	G	PASS	intergenic_region	MODIFIER						-1
AAEX03023522.1	9547	T	G	PASS	intergenic_region	MODIFIER						-1
AAEX03023523.1	10645	A	AAT	PASS	intergenic_region	MODIFIER						-1
AAEX03023535.1	861	G	A	PASS	intergenic_region	MODIFIER						-1
AAEX03023535.1	895	G	C	PASS	intergenic_region	MODIFIER						-1
AAEX03023535.1	6730	T	G	PASS	intergenic_region	MODIFIER						-1
AAEX03023535.1	6847	G	A	PASS	intergenic_region	MODIFIER						-1
AAEX03023535.1	7129	T	C	PASS	intergenic_region	MODIFIER						-1
AAEX03023542.1	12552	G	C	PASS	intergenic_region	MODIFIER						-1
AAEX03023557.1	3691	G	C	PASS	intergenic_region	MODIFIER						-1
AAEX03023557.1	12607	T	A	PASS	intergenic_region	MODIFIER						-1
AAEX03023587.1	4544	GC	G	PASS	intergenic_region	MODIFIER						-1
AAEX03023615.1	6661	A	G	PASS	intergenic_region	MODIFIER						-1
AAEX03023615.1	6714	C	T	PASS	intergenic_region	MODIFIER						-1
AAEX03023615.1	6723	G	A	PASS	intergenic_region	MODIFIER						-1
AAEX03023641.1	7502	C	T	PASS	intergenic_region	MODIFIER						-1
AAEX03023647.1	3181	A	C	PASS	intergenic_region	MODIFIER						-1
AAEX03023695.1	2051	AC	A	PASS	intergenic_region	MODIFIER						-1
AAEX03023695.1	2055	C	T	PASS	intergenic_region	MODIFIER						-1
AAEX03023735.1	10804	C	T	PASS	intergenic_region	MODIFIER						-1
AAEX03023737.1	1018	C	A	PASS	intergenic_region	MODIFIER						-1
AAEX03023743.1	6006	G	T	PASS	intergenic_region	MODIFIER						-1
AAEX03023743.1	6020	C	T	PASS	intergenic_region	MODIFIER						-1
AAEX03023758.1	2188	T	A	PASS	intergenic_region	MODIFIER						-1
AAEX03023758.1	2210	A	G	PASS	intergenic_region	MODIFIER						-1
AAEX03023767.1	3659	C	T	PASS	intergenic_region	MODIFIER						-1
AAEX03023767.1	3712	C	A	PASS	intergenic_region	MODIFIER						-1
AAEX03023771.1	5125	C	G	PASS	intergenic_region	MODIFIER						-1
AAEX03023771.1	5227	C	T	PASS	intergenic_region	MODIFIER						-1
AAEX03023788.1	9920	A	T	PASS	intergenic_region	MODIFIER						-1
AAEX03023856.1	5888	C	G	GATKstd	intergenic_region	MODIFIER						-1
AAEX03023857.1	669	T	C	PASS	intergenic_region	MODIFIER						-1
AAEX03023874.1	3637	C	T	PASS	intergenic_region	MODIFIER						-1
AAEX03023874.1	3888	C	T	PASS	intergenic_region	MODIFIER						-1
AAEX03023874.1	3954	C	G	GATKstd	intergenic_region	MODIFIER						-1
AAEX03023874.1	8588	C	G	GATKstd	intergenic_region	MODIFIER						-1
AAEX03023928.1	5052	T	G	PASS	intergenic_region	MODIFIER						-1
AAEX03023928.1	5064	G	T	PASS	intergenic_region	MODIFIER						-1
AAEX03023928.1	5340	G	A	PASS	intergenic_region	MODIFIER						-1
AAEX03023971.1	185	A	T	PASS	intergenic_region	MODIFIER						-1
AAEX03023995.1	789	T	A	PASS	intergenic_region	MODIFIER						-1
AAEX03024000.1	9427	C	G	PASS	intergenic_region	MODIFIER						-1
AAEX03024000.1	9430	C	G	PASS	intergenic_region	MODIFIER						-1
AAEX03024000.1	9431	G	C	PASS	intergenic_region	MODIFIER						-1
AAEX03024000.1	9441	G	C	PASS	intergenic_region	MODIFIER						-1
AAEX03024000.1	9450	C	T	PASS	intergenic_region	MODIFIER						-1
AAEX03024000.1	9461	C	A	PASS	intergenic_region	MODIFIER						-1
AAEX03024020.1	4573	A	C	PASS	intergenic_region	MODIFIER						-1
AAEX03024036.1	520	C	G	PASS	intergenic_region	MODIFIER						-1
AAEX03024041.1	7056	G	T	PASS	intergenic_region	MODIFIER						-1
AAEX03024076.1	1452	A	T	PASS	intergenic_region	MODIFIER						-1
AAEX03024076.1	1579	G	T	PASS	intergenic_region	MODIFIER						-1
AAEX03024076.1	1585	T	C	PASS	intergenic_region	MODIFIER						-1
AAEX03024076.1	1590	T	A	PASS	intergenic_region	MODIFIER						-1
AAEX03024076.1	1591	T	C	PASS	intergenic_region	MODIFIER						-1
AAEX03024076.1	1633	G	T	PASS	intergenic_region	MODIFIER						-1
AAEX03024076.1	4525	C	A	PASS	intergenic_region	MODIFIER						-1
AAEX03024100.1	6290	GA	G	PASS	intergenic_region	MODIFIER						-1
AAEX03024119.1	9807	T	G	PASS	intergenic_region	MODIFIER						-1
AAEX03024123.1	8497	C	A	PASS	intergenic_region	MODIFIER						-1
AAEX03024123.1	8509	C	T	PASS	intergenic_region	MODIFIER						-1
AAEX03024125.1	2728	C	T	PASS	intergenic_region	MODIFIER						-1
AAEX03024155.1	6685	A	T	PASS	intergenic_region	MODIFIER						-1
AAEX03024155.1	7145	A	C	PASS	intergenic_region	MODIFIER						-1
AAEX03024182.1	5999	G	T	PASS	intergenic_region	MODIFIER						-1
AAEX03024187.1	749	T	A	PASS	intergenic_region	MODIFIER						-1
AAEX03024187.1	765	T	C	PASS	intergenic_region	MODIFIER						-1
AAEX03024188.1	4621	T	A	PASS	intergenic_region	MODIFIER						-1
AAEX03024193.1	156	TG	T	PASS	intergenic_region	MODIFIER						-1
AAEX03024205.1	4956	C	A	PASS	intergenic_region	MODIFIER						-1
AAEX03024218.1	2215	GA	G	PASS	intergenic_region	MODIFIER						-1
AAEX03024247.1	4955	A	T	PASS	intergenic_region	MODIFIER						-1
AAEX03024247.1	4974	G	C	PASS	intergenic_region	MODIFIER						-1
AAEX03024247.1	4983	C	T	GATKstd	intergenic_region	MODIFIER						-1
AAEX03024247.1	4985	G	A	PASS	intergenic_region	MODIFIER						-1
AAEX03024268.1	2608	A	T	PASS	intergenic_region	MODIFIER						-1
AAEX03024268.1	2649	G	T	PASS	intergenic_region	MODIFIER						-1
AAEX03024309.1	7070	C	A	PASS	intergenic_region	MODIFIER						-1
AAEX03024323.1	3835	T	C	PASS	intergenic_region	MODIFIER						-1
AAEX03024323.1	3844	CT	C	PASS	intergenic_region	MODIFIER						-1
AAEX03024323.1	3912	G	A	PASS	intergenic_region	MODIFIER						-1
AAEX03024323.1	4023	G	A	PASS	intergenic_region	MODIFIER						-1
AAEX03024324.1	331	G	C	PASS	intergenic_region	MODIFIER						-1
AAEX03024324.1	1705	AC	A	PASS	intergenic_region	MODIFIER						-1
AAEX03024333.1	4324	G	A	PASS	intergenic_region	MODIFIER						-1
AAEX03024334.1	6232	C	T	PASS	intergenic_region	MODIFIER						-1
AAEX03024343.1	7978	C	G	PASS	intergenic_region	MODIFIER						-1
AAEX03024351.1	5295	C	A	PASS	intergenic_region	MODIFIER						-1
AAEX03024351.1	5318	C	A	PASS	intergenic_region	MODIFIER						-1
AAEX03024355.1	7101	G	C	PASS	intergenic_region	MODIFIER						-1
AAEX03024359.1	3628	C	G	PASS	intergenic_region	MODIFIER						-1
AAEX03024363.1	8490	C	CG	PASS	intergenic_region	MODIFIER						-1
AAEX03024369.1	6561	C	G	PASS	intergenic_region	MODIFIER						-1
AAEX03024369.1	6586	G	A	PASS	intergenic_region	MODIFIER						-1
AAEX03024390.1	6445	C	A	GATKstd	intergenic_region	MODIFIER						-1
AAEX03024390.1	7691	C	A	PASS	intergenic_region	MODIFIER						-1
AAEX03024400.1	7615	C	G	PASS	intergenic_region	MODIFIER						-1
AAEX03024421.1	941	G	A	PASS	intergenic_region	MODIFIER						-1
AAEX03024421.1	2028	A	C	PASS	intergenic_region	MODIFIER						-1
AAEX03024433.1	6431	T	A	PASS	intergenic_region	MODIFIER						-1
AAEX03024433.1	6524	C	A	PASS	intergenic_region	MODIFIER						-1
AAEX03024433.1	6534	C	A	PASS	intergenic_region	MODIFIER						-1
AAEX03024433.1	6535	C	T	PASS	intergenic_region	MODIFIER						-1
AAEX03024433.1	6596	T	A	PASS	intergenic_region	MODIFIER						-1
AAEX03024433.1	6678	C	T	PASS	intergenic_region	MODIFIER						-1
AAEX03024433.1	6713	C	A	PASS	intergenic_region	MODIFIER						-1
AAEX03024438.1	5423	T	C	PASS	intergenic_region	MODIFIER						-1
AAEX03024448.1	2703	A	T	PASS	intergenic_region	MODIFIER						-1
AAEX03024448.1	2979	C	T	PASS	intergenic_region	MODIFIER						-1
AAEX03024457.1	7275	T	C	PASS	intergenic_region	MODIFIER						-1
AAEX03024470.1	2995	G	GTA	PASS	intergenic_region	MODIFIER						-1
AAEX03024470.1	2997	AGC	A	PASS	intergenic_region	MODIFIER						-1
AAEX03024475.1	1349	G	A	PASS	intergenic_region	MODIFIER						-1
AAEX03024501.1	2882	T	A	PASS	intergenic_region	MODIFIER						-1
AAEX03024507.1	6666	G	A	PASS	intergenic_region	MODIFIER						-1
AAEX03024512.1	7883	G	T	PASS	intergenic_region	MODIFIER						-1
AAEX03024533.1	5162	G	A	PASS	intergenic_region	MODIFIER						-1
AAEX03024557.1	5392	C	T	PASS	intergenic_region	MODIFIER						-1
AAEX03024557.1	5507	T	C	PASS	intergenic_region	MODIFIER						-1
AAEX03024557.1	5513	T	A	PASS	intergenic_region	MODIFIER						-1
AAEX03024557.1	5593	C	T	PASS	intergenic_region	MODIFIER						-1
AAEX03024557.1	5595	G	C	PASS	intergenic_region	MODIFIER						-1
AAEX03024563.1	3216	C	A	PASS	intergenic_region	MODIFIER						-1
AAEX03024569.1	2778	G	A	PASS	intergenic_region	MODIFIER						-1
AAEX03024570.1	4045	G	T	PASS	intergenic_region	MODIFIER						-1
AAEX03024598.1	6444	G	C	PASS	intergenic_region	MODIFIER						-1
AAEX03024598.1	6464	G	A	PASS	intergenic_region	MODIFIER						-1
AAEX03024598.1	6947	C	T	PASS	intergenic_region	MODIFIER						-1
AAEX03024620.1	3378	T	A	PASS	intergenic_region	MODIFIER						-1
AAEX03024620.1	7939	T	A	PASS	intergenic_region	MODIFIER						-1
AAEX03024620.1	8077	T	A	PASS	intergenic_region	MODIFIER						-1
AAEX03024626.1	4475	A	C	PASS	intergenic_region	MODIFIER						-1
AAEX03024661.1	651	G	A	PASS	intergenic_region	MODIFIER						-1
AAEX03024662.1	6345	T	A	PASS	intergenic_region	MODIFIER						-1
AAEX03024662.1	6353	C	G	PASS	intergenic_region	MODIFIER						-1
AAEX03024673.1	1689	A	C	PASS	intergenic_region	MODIFIER						-1
AAEX03024688.1	2648	T	C	PASS	intergenic_region	MODIFIER						-1
AAEX03024693.1	4519	T	G	PASS	intergenic_region	MODIFIER						-1
AAEX03024693.1	4537	C	A	PASS	intergenic_region	MODIFIER						-1
AAEX03024714.1	6426	A	T	GATKstd	intergenic_region	MODIFIER						-1
AAEX03024727.1	7647	C	A	PASS	intergenic_region	MODIFIER						-1
AAEX03024746.1	435	C	A	PASS	intergenic_region	MODIFIER						-1
AAEX03024746.1	902	C	T	PASS	intergenic_region	MODIFIER						-1
AAEX03024746.1	7166	A	C	PASS	intergenic_region	MODIFIER						-1
AAEX03024746.1	7185	A	G	PASS	intergenic_region	MODIFIER						-1
AAEX03024752.1	899	C	G	PASS	intergenic_region	MODIFIER						-1
AAEX03024791.1	6619	A	T	PASS	intergenic_region	MODIFIER						-1
AAEX03024792.1	702	A	T	PASS	intergenic_region	MODIFIER						-1
AAEX03024792.1	4717	G	C	PASS	intergenic_region	MODIFIER						-1
AAEX03024825.1	3704	A	T	PASS	intergenic_region	MODIFIER						-1
AAEX03024825.1	3937	T	A	PASS	intergenic_region	MODIFIER						-1
AAEX03024827.1	5318	TG	T	PASS	intergenic_region	MODIFIER						-1
AAEX03024838.1	7350	G	T	PASS	intergenic_region	MODIFIER						-1
AAEX03024844.1	309	G	T	PASS	intergenic_region	MODIFIER						-1
AAEX03024844.1	310	G	A	PASS	intergenic_region	MODIFIER						-1
AAEX03024846.1	5203	C	G	PASS	intergenic_region	MODIFIER						-1
AAEX03024869.1	5458	A	G	PASS	intergenic_region	MODIFIER						-1
AAEX03024874.1	4195	C	G	GATKstd	intergenic_region	MODIFIER						-1
AAEX03024887.1	3551	C	G	PASS	intergenic_region	MODIFIER						-1
AAEX03024900.1	4121	G	A	PASS	intergenic_region	MODIFIER						-1
AAEX03024904.1	6809	C	T	PASS	intergenic_region	MODIFIER						-1
AAEX03024977.1	1945	A	G	PASS	intergenic_region	MODIFIER						-1
AAEX03024977.1	1961	A	G	PASS	intergenic_region	MODIFIER						-1
AAEX03024977.1	1970	C	G	PASS	intergenic_region	MODIFIER						-1
AAEX03024977.1	2702	G	A	PASS	intergenic_region	MODIFIER						-1
AAEX03024986.1	3519	G	A	PASS	intergenic_region	MODIFIER						-1
AAEX03025001.1	2213	C	G	PASS	intergenic_region	MODIFIER						-1
AAEX03025021.1	6012	C	G	PASS	intergenic_region	MODIFIER						-1
AAEX03025027.1	1217	T	A	PASS	intergenic_region	MODIFIER						-1
AAEX03025027.1	1232	G	C	PASS	intergenic_region	MODIFIER						-1
AAEX03025027.1	2435	G	A	PASS	intergenic_region	MODIFIER						-1
AAEX03025027.1	2681	C	CT	PASS	intergenic_region	MODIFIER						-1
AAEX03025027.1	2697	G	T	PASS	intergenic_region	MODIFIER						-1
AAEX03025033.1	6044	G	A	PASS	intergenic_region	MODIFIER						-1
AAEX03025035.1	5439	T	C	PASS	intergenic_region	MODIFIER						-1
AAEX03025047.1	4709	G	A	PASS	intergenic_region	MODIFIER						-1
AAEX03025053.1	2922	G	C	PASS	intergenic_region	MODIFIER						-1
AAEX03025076.1	4310	C	A	PASS	intergenic_region	MODIFIER						-1
AAEX03025080.1	2865	C	G	PASS	intergenic_region	MODIFIER						-1
AAEX03025080.1	2892	G	T	PASS	intergenic_region	MODIFIER						-1
AAEX03025086.1	4451	AG	A	PASS	intergenic_region	MODIFIER						-1
AAEX03025086.1	4453	G	A	PASS	intergenic_region	MODIFIER						-1
AAEX03025106.1	1470	T	A	PASS	intergenic_region	MODIFIER						-1
AAEX03025116.1	2756	C	A	PASS	intergenic_region	MODIFIER						-1
AAEX03025118.1	5969	C	G	PASS	intergenic_region	MODIFIER						-1
AAEX03025138.1	361	C	A	PASS	intergenic_region	MODIFIER						-1
AAEX03025145.1	222	G	A	PASS	intergenic_region	MODIFIER						-1
AAEX03025156.1	3615	G	A	PASS	intergenic_region	MODIFIER						-1
AAEX03025156.1	4129	C	T	PASS	intergenic_region	MODIFIER						-1
AAEX03025156.1	4130	A	T	PASS	intergenic_region	MODIFIER						-1
AAEX03025167.1	5351	T	A	GATKstd	intergenic_region	MODIFIER						-1
AAEX03025167.1	5353	A	C	GATKstd	intergenic_region	MODIFIER						-1
AAEX03025167.1	5441	G	T	PASS	intergenic_region	MODIFIER						-1
AAEX03025173.1	2735	G	T	PASS	intergenic_region	MODIFIER						-1
AAEX03025186.1	29	G	T	PASS	intergenic_region	MODIFIER						-1
AAEX03025190.1	2236	A	C	PASS	intergenic_region	MODIFIER						-1
AAEX03025210.1	1341	G	GT	PASS	intergenic_region	MODIFIER						-1
AAEX03025210.1	1344	G	A	PASS	intergenic_region	MODIFIER						-1
AAEX03025210.1	1361	G	C	PASS	intergenic_region	MODIFIER						-1
AAEX03025210.1	1363	C	G	PASS	intergenic_region	MODIFIER						-1
AAEX03025210.1	1382	C	G	PASS	intergenic_region	MODIFIER						-1
AAEX03025217.1	200	C	A	PASS	intergenic_region	MODIFIER						-1
AAEX03025243.1	424	C	T	PASS	intergenic_region	MODIFIER						-1
AAEX03025243.1	6324	T	C	PASS	intergenic_region	MODIFIER						-1
AAEX03025269.1	1303	A	T	PASS	intergenic_region	MODIFIER						-1
AAEX03025270.1	5745	T	A	PASS	intergenic_region	MODIFIER						-1
AAEX03025288.1	3062	T	C	PASS	intergenic_region	MODIFIER						-1
AAEX03025292.1	5092	C	A	PASS	intergenic_region	MODIFIER						-1
AAEX03025316.1	3667	A	T	PASS	intergenic_region	MODIFIER						-1
AAEX03025318.1	5454	A	C	PASS	intergenic_region	MODIFIER						-1
AAEX03025318.1	5458	G	T	PASS	intergenic_region	MODIFIER						-1
AAEX03025331.1	1319	A	AGG	PASS	intergenic_region	MODIFIER						-1
AAEX03025348.1	1610	G	A	PASS	intergenic_region	MODIFIER						-1
AAEX03025359.1	775	C	A	PASS	intergenic_region	MODIFIER						-1
AAEX03025359.1	6143	A	T	PASS	intergenic_region	MODIFIER						-1
AAEX03025364.1	1407	T	G	PASS	intergenic_region	MODIFIER						-1
AAEX03025364.1	1481	A	G	PASS	intergenic_region	MODIFIER						-1
AAEX03025381.1	3983	C	G	PASS	intergenic_region	MODIFIER						-1
AAEX03025403.1	2909	G	A	PASS	intergenic_region	MODIFIER						-1
AAEX03025403.1	2915	T	A	PASS	intergenic_region	MODIFIER						-1
AAEX03025411.1	237	ATTGT	A	PASS	intergenic_region	MODIFIER						-1
AAEX03025411.1	253	G	C	PASS	intergenic_region	MODIFIER						-1
AAEX03025411.1	261	T	A	PASS	intergenic_region	MODIFIER						-1
AAEX03025411.1	583	G	A	PASS	intergenic_region	MODIFIER						-1
AAEX03025411.1	821	G	A	PASS	intergenic_region	MODIFIER						-1
AAEX03025413.1	3597	C	T	PASS	intergenic_region	MODIFIER						-1
AAEX03025428.1	1238	C	G	PASS	intergenic_region	MODIFIER						-1
AAEX03025438.1	3742	TG	T	PASS	intergenic_region	MODIFIER						-1
AAEX03025447.1	4232	T	C	PASS	intergenic_region	MODIFIER						-1
AAEX03025450.1	2208	T	C	PASS	intergenic_region	MODIFIER						-1
AAEX03025463.1	3921	G	T	PASS	intergenic_region	MODIFIER						-1
AAEX03025471.1	3176	T	C	PASS	intergenic_region	MODIFIER						-1
AAEX03025472.1	2135	T	A	PASS	intergenic_region	MODIFIER						-1
AAEX03025476.1	894	G	T	PASS	intergenic_region	MODIFIER						-1
AAEX03025488.1	5158	T	A	PASS	intergenic_region	MODIFIER						-1
AAEX03025492.1	1877	G	A	PASS	intergenic_region	MODIFIER						-1
AAEX03025492.1	5062	G	A	PASS	intergenic_region	MODIFIER						-1
AAEX03025492.1	5066	C	A	PASS	intergenic_region	MODIFIER						-1
AAEX03025513.1	949	A	G	PASS	intergenic_region	MODIFIER						-1
AAEX03025635.1	4324	A	T	PASS	intergenic_region	MODIFIER						-1
AAEX03025654.1	2838	A	G	PASS	intergenic_region	MODIFIER						-1
AAEX03025683.1	1483	T	C	PASS	intergenic_region	MODIFIER						-1
AAEX03025695.1	2076	T	G	PASS	intergenic_region	MODIFIER						-1
AAEX03025700.1	1791	C	G	PASS	intergenic_region	MODIFIER						-1
AAEX03025733.1	3244	A	T	PASS	intergenic_region	MODIFIER						-1
AAEX03025741.1	3389	C	A	PASS	intergenic_region	MODIFIER						-1
AAEX03025763.1	4463	C	G	PASS	intergenic_region	MODIFIER						-1
AAEX03025763.1	4492	G	A	PASS	intergenic_region	MODIFIER						-1
AAEX03025783.1	4253	G	C	PASS	intergenic_region	MODIFIER						-1
AAEX03025812.1	1460	A	G	PASS	intergenic_region	MODIFIER						-1
AAEX03025849.1	3097	T	A	PASS	intergenic_region	MODIFIER						-1
AAEX03025849.1	3100	A	G	PASS	intergenic_region	MODIFIER						-1
AAEX03025849.1	3132	C	T	GATKstd	intergenic_region	MODIFIER						-1
AAEX03025849.1	3155	C	G	PASS	intergenic_region	MODIFIER						-1
AAEX03025849.1	3156	C	G	PASS	intergenic_region	MODIFIER						-1
AAEX03025855.1	3197	C	A	PASS	intergenic_region	MODIFIER						-1
AAEX03025855.1	3296	A	C	PASS	intergenic_region	MODIFIER						-1
AAEX03025863.1	385	G	A	PASS	intergenic_region	MODIFIER						-1
AAEX03025885.1	1576	C	G	PASS	intergenic_region	MODIFIER						-1
AAEX03025894.1	4460	G	T	PASS	intergenic_region	MODIFIER						-1
AAEX03025894.1	4501	G	A	PASS	intergenic_region	MODIFIER						-1
AAEX03025918.1	3358	G	C	PASS	intergenic_region	MODIFIER						-1
AAEX03025918.1	3365	G	A	PASS	intergenic_region	MODIFIER						-1
AAEX03025922.1	841	A	T	PASS	intergenic_region	MODIFIER						-1
AAEX03025922.1	866	C	A	PASS	intergenic_region	MODIFIER						-1
AAEX03025922.1	1147	C	T	PASS	intergenic_region	MODIFIER						-1
AAEX03025938.1	2563	G	T	PASS	intergenic_region	MODIFIER						-1
AAEX03025951.1	3622	A	C	PASS	intergenic_region	MODIFIER						-1
AAEX03025957.1	2297	GA	G	PASS	intergenic_region	MODIFIER						-1
AAEX03025963.1	3058	C	CA	PASS	intergenic_region	MODIFIER						-1
AAEX03025963.1	3067	A	G	PASS	intergenic_region	MODIFIER						-1
AAEX03025963.1	3271	G	T	PASS	intergenic_region	MODIFIER						-1
AAEX03025963.1	3275	T	A	PASS	intergenic_region	MODIFIER						-1
AAEX03025963.1	3276	C	G	PASS	intergenic_region	MODIFIER						-1
AAEX03025968.1	3929	T	G	PASS	intergenic_region	MODIFIER						-1
AAEX03025992.1	389	C	T	PASS	intergenic_region	MODIFIER						-1
AAEX03025992.1	394	C	A	PASS	intergenic_region	MODIFIER						-1
AAEX03026012.1	2248	G	T	PASS	intergenic_region	MODIFIER						-1
AAEX03026016.1	3070	T	C	PASS	intergenic_region	MODIFIER						-1
AAEX03026016.1	3120	C	A	PASS	intergenic_region	MODIFIER						-1
AAEX03026029.1	664	G	A	PASS	intergenic_region	MODIFIER						-1
AAEX03026031.1	471	C	G	PASS	intergenic_region	MODIFIER						-1
AAEX03026031.1	481	C	A	PASS	intergenic_region	MODIFIER						-1
AAEX03026032.1	2499	G	GGCT	PASS	intergenic_region	MODIFIER						-1
AAEX03026034.1	864	G	C	PASS	intergenic_region	MODIFIER						-1
AAEX03026034.1	922	A	T	PASS	intergenic_region	MODIFIER						-1
JH373233.1	1414494	A	C	PASS	intergenic_region	MODIFIER	LOC106558487-CHR_END	106558487-CHR_END	intergenic_region	106558487-CHR_END		-1	n.1414494A>C
JH373233.1	1559542	C	T	PASS	intergenic_region	MODIFIER	LOC106558487-CHR_END	106558487-CHR_END	intergenic_region	106558487-CHR_END		-1	n.1559542C>T
JH373234.1	574764	G	T	PASS	intergenic_region	MODIFIER						-1
JH373234.1	574780	G	A	PASS	intergenic_region	MODIFIER						-1
JH373234.1	574804	C	A	PASS	intergenic_region	MODIFIER						-1
JH373234.1	602350	A	G	PASS	intergenic_region	MODIFIER						-1
JH373234.1	602361	G	T	PASS	intergenic_region	MODIFIER						-1
JH373234.1	1808121	T	C	PASS	intergenic_region	MODIFIER						-1
JH373235.1	826279	A	T	PASS	intergenic_region	MODIFIER						-1
JH373235.1	1153616	G	A	PASS	intergenic_region	MODIFIER						-1
JH373235.1	1371926	AT	A	PASS	intergenic_region	MODIFIER						-1
JH373235.1	1371937	C	G	PASS	intergenic_region	MODIFIER						-1
JH373235.1	1393854	GC	G	PASS	intergenic_region	MODIFIER						-1
JH373237.1	154105	C	A	PASS	intergenic_region	MODIFIER						-1
JH373237.1	224692	G	C	PASS	intergenic_region	MODIFIER						-1
JH373237.1	234535	C	A	PASS	intergenic_region	MODIFIER						-1
JH373237.1	234714	A	C	PASS	intergenic_region	MODIFIER						-1
JH373237.1	416613	C	T	PASS	intergenic_region	MODIFIER						-1
JH373237.1	434602	C	G	PASS	intergenic_region	MODIFIER						-1
JH373237.1	434606	G	A	PASS	intergenic_region	MODIFIER						-1
JH373237.1	529218	TG	T	PASS	intergenic_region	MODIFIER						-1
JH373237.1	569727	G	T	PASS	intergenic_region	MODIFIER						-1
JH373237.1	569729	A	T	PASS	intergenic_region	MODIFIER						-1
JH373237.1	569739	A	C	PASS	intergenic_region	MODIFIER						-1
JH373237.1	569759	TGC	T	PASS	intergenic_region	MODIFIER						-1
JH373237.1	569762	T	TTA	PASS	intergenic_region	MODIFIER						-1
JH373237.1	569771	T	G	PASS	intergenic_region	MODIFIER						-1
JH373237.1	569786	A	G	PASS	intergenic_region	MODIFIER						-1
JH373237.1	684439	A	T	PASS	intergenic_region	MODIFIER						-1
JH373237.1	699033	C	T	PASS	intergenic_region	MODIFIER						-1
JH373237.1	832435	C	A	PASS	intergenic_region	MODIFIER						-1
JH373237.1	832444	G	A	PASS	intergenic_region	MODIFIER						-1
JH373238.1	533641	C	A	PASS	intergenic_region	MODIFIER						-1
JH373238.1	648126	G	A	GATKstd	intergenic_region	MODIFIER						-1
JH373238.1	800643	A	G	PASS	intergenic_region	MODIFIER						-1
JH373238.1	825087	C	T	PASS	intergenic_region	MODIFIER						-1
JH373238.1	825093	G	A	PASS	intergenic_region	MODIFIER						-1
JH373240.1	336959	G	A	PASS	intergenic_region	MODIFIER						-1
JH373240.1	484197	C	A	PASS	intergenic_region	MODIFIER						-1
JH373240.1	485090	G	A	PASS	intergenic_region	MODIFIER						-1
JH373241.1	12769	G	A	PASS	intergenic_region	MODIFIER						-1
JH373241.1	40313	T	A	PASS	intergenic_region	MODIFIER						-1
JH373241.1	56157	C	A	PASS	intergenic_region	MODIFIER						-1
JH373244.1	389013	AG	A	PASS	intergenic_region	MODIFIER						-1
JH373244.1	464829	A	T	PASS	intergenic_region	MODIFIER						-1
JH373244.1	464846	A	G	PASS	intergenic_region	MODIFIER						-1
JH373244.1	614166	G	C	PASS	intergenic_region	MODIFIER						-1
JH373244.1	647832	C	A	PASS	intergenic_region	MODIFIER						-1
JH373245.1	304937	C	T	GATKstd	intergenic_region	MODIFIER	CHR_START-LOC111094985	CHR_START-111094985	intergenic_region	CHR_START-111094985		-1	n.304937C>T
JH373245.1	318255	T	G	PASS	intergenic_region	MODIFIER	CHR_START-LOC111094985	CHR_START-111094985	intergenic_region	CHR_START-111094985		-1	n.318255T>G
JH373246.1	69815	C	G	PASS	intergenic_region	MODIFIER						-1
JH373246.1	69820	G	A	PASS	intergenic_region	MODIFIER						-1
JH373246.1	69823	A	C	PASS	intergenic_region	MODIFIER						-1
JH373246.1	69827	T	G	PASS	intergenic_region	MODIFIER						-1
JH373246.1	69828	G	A	PASS	intergenic_region	MODIFIER						-1
JH373246.1	247580	G	A	PASS	intergenic_region	MODIFIER						-1
JH373246.1	291498	C	T	PASS	intergenic_region	MODIFIER						-1
JH373246.1	330737	T	C	PASS	intergenic_region	MODIFIER						-1
JH373246.1	408699	A	T	PASS	intergenic_region	MODIFIER						-1
JH373246.1	500613	T	A	PASS	intergenic_region	MODIFIER						-1
JH373248.1	419719	A	T	PASS	intergenic_region	MODIFIER						-1
JH373249.1	527933	T	G	PASS	intergenic_region	MODIFIER						-1
JH373252.1	209476	C	A	PASS	intergenic_region	MODIFIER						-1
JH373257.1	74308	A	T	PASS	intergenic_region	MODIFIER						-1
JH373257.1	76093	G	GGC	PASS	intergenic_region	MODIFIER						-1
JH373257.1	107782	T	A	PASS	intergenic_region	MODIFIER						-1
JH373257.1	107784	G	A	PASS	intergenic_region	MODIFIER						-1
JH373257.1	107789	C	A	PASS	intergenic_region	MODIFIER						-1
JH373257.1	107790	A	T	PASS	intergenic_region	MODIFIER						-1
JH373259.1	70693	G	A	PASS	intergenic_region	MODIFIER						-1
JH373259.1	117406	C	T	GATKstd	intergenic_region	MODIFIER						-1
JH373259.1	267825	T	C	PASS	intergenic_region	MODIFIER						-1
JH373260.1	355621	C	A	PASS	intergenic_region	MODIFIER						-1
JH373262.1	241695	G	T	PASS	intergenic_region	MODIFIER						-1
JH373266.1	3945	C	G	PASS	intergenic_region	MODIFIER						-1
JH373266.1	53798	G	A	PASS	intergenic_region	MODIFIER						-1
[truncated: 199 more rows]

## Sheet: Priv. hom. var. in crit. int.
Table S3. Private variants in the sequenced dog affected with ichthyosis type 2. Private variants were obtained by filtering all variants that were present at least once in the 796 control genomes. Homozygous private variants for the affected dog within the critical interval. Please note that variants are listed multiple times, if they have predicted effects on more than one transcript. The ABHD5…
#CHROM	POS	REF	ALT	FILTER	EFFECT	IMPACT	GENE	GENEID	FEATURE	FEATUREID	BIOTYPE	RANK	HGVS_C	HGVS_P
23	40760	C	T	PASS	non_coding_transcript_exon_variant	MODIFIER	LOC477000	477000	transcript	477000	pseudogene	3	n.317G>A
23	113665	C	T	GATKstd	intergenic_region	MODIFIER	LOC111091854-LOC100685851	111091854-100685851	intergenic_region	111091854-100685851		-1	n.113665C>T
23	411912	C	T	PASS	intergenic_region	MODIFIER	LOC100685851-LOC106557604	100685851-106557604	intergenic_region	100685851-106557604		-1	n.411912C>T
23	981624	A	T	PASS	intergenic_region	MODIFIER	LOC102156396-CST7	102156396-485563	intergenic_region	102156396-485563		-1	n.981624A>T
23	1075844	A	G	PASS	intergenic_region	MODIFIER	LOC102156396-CST7	102156396-485563	intergenic_region	102156396-485563		-1	n.1075844A>G
23	1099028	A	T	PASS	intergenic_region	MODIFIER	LOC102156396-CST7	102156396-485563	intergenic_region	102156396-485563		-1	n.1099028A>T
23	1497833	G	A	PASS	downstream_gene_variant	MODIFIER	PYGB	477003	transcript	XM_003433131.4	protein_coding	-1	c.*4335G>A
23	1497833	G	A	PASS	downstream_gene_variant	MODIFIER	ABHD12	477004	transcript	XM_022408405.1	protein_coding	-1	c.*1998C>T
23	1497833	G	A	PASS	intron_variant	MODIFIER	ABHD12	477004	transcript	XM_534202.6	protein_coding	11	c.1030-78C>T
23	1497833	G	A	PASS	intron_variant	MODIFIER	ABHD12	477004	transcript	XM_022408404.1	protein_coding	11	c.868-78C>T
23	1497833	G	A	PASS	intron_variant	MODIFIER	ABHD12	477004	transcript	XM_005634167.3	protein_coding	11	c.817-78C>T
23	1497833	G	A	PASS	intron_variant	MODIFIER	ABHD12	477004	transcript	XM_022408403.1	protein_coding	11	c.877-78C>T
23	1644008	G	A	PASS	intron_variant	MODIFIER	NINL	477006	transcript	XM_005634169.2	protein_coding	10	c.1320-1176C>T
23	1644008	G	A	PASS	intron_variant	MODIFIER	NINL	477006	transcript	XM_022408409.1	protein_coding	6	c.648-1176C>T
23	1644008	G	A	PASS	intron_variant	MODIFIER	NINL	477006	transcript	XM_022408406.1	protein_coding	9	c.1320-1176C>T
23	1644008	G	A	PASS	intron_variant	MODIFIER	NINL	477006	transcript	XM_022408408.1	protein_coding	8	c.1149-1176C>T
23	1644008	G	A	PASS	intron_variant	MODIFIER	NINL	477006	transcript	XR_002618007.1	pseudogene	9	n.1331-1176C>T
23	1644008	G	A	PASS	intron_variant	MODIFIER	NINL	477006	transcript	XM_022408407.1	protein_coding	11	c.1320-1176C>T
23	1902505	G	A	PASS	upstream_gene_variant	MODIFIER	ZNF445	477008	transcript	XM_005634182.3	protein_coding	-1	c.-25243G>A
23	1902505	G	A	PASS	upstream_gene_variant	MODIFIER	ZNF445	477008	transcript	XM_022408411.1	protein_coding	-1	c.-25243G>A
23	1902505	G	A	PASS	intergenic_region	MODIFIER	LOC485566-ZNF445	485566-477008	intergenic_region	485566-477008		-1	n.1902505G>A
23	1945114	TTCA	T	PASS	downstream_gene_variant	MODIFIER	ZNF445	477008	transcript	XM_005634181.3	protein_coding	-1	c.*10106_*10108delTCA
23	1945114	TTCA	T	PASS	downstream_gene_variant	MODIFIER	ZNF445	477008	transcript	XM_005634182.3	protein_coding	-1	c.*10106_*10108delTCA
23	1945114	TTCA	T	PASS	downstream_gene_variant	MODIFIER	ZNF445	477008	transcript	XM_022408411.1	protein_coding	-1	c.*10106_*10108delTCA
23	1945114	TTCA	T	PASS	downstream_gene_variant	MODIFIER	ZNF445	477008	transcript	XM_022408412.1	protein_coding	-1	c.*5890_*5892delTCA
23	1945114	TTCA	T	PASS	downstream_gene_variant	MODIFIER	ZNF445	477008	transcript	XM_843591.4	protein_coding	-1	c.*6799_*6801delTCA
23	1945114	TTCA	T	PASS	downstream_gene_variant	MODIFIER	ZNF445	477008	transcript	XM_014106606.2	protein_coding	-1	c.*10106_*10108delTCA
23	1945114	TTCA	T	PASS	intergenic_region	MODIFIER	ZNF445-LOC100683496	477008-100683496	intergenic_region	477008-100683496		-1	n.1945115_1945117delTCA
23	2104377	T	C	PASS	upstream_gene_variant	MODIFIER	LOC100687184	100687184	transcript	100687184	pseudogene	-1	n.-1322A>G
23	2104377	T	C	PASS	intergenic_region	MODIFIER	LOC100687184-LOC608299	100687184-608299	intergenic_region	100687184-608299		-1	n.2104377T>C
23	2336916	C	T	PASS	intergenic_region	MODIFIER	LOC111091858-LOC106557605	111091858-106557605	intergenic_region	111091858-106557605		-1	n.2336916C>T
23	2565757	G	T	PASS	intron_variant	MODIFIER	LOC102152722	102152722	transcript	XR_002618114.1	pseudogene	1	n.353-6329C>A
23	2565757	G	T	PASS	intron_variant	MODIFIER	LOC102152722	102152722	transcript	XR_295280.3	pseudogene	1	n.275-6329C>A
23	2565757	G	T	PASS	intron_variant	MODIFIER	LOC102152722	102152722	transcript	XR_002618113.1	pseudogene	1	n.282-6329C>A
23	2565757	G	T	PASS	intron_variant	MODIFIER	LOC102152722	102152722	transcript	XR_002618115.1	pseudogene	1	n.282-6329C>A
23	2586997	TTTCTGGTTGAAGTC	T	PASS	frameshift_variant	HIGH	ABHD5	485570	transcript	XM_542689.5	protein_coding	7	c.1006_1019delGACTTCAACCAGAA	p.Asp336fs
23	2779066	G	T	PASS	intron_variant	MODIFIER	ANO10	477010	transcript	XM_005634184.3	protein_coding	11	c.1797+37213G>T
23	2779066	G	T	PASS	intron_variant	MODIFIER	ANO10	477010	transcript	XM_005634185.3	protein_coding	10	c.1722+37213G>T
23	2779066	G	T	PASS	intron_variant	MODIFIER	ANO10	477010	transcript	XM_022408416.1	protein_coding	10	c.1677+37213G>T
23	2957543	C	T	PASS	intron_variant	MODIFIER	SNRK	477011	transcript	XM_022408417.1	protein_coding	1	c.-168-4964G>A
23	3085403	C	T	PASS	intergenic_region	MODIFIER	LOC111091943-LOC102153192	111091943-102153192	intergenic_region	111091943-102153192		-1	n.3085403C>T
23	3298247	CTG	C	PASS	upstream_gene_variant	MODIFIER	CLASP2	477012	transcript	XM_005634197.3	protein_coding	-1	c.-4930_-4929delTG
23	3298247	CTG	C	PASS	upstream_gene_variant	MODIFIER	CLASP2	477012	transcript	XM_005634198.3	protein_coding	-1	c.-4930_-4929delTG
23	3298247	CTG	C	PASS	upstream_gene_variant	MODIFIER	CLASP2	477012	transcript	XM_005634199.3	protein_coding	-1	c.-4930_-4929delTG
23	3298247	CTG	C	PASS	upstream_gene_variant	MODIFIER	CLASP2	477012	transcript	XM_005634201.3	protein_coding	-1	c.-4930_-4929delTG
23	3298247	CTG	C	PASS	upstream_gene_variant	MODIFIER	CLASP2	477012	transcript	XM_005634200.3	protein_coding	-1	c.-4930_-4929delTG
23	3298247	CTG	C	PASS	intron_variant	MODIFIER	CLASP2	477012	transcript	XM_022408418.1	protein_coding	6	c.512-5348_512-5347delTG
23	3298247	CTG	C	PASS	intron_variant	MODIFIER	CLASP2	477012	transcript	XM_005634187.3	protein_coding	6	c.512-5348_512-5347delTG
23	3298247	CTG	C	PASS	intron_variant	MODIFIER	CLASP2	477012	transcript	XM_005634188.3	protein_coding	6	c.512-5348_512-5347delTG
23	3298247	CTG	C	PASS	intron_variant	MODIFIER	CLASP2	477012	transcript	XM_005634190.3	protein_coding	6	c.512-5348_512-5347delTG
23	3298247	CTG	C	PASS	intron_variant	MODIFIER	CLASP2	477012	transcript	XM_005634191.3	protein_coding	6	c.512-5348_512-5347delTG
23	3298247	CTG	C	PASS	intron_variant	MODIFIER	CLASP2	477012	transcript	XM_005634192.3	protein_coding	6	c.512-5348_512-5347delTG
23	3298247	CTG	C	PASS	intron_variant	MODIFIER	CLASP2	477012	transcript	XM_005634193.3	protein_coding	6	c.512-5348_512-5347delTG
23	3298247	CTG	C	PASS	intron_variant	MODIFIER	CLASP2	477012	transcript	XM_005634194.3	protein_coding	6	c.512-5348_512-5347delTG
23	3298247	CTG	C	PASS	intron_variant	MODIFIER	CLASP2	477012	transcript	XM_005634195.3	protein_coding	6	c.512-5348_512-5347delTG
23	3298247	CTG	C	PASS	intron_variant	MODIFIER	CLASP2	477012	transcript	XM_022408419.1	protein_coding	6	c.512-5348_512-5347delTG
23	3298247	CTG	C	PASS	intron_variant	MODIFIER	CLASP2	477012	transcript	XM_022408420.1	protein_coding	6	c.512-5348_512-5347delTG
23	3298247	CTG	C	PASS	intron_variant	MODIFIER	CLASP2	477012	transcript	XM_022408421.1	protein_coding	6	c.512-5348_512-5347delTG
23	3298247	CTG	C	PASS	intron_variant	MODIFIER	CLASP2	477012	transcript	XM_022408422.1	protein_coding	6	c.512-5348_512-5347delTG
23	3298247	CTG	C	PASS	intron_variant	MODIFIER	CLASP2	477012	transcript	XM_022408423.1	protein_coding	6	c.512-5348_512-5347delTG
23	3298247	CTG	C	PASS	intron_variant	MODIFIER	CLASP2	477012	transcript	XM_022408424.1	protein_coding	6	c.512-5348_512-5347delTG
23	3298247	CTG	C	PASS	intron_variant	MODIFIER	CLASP2	477012	transcript	XM_022408425.1	protein_coding	6	c.512-5348_512-5347delTG
23	3298247	CTG	C	PASS	intron_variant	MODIFIER	CLASP2	477012	transcript	XM_022408426.1	protein_coding	6	c.512-5348_512-5347delTG
23	3298247	CTG	C	PASS	intron_variant	MODIFIER	CLASP2	477012	transcript	XM_022408427.1	protein_coding	6	c.512-5348_512-5347delTG
23	3298247	CTG	C	PASS	intron_variant	MODIFIER	CLASP2	477012	transcript	XM_534211.6	protein_coding	1	c.17-5348_17-5347delTG
23	3407531	G	A	PASS	intron_variant	MODIFIER	CLASP2	477012	transcript	XM_022408418.1	protein_coding	38	c.3775+3794G>A
23	3407531	G	A	PASS	intron_variant	MODIFIER	CLASP2	477012	transcript	XM_005634187.3	protein_coding	37	c.3772+3794G>A
23	3407531	G	A	PASS	intron_variant	MODIFIER	CLASP2	477012	transcript	XM_005634188.3	protein_coding	37	c.3751+3794G>A
23	3407531	G	A	PASS	intron_variant	MODIFIER	CLASP2	477012	transcript	XM_005634190.3	protein_coding	37	c.3748+3794G>A
23	3407531	G	A	PASS	intron_variant	MODIFIER	CLASP2	477012	transcript	XM_005634191.3	protein_coding	36	c.3733+3794G>A
23	3407531	G	A	PASS	intron_variant	MODIFIER	CLASP2	477012	transcript	XM_005634192.3	protein_coding	37	c.3724+3794G>A
23	3407531	G	A	PASS	intron_variant	MODIFIER	CLASP2	477012	transcript	XM_005634193.3	protein_coding	36	c.3721+3794G>A
23	3407531	G	A	PASS	intron_variant	MODIFIER	CLASP2	477012	transcript	XM_005634194.3	protein_coding	37	c.3712+3794G>A
23	3407531	G	A	PASS	intron_variant	MODIFIER	CLASP2	477012	transcript	XM_005634195.3	protein_coding	34	c.3646+3794G>A
23	3407531	G	A	PASS	intron_variant	MODIFIER	CLASP2	477012	transcript	XM_022408419.1	protein_coding	37	c.3751+3794G>A
23	3407531	G	A	PASS	intron_variant	MODIFIER	CLASP2	477012	transcript	XM_022408420.1	protein_coding	37	c.3748+3794G>A
23	3407531	G	A	PASS	intron_variant	MODIFIER	CLASP2	477012	transcript	XM_022408421.1	protein_coding	35	c.3706+3794G>A
23	3407531	G	A	PASS	intron_variant	MODIFIER	CLASP2	477012	transcript	XM_022408422.1	protein_coding	35	c.3697+3794G>A
23	3407531	G	A	PASS	intron_variant	MODIFIER	CLASP2	477012	transcript	XM_022408423.1	protein_coding	36	c.3688+3794G>A
23	3407531	G	A	PASS	intron_variant	MODIFIER	CLASP2	477012	transcript	XM_022408424.1	protein_coding	34	c.3679+3794G>A
23	3407531	G	A	PASS	intron_variant	MODIFIER	CLASP2	477012	transcript	XM_022408425.1	protein_coding	34	c.3607+3794G>A
23	3407531	G	A	PASS	intron_variant	MODIFIER	CLASP2	477012	transcript	XM_022408426.1	protein_coding	32	c.3568+3794G>A
23	3407531	G	A	PASS	intron_variant	MODIFIER	CLASP2	477012	transcript	XM_022408427.1	protein_coding	34	c.3655+3794G>A
23	3407531	G	A	PASS	intron_variant	MODIFIER	CLASP2	477012	transcript	XM_534211.6	protein_coding	33	c.3280+3794G>A
23	3407531	G	A	PASS	intron_variant	MODIFIER	CLASP2	477012	transcript	XM_005634197.3	protein_coding	33	c.3298+3794G>A
23	3407531	G	A	PASS	intron_variant	MODIFIER	CLASP2	477012	transcript	XM_005634198.3	protein_coding	30	c.3193+3794G>A
23	3407531	G	A	PASS	intron_variant	MODIFIER	CLASP2	477012	transcript	XM_005634199.3	protein_coding	30	c.3181+3794G>A
23	3407531	G	A	PASS	intron_variant	MODIFIER	CLASP2	477012	transcript	XM_005634201.3	protein_coding	28	c.3127+3794G>A
23	3407531	G	A	PASS	intron_variant	MODIFIER	CLASP2	477012	transcript	XM_005634200.3	protein_coding	29	c.3130+3794G>A
23	3462179	TATATATATATATATATAC	T	PASS	intron_variant	MODIFIER	UBP1	485572	transcript	XM_005634202.3	protein_coding	2	c.265+2161_265+2178delATATATATATATATATAC
23	3462179	TATATATATATATATATAC	T	PASS	intron_variant	MODIFIER	UBP1	485572	transcript	XM_022408428.1	protein_coding	2	c.265+2161_265+2178delATATATATATATATATAC
23	3462179	TATATATATATATATATAC	T	PASS	intron_variant	MODIFIER	UBP1	485572	transcript	XM_003433178.4	protein_coding	2	c.265+2161_265+2178delATATATATATATATATAC
23	3515184	C	G	PASS	intron_variant	MODIFIER	FBXL2	485573	transcript	XM_022408430.1	protein_coding	16	c.1101+6750G>C
23	3515184	C	G	PASS	intron_variant	MODIFIER	FBXL2	485573	transcript	XM_022408431.1	protein_coding	9	c.636+6750G>C
23	3515184	C	G	PASS	intron_variant	MODIFIER	FBXL2	485573	transcript	XM_022408429.1	protein_coding	14	c.1053+6750G>C
23	4016899	G	C	PASS	intron_variant	MODIFIER	CNOT10	612778	transcript	XM_853263.5	protein_coding	11	c.1518-1109C>G
23	4016899	G	C	PASS	intron_variant	MODIFIER	CNOT10	612778	transcript	XM_005634204.3	protein_coding	11	c.1518-1109C>G
23	4016899	G	C	PASS	intron_variant	MODIFIER	CNOT10	612778	transcript	XR_002618024.1	pseudogene	11	n.1591-1109C>G
23	4016899	G	C	PASS	intron_variant	MODIFIER	CNOT10	612778	transcript	XM_022408436.1	protein_coding	10	c.1038-1109C>G
23	4016899	G	C	PASS	intron_variant	MODIFIER	CNOT10	612778	transcript	XM_844118.5	protein_coding	11	c.1338-1109C>G
23	4016899	G	C	PASS	intron_variant	MODIFIER	CNOT10	612778	transcript	XM_005634205.3	protein_coding	11	c.1518-1109C>G
23	4488919	G	T	PASS	intergenic_region	MODIFIER	LOC100685151-LOC111091861	100685151-111091861	intergenic_region	100685151-111091861		-1	n.4488919G>T
23	4780946	CTCTCCGTGG	C	PASS	intron_variant	MODIFIER	LOC111091862	111091862	transcript	XR_002618029.1	pseudogene	2	n.1704-1867_1704-1859delTCTCCGTGG
23	4780946	CTCTCCGTGG	C	PASS	intron_variant	MODIFIER	LOC102155029	102155029	transcript	XR_002618026.1	pseudogene	4	n.605-30606_605-30598delTCTCCGTGG
23	4780946	CTCTCCGTGG	C	PASS	intron_variant	MODIFIER	LOC102155029	102155029	transcript	XR_002618027.1	pseudogene	4	n.341-30606_341-30598delTCTCCGTGG
23	4780956	AGCCTCTTCCTCTGCCCGAGCCCCCCCGAGCTGCTCCCGCCCCGCAGCCCC	A	PASS	intron_variant	MODIFIER	LOC111091862	111091862	transcript	XR_002618029.1	pseudogene	2	n.1704-1857_1704-1808delGCCTCTTCCTCTGCCCGAGCCCCCCCGAGCTGCTCCCGCCCCGCAGCCCC
23	4780956	AGCCTCTTCCTCTGCCCGAGCCCCCCCGAGCTGCTCCCGCCCCGCAGCCCC	A	PASS	intron_variant	MODIFIER	LOC102155029	102155029	transcript	XR_002618026.1	pseudogene	4	n.605-30596_605-30547delGCCTCTTCCTCTGCCCGAGCCCCCCCGAGCTGCTCCCGCCCCGCAGCCCC
23	4780956	AGCCTCTTCCTCTGCCCGAGCCCCCCCGAGCTGCTCCCGCCCCGCAGCCCC	A	PASS	intron_variant	MODIFIER	LOC102155029	102155029	transcript	XR_002618027.1	pseudogene	4	n.341-30596_341-30547delGCCTCTTCCTCTGCCCGAGCCCCCCCGAGCTGCTCCCGCCCCGCAGCCCC
23	6195767	T	A	PASS	intergenic_region	MODIFIER	LOC111091972-LOC100688852	111091972-100688852	intergenic_region	111091972-100688852		-1	n.6195767T>A
23	9799158	T	A	PASS	upstream_gene_variant	MODIFIER	LOC102154740	102154740	transcript	XM_022408502.1	protein_coding	-1	c.-1041A>T
23	9799158	T	A	PASS	upstream_gene_variant	MODIFIER	LOC102154740	102154740	transcript	XM_005634270.3	protein_coding	-1	c.-1041A>T
23	9799158	T	A	PASS	upstream_gene_variant	MODIFIER	LOC102154740	102154740	transcript	XM_005634269.3	protein_coding	-1	c.-1041A>T
23	9799158	T	A	PASS	upstream_gene_variant	MODIFIER	LOC102154740	102154740	transcript	XM_022408503.1	protein_coding	-1	c.-1041A>T
23	9799158	T	A	PASS	upstream_gene_variant	MODIFIER	LOC102154740	102154740	transcript	XR_002618055.1	pseudogene	-1	n.-1006A>T
23	9799158	T	A	PASS	upstream_gene_variant	MODIFIER	LOC102154740	102154740	transcript	XR_002618054.1	pseudogene	-1	n.-1006A>T
23	9799158	T	A	PASS	upstream_gene_variant	MODIFIER	LOC102154740	102154740	transcript	XM_022408504.1	protein_coding	-1	c.-1041A>T
23	9799158	T	A	PASS	upstream_gene_variant	MODIFIER	LOC102154740	102154740	transcript	XR_002618053.1	pseudogene	-1	n.-1006A>T
23	9799158	T	A	PASS	upstream_gene_variant	MODIFIER	LOC102154740	102154740	transcript	XM_005634271.3	protein_coding	-1	c.-1041A>T
23	9799158	T	A	PASS	intron_variant	MODIFIER	EIF1B	477030	transcript	XM_534229.7	protein_coding	1	c.32-103T>A
23	9919746	T	A	PASS	upstream_gene_variant	MODIFIER	LOC485606	485606	transcript	XM_022408394.1	protein_coding	-1	c.-3923T>A
23	9919746	T	A	PASS	intron_variant	MODIFIER	LOC111091879	111091879	transcript	XR_002618057.1	pseudogene	2	n.420-1297A>T
23	10105659	C	T	PASS	intergenic_region	MODIFIER	LOC102155631-LOC100687892	102155631-100687892	intergenic_region	102155631-100687892		-1	n.10105659C>T
23	11067667	C	T	PASS	intron_variant	MODIFIER	ULK4	477033	transcript	XM_022408505.1	protein_coding	18	c.1723-9120G>A
23	11067667	C	T	PASS	intron_variant	MODIFIER	ULK4	477033	transcript	XM_022408506.1	protein_coding	18	c.1720-9120G>A
23	11067667	C	T	PASS	intron_variant	MODIFIER	ULK4	477033	transcript	XM_534232.5	protein_coding	17	c.1654-9120G>A
23	11165762	T	C	PASS	intron_variant	MODIFIER	ULK4	477033	transcript	XM_022408505.1	protein_coding	3	c.238+524A>G
23	11165762	T	C	PASS	intron_variant	MODIFIER	ULK4	477033	transcript	XM_022408506.1	protein_coding	3	c.238+524A>G
23	11165762	T	C	PASS	intron_variant	MODIFIER	ULK4	477033	transcript	XM_534232.5	protein_coding	3	c.238+524A>G
23	11246042	C	T	PASS	intron_variant	MODIFIER	TRAK1	485610	transcript	XM_014106589.1	protein_coding	1	c.-518-16462C>T

## Sheet: Summary of filtering steps
Filtering step	Number of remaining variants
Homozygous variants in the genome of the sequenced affected dog	3040308
Private homozygous variants in whole genome	1110
Private variants in critical interval	32
Protein-changing variants in critical interval	1
