# Supplementary material for: ABHD5 frameshift deletion in Golden Retrievers with ichthyosis
Source: G3 (Bethesda). 2021 Nov 15;12(2):jkab397. doi: 10.1093/g3journal/jkab397 (PMC9210301; doi:10.1093/g3journal/jkab397)
Supplement: jkab397_Supplementary_Data [file jkab397_supplementary_data.zip › GENETICS-G3-2021-402919-s07.xlsx]

## Sheet: cohort_1
Table S4. Genotypes for the 86 dogs of North American origin with known phenotypes.
Sample	Ichthyosis phenotype	ABHD5:c.1006_1019del	PNPLA1:c.1445_1447delinsTACTACTA	Remark
1	ichthyosis	del/del	wt/wt
2	normal	wt/wt	wt/wt
3	normal	wt/del	wt/wt	parent of affected dogs - obligate carrier
4	normal	wt/wt	wt/wt
5	normal	wt/del	wt/wt
6	ichthyosis	del/del	wt/wt
7	ichthyosis	del/del	wt/wt
8	normal	wt/del	wt/wt
9	normal	wt/wt	wt/wt
10	normal	wt/wt	wt/wt
11	normal	wt/del	wt/wt	parent of affected dogs - obligate carrier
12	normal	wt/wt	wt/wt
13	normal	wt/del	wt/wt	parent of affected dogs - obligate carrier
14	normal	wt/del	wt/wt
15	normal	wt/del	wt/wt
16	normal	wt/del	wt/wt
17	normal	wt/wt	wt/wt
18	normal	wt/del	wt/wt
19	ichthyosis	del/del	wt/wt
20	ichthyosis	del/del	wt/wt
21	normal	wt/del	wt/wt	parent of affected dogs - obligate carrier
22	normal	wt/del	wt/wt
23	normal	wt/del	wt/wt
24	normal	wt/wt	wt/wt
25	normal	wt/wt	wt/wt
26	ichthyosis	del/del	wt/wt
27	ichthyosis	del/del	wt/wt
28	normal	wt/wt	wt/wt
29	normal	wt/del	wt/delins	parent of affected dogs - obligate carrier
30	normal	wt/del	wt/wt	parent of affected dogs - obligate carrier
31	normal	wt/del	wt/wt
32	normal	wt/del	wt/wt	parent of affected dogs - obligate carrier
33	ichthyosis	del/del	wt/wt
34	ichthyosis	del/del	wt/delins
35	normal	wt/del	wt/wt
36	normal	wt/del	wt/wt
37	normal	wt/del	wt/wt
38	normal	wt/wt	wt/delins
39	normal	wt/wt	wt/wt
40	normal	wt/del	wt/delins
41	ichthyosis	del/del	wt/wt
42	normal	wt/del	wt/wt
43	normal	wt/wt	wt/wt
44	normal	wt/wt	wt/wt
45	ichthyosis	del/del	wt/wt
46	normal	wt/del	wt/wt	parent of affected dogs - obligate carrier
47	normal	wt/wt	wt/wt
48	normal	wt/del	wt/wt	parent of affected dogs - obligate carrier
49	normal	wt/wt	wt/wt
50	normal	wt/del	wt/wt
51	normal	wt/del	wt/delins
52	normal	wt/wt	wt/wt
53	normal	wt/del	wt/wt
54	normal	wt/wt	wt/wt
55	normal	wt/del	wt/wt
56	normal	wt/wt	wt/delins
57	normal	wt/del	wt/delins
58	normal	wt/wt	wt/wt
59	normal	wt/del	wt/wt	parent of affected dogs - obligate carrier
60	normal	wt/wt	wt/wt
61	normal	wt/del	wt/wt	parent of affected dogs - obligate carrier
62	normal	wt/del	wt/delins
63	normal	wt/wt	wt/wt
64	normal	wt/wt	wt/wt
65	normal	wt/wt	wt/wt
66	normal	wt/wt	wt/delins
67	normal	wt/del	wt/delins
68	normal	wt/wt	wt/wt
69	normal	wt/del	wt/wt
70	ichthyosis	del/del	wt/wt
71	ichthyosis	del/del	wt/wt
72	ichthyosis	del/del	wt/wt
73	normal	wt/wt	wt/wt
74	normal	wt/wt	wt/wt
75	normal	wt/wt	wt/delins
76	normal	wt/wt	wt/delins
77	normal	wt/del	wt/delins
78	normal	wt/wt	wt/wt
79	normal	wt/wt	wt/delins
80	normal	wt/wt	wt/wt
81	normal	wt/wt	wt/wt
82	normal	wt/del	wt/wt
83	normal	wt/del	wt/delins
84	normal	wt/wt	wt/wt
85	normal	wt/del	wt/delins
86	normal	wt/wt	wt/wt

## Sheet: cohort_2
Table S4. Genotypes for the 396 Golden Retrievers of European origin without phenotype information.
Sample	Ichthyosis phenotype	ABHD5:c.1006_1019del	PNPLA1:c.1445_1447delinsTACTACTA
87	n/a	wt/wt	wt/delins
88	n/a	wt/wt	wt/wt
89	n/a	wt/wt	wt/delins
90	n/a	wt/wt	wt/delins
91	n/a	wt/wt	wt/delins
92	n/a	wt/wt	wt/delins
93	n/a	wt/wt	wt/wt
94	n/a	wt/wt	wt/wt
95	n/a	wt/wt	wt/wt
96	n/a	wt/wt	wt/delins
97	n/a	wt/wt	delins/delins
98	n/a	wt/wt	wt/delins
99	n/a	wt/wt	wt/wt
100	n/a	wt/wt	wt/wt
101	n/a	wt/wt	wt/delins
102	n/a	wt/wt	wt/wt
103	n/a	wt/wt	wt/delins
104	n/a	wt/wt	wt/delins
105	n/a	wt/wt	wt/wt
106	n/a	wt/wt	wt/delins
107	n/a	wt/wt	wt/wt
108	n/a	wt/wt	wt/delins
109	n/a	wt/wt	wt/delins
110	n/a	wt/wt	wt/delins
111	n/a	wt/wt	wt/delins
112	n/a	wt/wt	wt/delins
113	n/a	wt/wt	wt/delins
114	n/a	wt/wt	wt/delins
115	n/a	wt/wt	wt/delins
116	n/a	wt/wt	wt/delins
117	n/a	wt/wt	wt/wt
118	n/a	wt/wt	wt/wt
119	n/a	wt/wt	wt/delins
120	n/a	wt/wt	wt/wt
121	n/a	wt/wt	delins/delins
122	n/a	wt/wt	wt/delins
123	n/a	wt/wt	wt/delins
124	n/a	wt/wt	wt/wt
125	n/a	wt/wt	delins/delins
126	n/a	wt/wt	wt/delins
127	n/a	wt/wt	delins/delins
128	n/a	wt/wt	wt/delins
129	n/a	wt/wt	wt/delins
130	n/a	wt/wt	wt/delins
131	n/a	wt/wt	wt/delins
132	n/a	wt/wt	wt/delins
133	n/a	wt/wt	delins/delins
134	n/a	wt/wt	delins/delins
135	n/a	wt/wt	wt/wt
136	n/a	wt/wt	delins/delins
137	n/a	wt/wt	wt/delins
138	n/a	wt/wt	wt/wt
139	n/a	wt/wt	wt/delins
140	n/a	wt/wt	wt/wt
141	n/a	wt/wt	wt/delins
142	n/a	wt/wt	wt/wt
143	n/a	wt/wt	wt/delins
144	n/a	wt/wt	wt/wt
145	n/a	wt/wt	wt/delins
146	n/a	wt/wt	wt/delins
147	n/a	wt/wt	wt/delins
148	n/a	wt/wt	wt/wt
149	n/a	wt/wt	wt/delins
150	n/a	wt/wt	delins/delins
151	n/a	wt/wt	wt/delins
152	n/a	wt/wt	wt/delins
153	n/a	wt/wt	wt/delins
154	n/a	wt/wt	wt/delins
155	n/a	wt/wt	wt/delins
156	n/a	wt/wt	wt/delins
157	n/a	wt/wt	wt/delins
158	n/a	wt/wt	wt/delins
159	n/a	wt/wt	wt/delins
160	n/a	wt/wt	wt/delins
161	n/a	wt/wt	wt/delins
162	n/a	wt/wt	wt/delins
163	n/a	wt/wt	wt/wt
164	n/a	wt/wt	wt/wt
165	n/a	wt/wt	wt/delins
166	n/a	wt/wt	delins/delins
167	n/a	wt/wt	wt/wt
168	n/a	wt/wt	wt/delins
169	n/a	wt/wt	wt/delins
170	n/a	wt/wt	wt/delins
171	n/a	wt/wt	wt/delins
172	n/a	wt/wt	delins/delins
173	n/a	wt/wt	delins/delins
174	n/a	wt/wt	wt/wt
175	n/a	wt/wt	wt/delins
176	n/a	wt/wt	wt/wt
177	n/a	wt/wt	wt/wt
178	n/a	wt/wt	wt/wt
179	n/a	wt/wt	wt/wt
180	n/a	wt/wt	wt/delins
181	n/a	wt/wt	wt/delins
182	n/a	wt/wt	delins/delins
183	n/a	wt/wt	delins/delins
184	n/a	wt/wt	wt/delins
185	n/a	wt/wt	wt/delins
186	n/a	wt/wt	wt/wt
187	n/a	wt/wt	wt/wt
188	n/a	wt/wt	wt/delins
189	n/a	wt/wt	wt/wt
190	n/a	wt/wt	wt/wt
191	n/a	wt/wt	delins/delins
192	n/a	wt/wt	delins/delins
193	n/a	wt/wt	wt/delins
194	n/a	wt/wt	delins/delins
195	n/a	wt/wt	wt/wt
196	n/a	wt/wt	wt/wt
197	n/a	wt/wt	wt/delins
198	n/a	wt/wt	wt/wt
199	n/a	wt/wt	wt/delins
200	n/a	wt/wt	delins/delins
201	n/a	wt/wt	wt/delins
202	n/a	wt/wt	wt/wt
203	n/a	wt/wt	wt/wt
204	n/a	wt/wt	delins/delins
205	n/a	wt/wt	delins/delins
206	n/a	wt/wt	wt/wt
207	n/a	wt/wt	wt/wt
208	n/a	wt/wt	wt/delins
209	n/a	wt/wt	wt/wt
210	n/a	wt/wt	wt/delins
211	n/a	wt/wt	wt/delins
212	n/a	wt/wt	wt/wt
213	n/a	wt/wt	wt/delins
214	n/a	wt/wt	wt/delins
215	n/a	wt/wt	wt/delins
216	n/a	wt/wt	delins/delins
217	n/a	wt/wt	wt/wt
218	n/a	wt/wt	wt/delins
219	n/a	wt/wt	wt/delins
220	n/a	wt/wt	wt/wt
221	n/a	wt/wt	wt/delins
222	n/a	wt/wt	wt/wt
223	n/a	wt/wt	wt/wt
224	n/a	wt/wt	wt/wt
225	n/a	wt/wt	wt/delins
226	n/a	wt/wt	wt/delins
227	n/a	wt/wt	wt/wt
228	n/a	wt/wt	wt/delins
229	n/a	wt/wt	wt/wt
230	n/a	wt/wt	wt/wt
231	n/a	wt/wt	wt/delins
232	n/a	wt/wt	wt/delins
233	n/a	wt/wt	delins/delins
234	n/a	wt/wt	wt/wt
235	n/a	wt/wt	wt/wt
236	n/a	wt/wt	delins/delins
237	n/a	wt/wt	wt/wt
238	n/a	wt/wt	delins/delins
239	n/a	wt/wt	delins/delins
240	n/a	wt/wt	wt/delins
241	n/a	wt/wt	wt/delins
242	n/a	wt/wt	wt/wt
243	n/a	wt/wt	wt/wt
244	n/a	wt/wt	wt/wt
245	n/a	wt/wt	wt/wt
246	n/a	wt/wt	wt/wt
247	n/a	wt/wt	wt/wt
248	n/a	wt/wt	wt/wt
249	n/a	wt/wt	wt/wt
250	n/a	wt/wt	wt/delins
251	n/a	wt/wt	wt/delins
252	n/a	wt/wt	wt/wt
253	n/a	wt/wt	wt/wt
254	n/a	wt/wt	wt/delins
255	n/a	wt/wt	delins/delins
256	n/a	wt/wt	delins/delins
257	n/a	wt/wt	delins/delins
258	n/a	wt/wt	wt/delins
259	n/a	wt/wt	wt/delins
260	n/a	wt/wt	wt/delins
261	n/a	wt/wt	wt/delins
262	n/a	wt/wt	delins/delins
263	n/a	wt/wt	wt/delins
264	n/a	wt/wt	delins/delins
265	n/a	wt/wt	wt/wt
266	n/a	wt/wt	wt/delins
267	n/a	wt/wt	wt/delins
268	n/a	wt/wt	wt/wt
269	n/a	wt/wt	wt/delins
270	n/a	wt/wt	wt/delins
271	n/a	wt/wt	wt/delins
272	n/a	wt/wt	wt/delins
273	n/a	wt/wt	wt/delins
274	n/a	wt/wt	wt/delins
275	n/a	wt/wt	wt/delins
276	n/a	wt/wt	wt/delins
277	n/a	wt/wt	delins/delins
278	n/a	wt/wt	wt/delins
279	n/a	wt/wt	wt/delins
280	n/a	wt/wt	wt/wt
281	n/a	wt/wt	wt/delins
282	n/a	wt/wt	wt/wt
283	n/a	wt/wt	wt/delins
284	n/a	wt/wt	wt/delins
285	n/a	wt/wt	delins/delins
286	n/a	wt/wt	delins/delins
287	n/a	wt/wt	wt/wt
288	n/a	wt/wt	delins/delins
289	n/a	wt/wt	wt/wt
290	n/a	wt/wt	wt/wt
291	n/a	wt/wt	wt/wt
292	n/a	wt/wt	wt/delins
293	n/a	wt/wt	wt/delins
294	n/a	wt/wt	wt/delins
295	n/a	wt/wt	wt/delins
296	n/a	wt/wt	delins/delins
297	n/a	wt/wt	wt/delins
298	n/a	wt/wt	wt/delins
299	n/a	wt/wt	wt/delins
300	n/a	wt/wt	wt/delins
301	n/a	wt/wt	wt/delins
302	n/a	wt/wt	wt/wt
303	n/a	wt/wt	wt/delins
304	n/a	wt/wt	wt/delins
305	n/a	wt/wt	wt/wt
306	n/a	wt/wt	wt/wt
307	n/a	wt/wt	wt/wt
308	n/a	wt/wt	wt/delins
309	n/a	wt/wt	wt/wt
310	n/a	wt/wt	wt/delins
311	n/a	wt/wt	wt/wt
312	n/a	wt/wt	wt/wt
313	n/a	wt/wt	wt/wt
314	n/a	wt/wt	wt/delins
315	n/a	wt/wt	wt/wt
316	n/a	wt/wt	wt/wt
317	n/a	wt/wt	wt/delins
318	n/a	wt/wt	wt/wt
319	n/a	wt/wt	wt/delins
320	n/a	wt/wt	wt/wt
321	n/a	wt/wt	wt/wt
322	n/a	wt/wt	wt/wt
323	n/a	wt/wt	wt/delins
324	n/a	wt/wt	wt/wt
325	n/a	wt/wt	wt/wt
326	n/a	wt/wt	wt/delins
327	n/a	wt/wt	wt/wt
328	n/a	wt/wt	wt/delins
329	n/a	wt/wt	wt/delins
330	n/a	wt/wt	wt/delins
331	n/a	wt/wt	wt/delins
332	n/a	wt/wt	wt/delins
333	n/a	wt/wt	wt/delins
334	n/a	wt/wt	wt/delins
335	n/a	wt/wt	wt/delins
336	n/a	wt/wt	wt/wt
337	n/a	wt/wt	wt/delins
338	n/a	wt/wt	wt/delins
339	n/a	wt/wt	wt/wt
340	n/a	wt/wt	delins/delins
341	n/a	wt/wt	wt/delins
342	n/a	wt/wt	delins/delins
343	n/a	wt/wt	wt/delins
344	n/a	wt/wt	wt/delins
345	n/a	wt/wt	wt/delins
346	n/a	wt/wt	wt/delins
347	n/a	wt/wt	wt/wt
348	n/a	wt/wt	wt/delins
349	n/a	wt/wt	wt/wt
350	n/a	wt/wt	wt/wt
351	n/a	wt/wt	wt/wt
352	n/a	wt/wt	wt/delins
353	n/a	wt/wt	wt/wt
354	n/a	wt/wt	wt/delins
355	n/a	wt/wt	delins/delins
356	n/a	wt/wt	wt/wt
357	n/a	wt/wt	wt/wt
358	n/a	wt/wt	wt/wt
359	n/a	wt/wt	wt/wt
360	n/a	wt/wt	wt/wt
361	n/a	wt/wt	wt/wt
362	n/a	wt/wt	wt/wt
363	n/a	wt/wt	wt/wt
364	n/a	wt/wt	wt/wt
365	n/a	wt/wt	wt/wt
366	n/a	wt/wt	wt/wt
367	ichthyosis	wt/wt	delins/delins
368	n/a	wt/wt	wt/wt
369	n/a	wt/wt	wt/wt
370	n/a	wt/wt	wt/delins
371	n/a	wt/wt	wt/wt
372	n/a	wt/wt	wt/wt
373	n/a	wt/wt	wt/delins
374	n/a	wt/wt	wt/delins
375	n/a	wt/wt	wt/delins
376	n/a	wt/wt	wt/delins
377	n/a	wt/wt	wt/delins
378	n/a	wt/wt	wt/wt
379	n/a	wt/wt	wt/wt
380	n/a	wt/wt	wt/delins
381	n/a	wt/wt	wt/wt
382	n/a	wt/wt	wt/wt
383	n/a	wt/wt	wt/wt
384	n/a	wt/wt	wt/delins
385	n/a	wt/wt	wt/wt
386	n/a	wt/wt	wt/delins
387	n/a	wt/wt	wt/wt
388	n/a	wt/wt	wt/delins
389	n/a	wt/wt	wt/wt
390	n/a	wt/wt	wt/delins
391	n/a	wt/wt	wt/wt
392	n/a	wt/wt	wt/wt
393	n/a	wt/wt	wt/wt
394	n/a	wt/wt	wt/delins
395	n/a	wt/wt	wt/delins
396	n/a	wt/wt	delins/delins
397	n/a	wt/wt	wt/wt
398	n/a	wt/wt	wt/delins
399	n/a	wt/wt	wt/delins
400	n/a	wt/wt	wt/delins
401	n/a	wt/wt	wt/wt
402	n/a	wt/wt	wt/delins
403	n/a	wt/wt	wt/delins
404	n/a	wt/wt	wt/delins
405	n/a	wt/wt	wt/wt
406	n/a	wt/wt	wt/wt
407	n/a	wt/wt	wt/wt
408	n/a	wt/wt	wt/wt
409	n/a	wt/wt	wt/wt
410	n/a	wt/wt	delins/delins
411	n/a	wt/wt	delins/delins
412	n/a	wt/wt	wt/delins
413	n/a	wt/wt	wt/delins
414	n/a	wt/wt	wt/delins
415	n/a	wt/wt	wt/delins
416	n/a	wt/wt	wt/delins
417	n/a	wt/wt	wt/delins
418	n/a	wt/wt	wt/wt
419	n/a	wt/wt	wt/wt
420	n/a	wt/wt	wt/wt
421	n/a	wt/wt	wt/delins
422	n/a	wt/wt	wt/delins
423	n/a	wt/wt	wt/delins
424	n/a	wt/wt	wt/delins
425	n/a	wt/wt	wt/delins
426	n/a	wt/wt	wt/delins
427	n/a	wt/wt	wt/delins
428	n/a	wt/wt	wt/delins
429	n/a	wt/wt	wt/delins
430	n/a	wt/wt	wt/wt
431	n/a	wt/wt	wt/delins
432	n/a	wt/wt	wt/wt
433	n/a	wt/wt	wt/wt
434	n/a	wt/wt	wt/delins
435	n/a	wt/wt	wt/wt
436	n/a	wt/wt	wt/delins
437	n/a	wt/wt	wt/delins
438	n/a	wt/wt	wt/delins
439	n/a	wt/wt	wt/wt
440	n/a	wt/wt	wt/delins
441	n/a	wt/wt	delins/delins
442	n/a	wt/wt	wt/delins
443	n/a	wt/wt	wt/delins
444	n/a	wt/wt	wt/delins
445	n/a	wt/wt	wt/delins
446	n/a	wt/wt	wt/wt
447	n/a	wt/wt	wt/delins
448	n/a	wt/wt	wt/wt
449	n/a	wt/wt	wt/wt
450	n/a	wt/wt	wt/delins
451	n/a	wt/wt	wt/wt
452	n/a	wt/wt	wt/wt
453	n/a	wt/wt	delins/delins
454	n/a	wt/wt	wt/delins
455	n/a	wt/wt	wt/wt
456	n/a	wt/wt	wt/delins
457	n/a	wt/wt	wt/delins
458	n/a	wt/wt	wt/delins
459	n/a	wt/wt	wt/wt
460	n/a	wt/wt	wt/delins
461	n/a	wt/wt	wt/delins
462	n/a	wt/wt	wt/delins
463	n/a	wt/wt	delins/delins
464	n/a	wt/wt	wt/delins
465	n/a	wt/wt	wt/wt
466	n/a	wt/wt	wt/delins
467	n/a	wt/wt	wt/delins
468	n/a	wt/wt	wt/wt
469	n/a	wt/wt	wt/delins
470	n/a	wt/wt	wt/delins
471	n/a	wt/wt	wt/wt
472	n/a	wt/wt	wt/delins
473	n/a	wt/wt	wt/wt
474	n/a	wt/wt	wt/wt
475	n/a	wt/wt	wt/delins
476	n/a	wt/wt	wt/delins
477	n/a	wt/wt	wt/wt
478	n/a	wt/wt	wt/wt
479	n/a	wt/wt	delins/delins
480	n/a	wt/wt	wt/wt
481	n/a	wt/wt	wt/delins
482	ichthyosis	wt/wt	delins/delins
